# Supplementary material for: Widely targeted metabolome profiling of different plateau raspberries and berry parts provides innovative insight into their antioxidant activities
Source: Front Plant Sci. 2023 Mar 13;14:1143439. doi: 10.3389/fpls.2023.1143439 (PMC10042140; doi:10.3389/fpls.2023.1143439)
Supplement: Supplementary file 2 [file Table_1.xlsx]

## Sheet: Sheet1
Supplementary Table S1. The Metabolites information of raspberry samples
Index	Q1 (Da)	Q3 (Da)	Molecular weight (Da)	Formula	Ionization model	Compounds	Class I	Class II	CAS	Level	Y-RS-1	Y-RS-2	Y-RS-3	Y-RP-1	Y-RP-2	Y-RP-3	Y-R-1	Y-R-2	Y-R-3	Q-RS-1	Q-RS-2	Q-RS-3	Q-RP-1	Q-RP-2	Q-RP-3	Q-R-1	Q-R-2	Q-R-3	QC01	QC02	QC03	cpd_ID	kegg_map
Cmbn003318	537.162	161.025	538.169	C25H30O13	[M-H]-	5-Hydroxy-10-O-(p-methoxycinnamoyl)adoxosidic acid	Terpenoids	Monoterpenoids	-	2	274187	316614	178525	669915	681755	830628	700071	634740	584005	57330.6	65598.6	51914.8	120037	94884.7	81286.1	115732	145741	164346	228462	266053	263161	-	-
Cmbn003996	429.142	193.052	430.147	C19H26O11	[M-H]-	Regaloside G	Phenolic acids	Phenolic acids	120601-64-1	3	20393.4	32468.2	28650.8	69281.2	63669.9	63884.6	69128.3	84156	43899.4	9	9	9	36296.1	43312.9	33660.1	46654.4	37958.5	42206.5	20021.5	37559.8	38169.3	-	-
Cmcp006013	651.403	453.335	650.403	C36H58O10	[M+H]+	Kajiichigoside F1(Euscaphic acid 28-O-β-D-glucopyranoside)	Terpenoids	Triterpene Saponin	95298-47-8	3	21400.8	15935.2	99401.9	14729.8	21738.6	17495.9	62655.8	58413.5	65807.1	33017.1	26367.5	15674.2	144633	140007	153727	55227.3	73510.8	87190	53850.2	59710.7	43843	-	-
Cmcp006262	505.35	423.328	504.345	C30H48O6	[M+H]+	Roxburic Acid	Terpenoids	Triterpene	108657-25-6	1	70968.1	96609.3	254112	85911.6	92748.1	134349	44302.8	22828.9	50929.6	46170	38778.2	34295.6	523824	465572	442794	380196	383614	413357	251364	240472	252591	-	-
Cmcp007058	505.351	451.32	504.345	C30H48O6	[M+H]+	1α,2β,3β,19α-Tetrahydroxyurs-12-en-28-oic acid	Terpenoids	Triterpene	-	2	57599	60608.8	184554	68340.7	73737.6	104565	28395.5	19935.7	27259	9	9	9	400688	301369	344452	267955	275357	278148	187631	144271	165002	-	-
Cmhn001271	633.078	301	634.08	C27H22O18	[M-H]-	Gemin D	Tannins	Tannin	84744-46-7	2	338469	323490	1.81826e+06	183082	207502	175555	696572	664100	726808	1.66873e+06	1.8339e+06	2.12534e+06	728592	728757	793926	757363	344086	412631	398197	405732	424849	-	-
Cmhn001369	783.074	481.063	784.075	C34H24O22	[M-H]-	Casuariin	Tannins	Tannin	79786-04-2	3	211669	175091	1.43116e+06	121706	93758.6	124145	482364	490235	494296	9	9	9	561210	537908	670740	372364	323593	374298	323935	406095	360387	-	-
Cmhn002124	933.074	631.064	934.071	C41H26O26	[M-H]-	Praecoxin D	Tannins	Tannin	-	3	4088.48	14226.5	114472	6964.38	7476.09	16800.7	46812.3	36851.3	27319.4	29526.3	48658.2	21052.3	122254	109531	97777.4	82222	47193.4	52310	41898.4	38004.4	52549	-	-
Cmjn004337	401.144	269.104	402.153	C18H26O10	[M-H]-	Benzyl-(2''-O-xylosyl)glucoside	Phenolic acids	Phenolic acids	-	2	489712	609202	371998	1.02918e+06	930711	1.28038e+06	1.00531e+06	1.20091e+06	1.34223e+06	64584.3	72028.1	89423.9	1.97835e+06	1.99443e+06	1.94307e+06	1.77476e+06	2.13736e+06	1.41475e+06	1.0982e+06	1.34295e+06	1.28811e+06	-	-
Cmjp003100	307.081	137.023	306.074	C15H14O7	[M+H]+	Leucocyanidin	Flavonoids	Flavanols	480-17-1	3	183508	294508	123100	507967	607873	538668	101839	149631	120084	172999	147548	132684	994851	1.12609e+06	1.07033e+06	939129	1.22555e+06	982995	577560	488263	679010	C05906	ko00941,ko01100,ko01110
Cmmp006152	471.311	471.311	472.319	C29H44O5	[M-H]-	Norarjunolic acid	Terpenoids	Triterpene	60393-90-0	2	451897	388785	3.32675e+06	111769	29766.3	138664	1.42309e+06	1.13444e+06	1.30977e+06	3.25876e+06	3.41683e+06	3.00977e+06	1.30269e+06	828789	887765	532522	503658	484581	709770	802384	946075	-	-
Cmsn002480	523.218	475.196	524.226	C26H36O11	[M-H]-	Secoisolariciresinol-9'-O-glucoside	Lignans and Coumarins	Lignans	63320-67-2	3	417879	624296	378863	1.33266e+06	1.183e+06	1.35705e+06	866526	1.0452e+06	999987	159333	149593	192670	221816	212100	206519	264850	283625	259621	471169	465349	521057	-	-
Cmsn002813	317.07	165.019	318.073	C16H14O7	[M-H]-	Methyl 2-O-(4-hydroxybenzoyl)-2,4,6-trihydroxyphenylacetate	Phenolic acids	Phenolic acids	-	2	6629.8	5698.62	11293.4	12757.8	12715.9	10250.7	25053.7	13568.4	24825.4	53964.2	77548.8	67119.1	128022	121905	121162	97601	117069	95541.1	30494.5	37474	42869.6	-	-
Cmsp002787	227.092	181.049	226.084	C11H14O5	[M+H]+	3,4'-Dihydroxy-3',5'-dimethoxypropiophenone	Phenolic acids	Phenolic acids	136196-47-9	2	92312.2	135685	88316.7	292560	269251	244365	304842	376628	290605	64700.2	76102.1	66358.2	218806	188658	162173	245499	214819	239025	190837	194597	201516	-	-
Cmsp003083	521.201	131.049	520.194	C26H32O11	[M+H]+	Dehydrodiconiferyl alcohol-4-O-glucoside	Lignans and Coumarins	Lignans	107870-88-2	1	5.24664e+06	5.4764e+06	1.59524e+07	3.81614e+06	3.22615e+06	3.50209e+06	5.88254e+06	7.28512e+06	6.01436e+06	6.44843e+06	6.4398e+06	6.97292e+06	1.56382e+07	1.56422e+07	1.68098e+07	1.18505e+07	1.37422e+07	1.30151e+07	8.32606e+06	8.9775e+06	8.89354e+06	-	-
Cmsp004086	303.087	229.083	302.079	C16H14O6	[M+H]+	Dihydrokaempferide	Flavonoids	Flavanonols	137225-59-3	3	58971.5	52091	177908	72494.7	73638.7	74287.2	111806	124636	132977	385039	486169	545903	1.05942e+06	990336	1.24688e+06	1.73603e+06	1.42078e+06	1.62783e+06	493664	336676	476078	-	-
Cmyp005063	425.176	147.044	424.173	C21H28O9	[M+H]+	Grandidentatin	Phenolic acids	Phenolic acids	15732-48-6	3	67622.8	71315.8	148354	68521.8	74987.9	74462.9	62254.5	109146	73794.6	127182	120725	109632	293690	300930	314355	145086	173682	183458	120533	155843	110433	C10463	-
Cmzn005251	433.113	271.062	434.121	C21H22O10	[M-H]-	6-O-Caffeoylarbutin	Phenolic acids	Phenolic acids	136172-60-6	2	108850	233392	360086	211407	231517	263114	254683	355538	340703	205275	137749	166776	706494	812443	850526	988532	898249	761238	361411	460457	361468	-	-
Cmzp002057	315.119	255.098	314.1	C14H18O8	[M+H]+	6-O-Acetylarbutin	Phenolic acids	Phenolic acids	10338-88-2	3	40014.5	50471.8	86364.1	115216	99601.4	101752	53558.2	42646.2	58146.6	39722.8	46853.4	33658.2	44577.8	43052	39556.1	28047	27108.6	29969.2	44994.9	47505	55629.4	-	-
Hagn002504	355.07	85.03	356.09	C19H16O7	[M-H]-	5,7,5'-Trimethoxy-3',4'-methylenedioxyflavonoid	Flavonoids	Flavones	-	1	2.30577e+06	2.69941e+06	3.07922e+06	5.8512e+06	6.92657e+06	6.77891e+06	4.57695e+06	5.09748e+06	4.96988e+06	4.8196e+06	4.6287e+06	4.71046e+06	4.40385e+06	4.43397e+06	4.11909e+06	5.15261e+06	4.61795e+06	4.82477e+06	2.96053e+06	3.63208e+06	3.57704e+06	-	-
Hagn002801	385.08	85.03	386.1	C20H18O8	[M-H]-	5,6,7,5'-tetramethoxy-3',4'-methylenedioxyflavonoid	Flavonoids	Flavones	-	1	653394	837308	1.59546e+06	2.52605e+06	1.90185e+06	2.75602e+06	2.30592e+06	1.54202e+06	2.41826e+06	284614	286119	280518	3.91518e+06	2.7125e+06	3.44157e+06	2.19835e+06	3.46224e+06	3.66971e+06	1.9011e+06	2.0261e+06	1.7711e+06	-	-
Hagn003556	387.16	207.1	388.095	C23H16O6	[M-H]-	7-Benzyloxy-5-hydroxy-3',4'-methylenedioxyflavonoid	Flavonoids	Flavones	-	2	52332	64299.1	50184.1	91737.1	102954	98786	122008	125402	169284	65355.4	34779.5	50315.5	112714	132059	107835	128680	117678	130343	82753.7	102123	84502.4	-	-
Hahn001170	345.12	183.07	346.126	C15H22O9	[M-H]-	Aucubin	Terpenoids	Sesquiterpenoids	479-98-1	2	1.17018e+06	1.22092e+06	2.67525e+06	1.91287e+06	2.06368e+06	2.11474e+06	2.26902e+06	2.47318e+06	2.3363e+06	243533	277200	250243	1.44155e+06	1.17974e+06	1.18504e+06	1.09856e+06	1.31834e+06	1.23957e+06	1.20193e+06	1.43861e+06	1.56836e+06	C09771	-
Hahn002084	523.15	161.03	524.153	C24H28O13	[M-H]-	6'-O-caffeoylcatalpol	Others	Others	-	2	12822.1	20406.1	9640.24	33671.2	51620.3	28561.7	33226.9	31771.7	50285	9	9	9	35179.3	20997.9	36757.7	29237.1	36904	40820.2	20231.7	37142.2	24053.8	-	-
Hahn002315	579.21	417.16	580.216	C28H36O13	[M-H]-	syringaresinol-4-O-β-D-glucopyranoside	Others	Others	-	2	858092	1.21463e+06	701630	2.05899e+06	2.05005e+06	2.24484e+06	1.55153e+06	1.86068e+06	1.95474e+06	203848	216718	274331	2.48058e+06	2.79819e+06	2.45794e+06	3.62829e+06	3.39358e+06	3.28223e+06	1.50422e+06	1.78648e+06	1.90868e+06	-	-
Hahp000801	118.08	72.08	117.079	C5H11NO2	[M+H]+	alanine betaine	Alkaloids	Alkaloids	-	1	3.20358e+07	3.66216e+07	5.06857e+07	6.34409e+07	6.19538e+07	6.32182e+07	3.93107e+07	3.82879e+07	4.0745e+07	2.6782e+07	2.81715e+07	2.69594e+07	2.64738e+07	2.42567e+07	2.56766e+07	2.21609e+07	2.32106e+07	2.25358e+07	3.12577e+07	3.20751e+07	3.1968e+07	-	-
Hamp011640	256.26	102.09	255.256	C16H33NO	[M+H]+	palmitic amide	Others	Others	-	2	7.90294e+06	7.94573e+06	7.77515e+06	1.04269e+07	9.98682e+06	7.74022e+06	7.40541e+06	7.96353e+06	7.97261e+06	112015	64311.8	184469	7.24755e+06	6.93989e+06	7.87162e+06	8.4906e+06	8.51678e+06	6.99347e+06	8.91228e+06	8.86519e+06	8.62346e+06	-	-
Happ001819	625.18	301.07	625.155	C31H29O14+	[M]+	Peonidin-3-O-(6''-O-caffeoyl)glucoside	Flavonoids	Anthocyanidins	-	2	6693.5	3340.58	7117.82	4779.82	16265.4	11177.2	16777.1	19383.6	15329.7	9	9	9	343469	365068	276133	121017	163075	87410.4	71214.8	98940.7	99245.4	-	-
HJAP005	495.113	333.068	494.106	C22H22O13	[M+H]+	Laricitrin-3-O-glucoside	Flavonoids	Flavonols	39986-90-8	3	21492.4	14019.1	8860.86	40082.1	47929.9	46636.8	30521.8	15710.6	24047.4	9	9	9	41124.1	34680.1	28717.6	24813.7	36551.4	39323.2	22497.6	34371.2	43846.2	-	-
HJAP012	419.097	383.07	418.09	C20H18O10	[M+H]+	Luteolin-8-C-arabinoside	Flavonoids	Flavones	-	3	10198.2	7964.13	11232.8	30509.4	28879.1	36905.3	21332.7	30846.6	28530.8	9	9	9	34681	27464.7	34778.6	76258.9	39341.9	30039.4	19160.4	14513.1	30935.3	-	-
HJAP135	505.123	257.08	504.126	C24H24O12	[M+H]+	Pinocembrin-7-O-(6''-O-malonyl)glucoside	Flavonoids	Flavanones	-	2	49671.1	61558.8	101924	95953.8	108725	100247	88652.4	69085	65569.8	33107.5	38102.8	39025.8	1.0628e+06	1.1242e+06	975275	1.30376e+06	1.40638e+06	1.37642e+06	415003	416175	438998	-	-
HJAP148	581.148	287.059	580.142	C26H28O15	[M+H]+	Kaempferol-3-O-sambubioside	Flavonoids	Flavonols	27661-51-4	3	9	9	9	9	9	9	9	9	9	108197	93250.1	95145	973031	933190	1.09186e+06	1.01848e+06	1.15716e+06	1.40398e+06	376832	450197	496886	-	-
HJKP000649	136.071	91.0544	135.068	C8H9NO	[M+H]+	N-benzylformamide	Alkaloids	Alkaloids	6343-54-0	2	1.56283e+06	2.00415e+06	2.43642e+06	2.65381e+06	2.79018e+06	2.51282e+06	1.94489e+06	1.79427e+06	1.6882e+06	2.12051e+06	2.55158e+06	1.80105e+06	1.68425e+06	1.50871e+06	1.54487e+06	1.54284e+06	2.1327e+06	1.86454e+06	1.4018e+06	1.52067e+06	1.31192e+06	C15561	-
HJN003	385.113	223.062	386.122	C17H22O10	[M-H]-	1-O-Sinapoyl-β-D-glucose	Phenolic acids	Phenolic acids	-	2	1.4595e+06	2.03522e+06	1.3624e+06	4.13338e+06	3.76576e+06	4.06383e+06	4.00601e+06	3.89196e+06	4.31197e+06	9	9	9	1.63244e+06	1.95272e+06	1.87347e+06	2.17748e+06	2.27203e+06	2.0542e+06	1.67604e+06	2.0313e+06	2.37107e+06	C01175	ko00940,ko01110
HJN012	377.16	329.139	378.168	C20H26O7	[M-H]-	4,7,9,9'-Tetrahydroxy-3,3'-dimethoxy-8-O-4'-neolignan	Phenolic acids	Phenolic acids	-	3	138657	196190	389333	40495.6	28264.2	39616.7	196362	122216	191132	192090	205043	185080	375396	423594	428682	153336	150284	182508	224469	266517	262065	-	-
HJN041	451.124	289.072	452.131	C21H24O11	[M-H]-	Epicatechin glucoside	Flavonoids	Flavanols	-	2	443537	458078	2.17013e+06	543846	545329	578723	704265	1.25711e+06	1.27912e+06	596906	543894	707149	2.01645e+06	1.56762e+06	1.51324e+06	2.08405e+06	1.52305e+06	1.66495e+06	1.03726e+06	1.20218e+06	1.03846e+06	-	-
HJN043	863.188	711.142	864.19	C45H36O18	[M-H]-	Cinnamtannin B1	Tannins	Tannin	88082-60-4	3	286095	258720	769114	104782	114730	89670.3	334009	371904	337950	40718	112289	30439.1	545976	568039	672950	376240	373113	369915	414729	428992	477621	C17631	-
HJN049	575.12	449.088	576.126	C30H24O12	[M-H]-	2α,3α-Epoxy-5,7,3',4'-tetrahydroxyflavan-(4β-8-catechin)	Tannins	Proanthocyanidins	-	2	124787	60209.9	178510	52628.5	61308.5	73494.5	117125	138715	126864	111066	139160	109823	386866	286396	385912	228366	254510	224598	115575	167621	135249	-	-
HJN053	575.122	449.088	576.126	C30H24O12	[M-H]-	2α,3α-Epoxy-5,7,3',4'-tetrahydroxyflavan-(4β-8-epicatechin)	Tannins	Proanthocyanidins	-	2	57299.4	64747	166340	53237.2	61025.4	77610.6	130339	151003	69783.8	165636	109262	217703	233411	285149	272951	225667	233445	200410	98936.2	121805	131059	-	-
HJN055	435.13	273.077	436.136	C21H24O10	[M-H]-	Dihydrocharcone-4'-O-glucoside	Flavonoids	Chalcones	-	1	2.42268e+06	778090	1.9941e+06	717741	1.11259e+06	1.33655e+06	1.086e+06	1.29768e+06	1.26346e+06	9	9	9	2.99864e+06	2.77157e+06	3.32817e+06	1.96947e+06	2.46325e+06	2.36329e+06	1.34405e+06	1.65366e+06	1.5709e+06	-	-
HJN069	575.124	449.089	576.126	C30H24O12	[M-H]-	Tetrahydroxyflavan-(4α-8-epicatechin)	Flavonoids	Flavanols	-	2	34484.7	33749.2	153965	52020.9	55939.4	61003.2	103649	100973	81531.5	141931	168665	178708	176905	207717	242780	227795	152694	204561	43284.9	100461	100805	-	-
HJN074	591.153	289.071	592.158	C31H28O12	[M-H]-	Procyanidin A6	Tannins	Proanthocyanidins	-	2	16625.2	32908.1	53144.6	7751.6	13999.6	11316.1	79428.2	92367	96048.9	9	9	9	347210	271869	354310	286231	272031	281200	113029	118600	140113	-	-
HJN076	563.179	255.066	564.184	C27H32O13	[M-H]-	Pinocembrin-7-O-neohesperidoside	Flavonoids	Flavanones	13241-31-1	2	185937	227901	250809	507188	524239	524615	468365	361640	419509	85397.2	100119	120594	8.45972e+06	8.44857e+06	8.45723e+06	8.73481e+06	1.03539e+07	9.16134e+06	2.80289e+06	2.9188e+06	3.39925e+06	C09828	-
HJN078	549.164	255.064	550.168	C26H30O13	[M-H]-	Pinocembrin-7-O-(2''-O-arabinosyl)glucoside	Flavonoids	Flavanones	-	2	1632.67	1997.87	6249.55	8193.09	6722.79	7035.57	13647.1	6759.6	4742.58	9	9	9	281994	352551	314622	381461	430423	386039	75219.9	88942.7	107261	-	-
HJN079	563.18	255.066	564.184	C27H32O13	[M-H]-	Pinocembrin-7-O-rutinoside	Flavonoids	Flavanones	118985-31-2	2	190366	251890	228056	470403	475648	490300	505965	363061	364628	88543.4	106492	126514	9.06499e+06	9.10594e+06	8.84874e+06	9.02568e+06	9.21623e+06	9.53723e+06	2.90649e+06	3.15282e+06	3.46935e+06	-	-
HJN083	521.202	359.15	522.211	C26H34O11	[M-H]-	Lariciresinol-4'-O-glucoside	Lignans and Coumarins	Lignans	143663-00-7	2	210761	283749	241462	414918	380044	383511	342004	415029	330746	134439	120037	157530	716496	529984	503730	505905	522646	590122	289677	381525	384987	-	-
HJN086	449.11	287.057	450.116	C21H22O11	[M-H]-	Eriodictyol-3'-O-glucoside*	Flavonoids	Flavanones	-	1	163776	128397	237884	310392	136269	270578	416713	360084	307386	84852.9	83857.9	128072	1.16339e+06	671214	1.37272e+06	2.44344e+06	1.77776e+06	2.61737e+06	629560	677729	700845	-	-
HJN087	433.12	271.065	434.121	C21H22O10	[M-H]-	Naringenin-4'-O-glucoside	Flavonoids	Flavanones	-	2	368495	393283	589955	640272	717851	220768	687140	672653	519164	9	9	9	6.22683e+06	6.53678e+06	1.47713e+06	7.03403e+06	7.41027e+06	7.55316e+06	1.89166e+06	2.24242e+06	2.35517e+06	-	-
HJN090	433.115	271.06	434.121	C21H22O10	[M-H]-	Butin-7-O-glucoside	Flavonoids	Flavanones	-	2	226723	233999	392109	456826	511808	444229	420695	504335	529995	350247	286507	317222	4.983e+06	5.3779e+06	3.69945e+06	3.40983e+06	4.85403e+06	4.6289e+06	1.4204e+06	1.5206e+06	1.54114e+06	-	-
HJN093	451.089	313.054	452.095	C20H20O12	[M-H]-	2-O-Salicyl-6-O-Galloyl-D-Glucose	Phenolic acids	Phenolic acids	-	2	86871.7	38349.5	1.59322e+06	14747.8	9858.64	12839.4	494351	580634	480216	778661	1.02048e+06	961393	491106	441870	481181	194245	199306	243742	299537	327902	318462	-	-
HJN094	729.149	407.074	730.153	C37H30O16	[M-H]-	Galloylprocyanidin B4	Tannins	Proanthocyanidins	-	2	62765.9	56544.4	516526	2887.94	10257.5	4763.03	190931	157442	162422	187805	206698	229578	382707	401012	439655	247275	191834	186223	159782	171240	195670	-	-
HJN110	455.359	455.359	456.36	C30H48O3	[M-H]-	Betulinic acid	Terpenoids	Triterpene	472-15-1	3	5.58345e+06	3.50874e+06	1.02248e+07	4.81074e+06	6.08726e+06	6.01111e+06	8.86573e+06	6398300	7.89265e+06	737959	860415	887219	1.77461e+07	1.77564e+07	1.66275e+07	1.37083e+07	1.26088e+07	1.59423e+07	1.11398e+07	1.05824e+07	1.08178e+07	C08619	-
Hmbp001276	169.05	65.03	168.042	C8H8O4	[M+H]+	Gallacetophenone	Phenolic acids	Phenolic acids	528-21-2	2	1.45831e+06	2.25079e+06	1.62394e+06	3.78378e+06	3.29188e+06	3.47637e+06	1.95013e+06	2.85235e+06	1.9573e+06	402810	362483	359859	2.97903e+06	2.89111e+06	2.80272e+06	3.12845e+06	2.85663e+06	2.78682e+06	2.50028e+06	1.33904e+06	1.78457e+06	-	-
Hmcn001415	387.13	225.07	388.137	C17H24O10	[M-H]-	Majoroside	Terpenoids	Monoterpenoids	134140-02-6	2	50255.4	65269	136783	162479	173696	181628	196851	120148	206537	9	9	9	504910	489381	402642	490707	573676	575388	163440	259013	279843	-	-
Hmcn001884	463.089	301.03	464.096	C21H20O12	[M-H]-	6-Hydroxyluteolin 5-glucoside	Flavonoids	Flavones	-	3	4.89066e+06	5.2317e+06	7.23044e+06	8.6905e+06	7.727e+06	6.53103e+06	1.47782e+07	1.44186e+07	1.61418e+07	4.242e+06	3.95777e+06	3.76709e+06	1.89178e+07	1.88896e+07	1.75805e+07	2.95344e+07	2.32508e+07	2.82165e+07	1.10548e+07	1.19787e+07	1.35484e+07	-	-
Hmcn002743	417.155	181.04	418.162	C22H26O8	[M-H]-	Lirioresinol A	Lignans and Coumarins	Lignans	-	2	55328.6	54090.2	59113.2	45936.4	42997.2	49237.9	36206.7	31333.8	40456	35415.6	35596.7	35161.5	124522	149928	136036	110438	107145	116669	57625.7	65982.4	66207.3	-	-
Hmcn004128	339.109	159.04	340.116	C16H20O8	[M-H]-	P-Methoyxcinnamate glucoside	Phenolic acids	Phenolic acids	-	2	3377.24	8579.7	9873.09	5456.76	26575.2	19010.2	26229.1	21691	28241.2	9	9	9	342054	329265	289358	489832	396998	509700	78511.1	105570	116084	-	-
Hmcp001578	641.172	479.11	640.163	C28H32O17	[M+H]+	Isorhamnetin-3,7-O-diglucoside	Flavonoids	Flavonols	6758-51-6	2	69038.8	72100.2	53287	135860	198917	199163	108499	94679.3	150851	24421	14674.4	11303.1	552517	526488	432203	671743	529791	674035	300831	247106	284733	-	-
Hmcp001598	611.16	317.06	610.153	C27H30O16	[M+H]+	Isorhamnetin-3-O-(2''-O-xylosyl)glucoside	Flavonoids	Flavonols	-	3	148720	163530	161047	297366	375013	347451	166357	170974	307353	9	9	9	73777	124347	94295.3	186027	158792	152157	191747	180359	183010	-	-
Hmcp001629	697.159	449.1	696.153	C30H32O19	[M+H]+	Kaempferol-3-O-(6''-Malonyl)glucoside-7-O-Glucoside	Flavonoids	Flavonols	-	3	3973.85	2804.02	9	9	9	9	9	4105.15	2630.09	9	9	9	61071.3	53052.9	43939.8	96994.3	96477.9	78937.4	35175	33537.2	30328.5	-	-
Hmcp001858	565.152	287.05	564.147	C26H28O14	[M+H]+	Kaempferol-3-O-arabinoside-7-O-rhamnoside	Flavonoids	Flavonols	-	3	1.01297e+06	880868	2.32997e+06	99038.5	108153	109752	1.05182e+06	1.25884e+06	1.21655e+06	1.35567e+06	1.12993e+06	1.08704e+06	1.50439e+06	1.3473e+06	1.39523e+06	903621	786894	882154	1.1612e+06	849196	899854	-	-
Hmcp002207	479.118	317.06	478.111	C22H22O12	[M+H]+	Isorhamnetin-7-O-glucoside (Brassicin)*	Flavonoids	Flavonols	6743-96-0	2	362824	362683	1.37131e+06	447355	422182	278640	624812	798982	836775	834581	990951	889099	902329	986630	913032	1.02473e+06	945666	952285	511026	601931	654312	-	-
Hmcp002316	449.106	317.06	448.1	C21H20O11	[M+H]+	Isorhamnetin-3-O-arabinoside	Flavonoids	Flavonols	-	3	3.17071e+06	2.72142e+06	2.78246e+06	6.1551e+06	3.11157e+06	4.33339e+06	4.25649e+06	3.85343e+06	4.19323e+06	1.65596e+06	1.56291e+06	1.76971e+06	2.5524e+06	2.88932e+06	2.04793e+06	1.88426e+06	1.39682e+06	1.60371e+06	2.58843e+06	2.49621e+06	2.38795e+06	-	-
Hmcp005535	425.376	191.17	424.37	C30H48O	[M+H]+	α-Amyrenone	Terpenoids	Triterpene	638-96-0	3	16285.6	35096.5	69567.7	91990.3	23646.8	18774.2	111981	126193	163963	9	9	9	166869	192326	378524	286246	105309	130702	60411.3	50305.7	46397.1	-	-
Hmcp009963	180.137	123.07	180.138	C11H18NO+	[M]+	Candicine	Alkaloids	Phenolamine	6656-13-9	2	51047.8	71306.4	373840	81381.4	67939.7	81434.1	310393	356300	433954	11937.3	20144.8	16426.9	31225.2	26341.4	26887.5	202217	201665	193137	160785	175608	199985	C10575	-
Hmdn001667	463.052	300.99	464.06	C20H16O13	[M-H]-	Ellagic acid-4-O-glucoside	Tannins	Tannin	-	2	682923	861152	1.22291e+06	984953	1.24851e+06	1.15569e+06	1.40026e+06	1.57067e+06	1.54458e+06	404232	322612	544424	1.15779e+06	1.08887e+06	1.02481e+06	776590	1.03152e+06	1.14774e+06	761632	982881	897058	-	-
Hmdn001963	305.03	273	306.038	C14H10O8	[M-H]-	Methyl Brevifolincarboxylate	Phenolic acids	Phenolic acids	154702-76-8	3	12957.1	16679	31606.7	24762.5	21099.5	17225.6	29188.5	35865	38663.4	82950.1	87239.5	86132.3	79235.2	111533	41291.2	40241.9	51813.6	42707.7	25687.9	43911.7	42018.9	-	-
Hmdp001794	769.089	303.05	768.118	C35H28O20	[M+H]+	Quercetin-3-O-(2'',3''-O-digalloyl)-glucoside	Flavonoids	Flavonols	-	3	27278.9	34122.6	96762.9	7098.81	8307.56	13444	91256.6	25112.1	48458.7	9	9	9	154097	190062	154643	124349	87848.2	131147	85763.8	84021.2	83984.3	-	-
Hmfn000531	175.025	87.0088	176.032	C6H8O6	[M-H]-	L-Ascorbic acid (Vitamin C)*	Others	Vitamin	50-81-7	1	3.2677e+06	3.25559e+06	3.35665e+06	9.37332e+06	1.16973e+07	1.20982e+07	1.25606e+07	1.13424e+07	1.5246e+07	836926	773682	729843	9.50942e+06	9.54669e+06	9.57921e+06	1.14303e+07	1.00375e+07	1.07268e+07	6.07766e+06	7.93848e+06	8.32094e+06	C00072	ko00053,ko00480,ko01100,ko01110,ko01240
Hmgn001278	461.17	315.1	462.174	C20H30O12	[M-H]-	Verbasoside	Phenolic acids	Phenolic acids	61548-34-3	3	88560.6	123426	202845	92547.5	91247.2	87659.6	287890	416670	543703	32163.4	62939.2	69581.1	243827	216141	179252	228302	247757	214659	175362	178968	186223	-	-
Hmgn001653	137.024	93.0354	138.032	C7H6O3	[M-H]-	Protocatechualdehyde	Phenolic acids	Phenolic acids	139-85-5	2	5.11445e+06	5.6352e+06	4.85403e+06	4.94203e+06	4.80912e+06	5.13856e+06	1.18149e+06	1.17734e+06	1.18675e+06	1.64609e+06	1.79728e+06	2.00053e+06	4.1454e+06	3.95119e+06	3.89697e+06	2.91709e+06	3.17717e+06	3.08842e+06	2.71834e+06	2.9576e+06	3.3107e+06	C16700	ko00950
Hmgn002833	371.115	297.11	372.12	C20H20O7	[M-H]-	4-Ketopinoresinol	Lignans and Coumarins	Lignans	-	3	7901.15	8537.57	34864.6	9	9	9	11335.7	6005.45	8321.64	16872.8	17256.4	14554.2	36242.2	28591.9	26920.7	17160.2	17506.6	11347.5	24500.9	31907.4	19435.3	-	-
Hmgp001685	623.197	163.03	622.19	C29H34O15	[M+H]+	Crenatoside	Phenolic acids	Phenolic acids	61276-16-2	3	4838.28	9	6592.28	10446.1	1954.71	3775.99	7181.77	5487.18	885.061	9950.1	5248.17	12136.2	26761.4	17009.7	15790.1	8375.75	13044.1	11540.9	8173.33	12554.3	12906.3	C10481	-
Hmgp002036	479.12	317.06	478.112	C22H22O12	[M+H]+	Nepetin-7-O-glucoside(Nepitrin)	Flavonoids	Flavones	569-90-4	2	344227	382305	1.34871e+06	422408	352784	362231	659383	676632	854410	959757	1.05238e+06	893528	905383	847150	935579	885062	867193	867009	602019	556287	632961	-	-
Hmgp002148	479.12	317.06	478.112	C22H22O12	[M+H]+	Nepetin-7-O-alloside	Flavonoids	Flavones	-	3	362824	362683	1.37131e+06	447355	422182	278640	624812	798982	836775	834581	990951	889099	902329	986630	913032	1.02473e+06	945666	952285	511026	601931	654312	-	-
Hmgp002189	463.125	301.07	462.118	C22H22O11	[M+H]+	Hispidulin-7-O-glucoside(Homoplantaginin)	Flavonoids	Flavones	17680-84-1	3	116342	102644	713073	61637.8	71203.8	68892	181571	210690	204472	500132	520197	504164	262184	202793	256773	166646	165278	197573	163218	165022	134980	C17762	-
Hmgp002327	188.071	118.06	187.063	C11H9O2N	[M+H]+	3-amino-2-naphthoic acid	Alkaloids	Alkaloids	-	1	1.09296e+07	1.24174e+07	2.39603e+07	2.43073e+07	2.10559e+07	2.17384e+07	1.26577e+07	1.04764e+07	9.56348e+06	2.23599e+07	2.43805e+07	2.21179e+07	9.71816e+06	8.57556e+06	9.47434e+06	7.43065e+06	7.54996e+06	6.91497e+06	1.04516e+07	1.0367e+07	1.06086e+07	-	-
Hmhn003067	325.093	119.05	326.1	C15H18O8	[M-H]-	Phenylpropionic acid-O-β-D-glucopyranoside	Phenolic acids	Phenolic acids	-	2	1.75348e+06	2.45226e+06	2.11269e+06	4.39205e+06	3.65525e+06	4.68759e+06	3.58801e+06	4.76593e+06	4.93043e+06	607858	625528	742045	6.67373e+06	6.59743e+06	6.23795e+06	8.01949e+06	7.77232e+06	7.83032e+06	3.97019e+06	4.41986e+06	3.72829e+06	-	-
Hmhn007023	503.338	485.33	504.345	C30H48O6	[M-H]-	2α,3α,19α-Trihydroxyursolic acid	Terpenoids	Triterpene	-	2	1.04449e+06	1.31367e+06	1.43103e+06	1.16782e+06	1.22626e+06	1.36944e+06	449221	355329	445679	265810	568070	512813	1.02107e+06	1.01252e+06	1.13626e+06	782705	789960	819785	725385	715046	785101	-	-
Hmhn007817	487.344	469.33	488.35	C30H48O5	[M-H]-	2α,3α-Dihydroxyursolic acid	Terpenoids	Triterpene	-	1	2.77618e+06	2.89201e+06	3.75255e+06	2.88963e+06	2.86546e+06	3.12436e+06	2.16713e+06	1.85809e+06	2.42115e+06	1.66444e+06	1.69166e+06	1.62437e+06	5.8418e+06	6.14226e+06	5.64987e+06	5.08048e+06	4.82554e+06	5.06724e+06	3.53047e+06	3.75905e+06	3.69734e+06	-	-
Hmhp001812	282.12	136.06	281.112	C11H15N5O4	[M+H]+	2'-O-Methyladenosine	Nucleotides and derivatives	Nucleotides and derivatives	2140-79-6	1	1.27581e+06	719412	3.08913e+06	1.33565e+06	1.1553e+06	1.19427e+06	1.4819e+06	1.33988e+06	1.16348e+06	1.41994e+06	1.35387e+06	1.2928e+06	2.15804e+06	2.09922e+06	2.17592e+06	1.12847e+06	1.13672e+06	1.03165e+06	1.2206e+06	1.31335e+06	1.34048e+06	-	-
Hmhp002834	419.1	287.06	419.097	C20H19O10+	[M]+	Cyanidin 3-xyloside	Flavonoids	Anthocyanidins	29761-24-8	3	109580	120502	162864	223460	248429	223480	338219	382890	348264	9	9	9	1.11365e+06	1.06486e+06	1.23632e+06	223838	1.45943e+06	1.22574e+06	534347	482938	513319	-	-
Hmhp010886	193.085	133.06	192.079	C11H12O3	[M+H]+	Sarisan	Others	Others	18607-93-7	2	413745	447384	424358	901958	1.13253e+06	1.13574e+06	469192	477971	437186	314695	310975	293152	433980	409815	422867	264419	318645	328612	269547	283222	292063	C10493	-
Hmjn003948	487.354	487.354	488.35	C30H48O5	[M-H]-	Madasiatic acid	Terpenoids	Triterpene	26532-66-1	3	1.9623e+06	1.99311e+06	3.31345e+06	2.25116e+06	2.3419e+06	1.89668e+06	2.61535e+06	2.21536e+06	2.34209e+06	9	9	9	4.63638e+06	4.68996e+06	4.42043e+06	4.13819e+06	3.13964e+06	4.12143e+06	2.64537e+06	2.25547e+06	2.194e+06	-	-
Hmjn008136	469.333	469.333	470.34	C30H46O4	[M-H]-	Camaldulenic acid	Terpenoids	Triterpene	71850-15-2	2	811491	822521	7.25076e+06	406796	322927	379886	2.32831e+06	1.69466e+06	2.31933e+06	1.08833e+06	1.22931e+06	1.0915e+06	1.15943e+07	1.12885e+07	1.05639e+07	6.02936e+06	5.09769e+06	5.67449e+06	3.98272e+06	4.42563e+06	4.14366e+06	-	-
Hmjp003008	609.145	287.061	608.138	C27H28O16	[M+H]+	Luteolin-7-O-glucuronide-5-O-rhamnoside	Flavonoids	Flavones	-	3	774.692	12667.4	14753.7	13742.4	14638	12173.3	7260.65	1127.68	14766.1	9	9	9	273375	302687	303011	590036	576482	745609	248694	210480	152270	-	-
Hmjp003123	479.082	303.064	478.075	C21H18O13	[M+H]+	Quercetin-5-O-glucuronide*	Flavonoids	Flavonols	-	2	144802	237665	260193	350132	497882	379880	635550	434228	823124	7.87802e+06	8.1977e+06	9.27751e+06	5.62679e+06	5.41781e+06	5.6742e+06	7.63357e+06	7.38931e+06	7.556e+06	2.22995e+06	2.55608e+06	2.37887e+06	-	-
Hmjp003546	505.35	469.333	504.346	C30H48O6	[M+H]+	Madecassic acid	Terpenoids	Triterpene	18449-41-7	2	82539.9	114174	129079	85603.5	109873	113426	40089.4	24579.7	35043.7	44313.5	45943.9	42428.2	95111.4	86034.8	79339.1	79997.9	56875.9	72310.7	67018.9	62676.3	57210.5	-	-
Hmjp003725	505.352	469.331	504.346	C30H48O6	[M+H]+	Isothankunic acid	Terpenoids	Triterpene	22882-19-5	2	37306.1	77567.1	61753.3	37936.5	56503.3	37963.1	13446	14489	13148.6	27075.6	32419.8	24793.8	194844	72895.6	58496.4	38376	74998.2	41561	36509.4	33676.8	41122.4	-	-
Hmln000297	179.055	59.01	180.063	C6H12O6	[M-H]-	Inositol*	Others	Saccharides	87-89-8	1	1.49963e+06	2.10062e+06	2.02453e+06	2.11453e+06	1.99018e+06	2.47575e+06	2.60121e+06	2.35937e+06	2.95123e+06	1.01803e+07	1.09861e+07	1.33284e+07	5.62481e+06	4.8905e+06	5.41964e+06	5.42753e+06	5.53809e+06	5.02708e+06	2.58817e+06	2.91779e+06	2.37387e+06	C00137	ko00052,ko00053,ko00562,ko01100,ko01110,ko01250,ko02010,ko04070
Hmln002100	535.183	373.134	536.189	C26H32O12	[M-H]-	Nortrachelogenin-4-O-glucoside	Lignans and Coumarins	Lignans	33464-78-7	2	58424.6	47848.6	29731.2	135959	134596	193448	123489	177732	161361	52963	66505.4	40296.6	110999	101165	85829.4	138505	109558	149905	62061.6	88553.3	86916.3	-	-
Hmln002149	623.201	461.17	624.205	C29H36O15	[M-H]-	Acteoside; Verbascoside	Phenolic acids	Phenolic acids	61276-17-3	3	18035	17295.9	12945.7	12896.9	16921.2	3643.2	28643.1	20527.4	14292.7	9	9	9	42128.5	40304.6	51161.3	38438.1	34997.8	38500.3	34011.4	34329.7	51435.7	C10501	-
Hmln002199	505.101	300.033	506.107	C23H22O13	[M-H]-	Quercetin-3-O-(6''-O-acetyl)galactoside	Flavonoids	Flavonols	-	2	70049.2	68922	80304.2	113093	107910	129921	121828	92171.9	204981	46095	45471.8	57983.1	1.60178e+06	1.32723e+06	1.32479e+06	1.81008e+06	2.40767e+06	1.23969e+06	544485	735455	642827	-	-
Hmln002355	549.199	387.146	550.205	C27H34O12	[M-H]-	5'-Methoxymatairesinoside	Lignans and Coumarins	Lignans	1691201-82-7	3	176972	180303	133199	286569	329603	303029	239816	302083	248457	9	9	9	363748	375877	377089	453543	374750	467449	235225	262473	342381	-	-
Hmln002806	335.077	179.03	336.085	C16H16O8	[M-H]-	5-O-Caffeoylshikimic acid	Phenolic acids	Phenolic acids	180981-12-8	2	359063	392647	2.18712e+06	445876	472433	548714	1.33268e+06	1.16728e+06	1.39284e+06	9	9	9	2.04033e+06	2.07111e+06	2.33749e+06	1.65196e+06	1.16036e+06	1.57491e+06	982848	911787	1.22017e+06	C10434	ko00940,ko00941,ko00945,ko01100,ko01110
Hmln003169	387.145	329.139	388.153	C21H24O7	[M-H]-	Trachelogenin	Lignans and Coumarins	Lignans	34209-69-3	3	25287	28214.3	105091	4722.58	5475.04	7828.52	50810.5	46879	36345.3	42006.5	42890.5	40869.8	35803.6	39672.3	39477.2	25088.4	27987.2	26199	32717.8	39154.8	50976.9	C10891	-
Hmln003405	447.057	315.01	448.064	C20H16O12	[M-H]-	Ellagic acid-4-O-rhamnoside	Tannins	Tannin	-	2	7.60901e+06	8.56811e+06	2.04543e+07	1.17963e+07	1.10361e+07	1.27939e+07	1.56013e+07	1.58326e+07	1.62084e+07	9.36233e+06	9.53821e+06	9.46938e+06	1.27278e+07	1.30969e+07	1.27347e+07	1.11836e+07	9.02749e+06	1.12299e+07	8.75398e+06	8.5741e+06	1.08908e+07	-	-
Hmln003529	401.146	269.11	402.152	C18H26O10	[M-H]-	Benzyl β-primeveroside	Phenolic acids	Phenolic acids	130622-31-0	2	508807	553377	436529	950163	1.04491e+06	1.29792e+06	1.023e+06	1.10779e+06	1.00078e+06	165073	141136	174584	2.16396e+06	2.0575e+06	2.71366e+06	2.2389e+06	2.15229e+06	2.06941e+06	1.04739e+06	1.0988e+06	1.28307e+06	-	-
Hmln003605	503.341	485.329	504.346	C30H48O6	[M-H]-	Myrianthic acid	Terpenoids	Triterpene	89786-84-5	2	1.14958e+06	1.24292e+06	1.36521e+06	1.0716e+06	1.19424e+06	1.15952e+06	424788	297075	365529	724970	736595	699877	956522	1.01088e+06	942389	656586	621461	714253	681175	720566	741308	-	-
Hmln007772	293.176	221.156	294.183	C17H26O4	[M-H]-	Nordihydrocapsiate	Phenolic acids	Phenolic acids	220012-53-3	2	775075	869326	871825	1.74165e+06	1.0837e+06	716477	967577	870042	825486	628038	629637	641932	874449	1.01622e+06	826030	1.04015e+06	881053	754208	8.70234e+06	9.49677e+06	9.37447e+06	-	-
Hmlp002821	495.077	319.045	494.07	C21H18O14	[M+H]+	Myricetin-3-O-glucuronide	Flavonoids	Flavonols	77363-65-6	3	7055.2	1889.18	10817.9	19709.2	20411	15769.3	16123	29820.6	40412.3	9	9	9	312590	325218	385638	632901	690647	622100	197665	164689	181651	-	-
Hmlp003068	627.145	303.05	626.148	C27H30O17	[M+H]+	Meratin	Flavonoids	Flavones	27215-04-9	3	661513	785435	701333	1.28099e+06	1.01734e+06	952414	878857	803690	922676	9	9	9	2.63214e+06	2.64797e+06	2.13312e+06	2.28862e+06	1.90069e+06	2.63292e+06	2.21384e+06	1.68439e+06	1.67234e+06	-	-
Hmlp003185	681.166	287.055	680.159	C30H32O18	[M+H]+	Luteolin-7-O-(6''-malonyl)glucoside-5-O-rhamnoside	Flavonoids	Flavones	-	3	6580.84	2096.66	7692.18	2087.79	4963.74	6621.31	4587.84	4476.41	8745.38	9	9	9	47566.5	43383.3	36947.6	79268.7	81628.8	59884.9	23126.1	20310.4	23645.9	-	-
Hmlp005803	271.096	121.03	270.089	C16H14O4	[M+H]+	4,4'-dihydroxy-2'-methoxychalcone	Flavonoids	Chalcones	-	2	420891	373795	2.12779e+06	93334.1	81902	107090	909239	604691	625604	9	9	9	2.57874e+06	2.30215e+06	2.6372e+06	1.30682e+06	1.27813e+06	1.67853e+06	1.24548e+06	1.35429e+06	1.24336e+06	-	-
Hmmp001310	188.071	118.065	187.063	C11H9NO2	[M+H]+	3-Indoleacrylic acid	Alkaloids	Plumerane	1204-06-4	1	1.1105e+07	1.35151e+07	2.43095e+07	2.52226e+07	1.65221e+07	2.18057e+07	1.17133e+07	1.04063e+07	9.49549e+06	2.26675e+07	2.20131e+07	2.05015e+07	9.82719e+06	9.55287e+06	1.03735e+07	7.85099e+06	7.27166e+06	7.55531e+06	9.97442e+06	1.06483e+07	1.04269e+07	C21283	-
Hmmp002121	469.121	317.08	468.113	C23H16O11	[M+H]+	Isorhamnetin-3-O-gallate	Flavonoids	Flavonols	-	3	145205	163748	297406	246987	157989	211481	170827	317527	142500	85517.2	82082.1	87690.9	98658.4	117722	84451.7	98090.2	99903.2	86744	230627	158629	183209	-	-
Hmmp002248	565.15	271.06	565.156	C26H29O14+	[M]+	Pelargonidin-3-O-glucoside-5-O-arabinoside	Flavonoids	Anthocyanidins	-	1	756260	853474	946435	1.91277e+06	1.97182e+06	2.07965e+06	1.24605e+06	1.50905e+06	1.34765e+06	9	9	9	5.96542e+06	5.29522e+06	5.55476e+06	5.20146e+06	5.22472e+06	5.04089e+06	2.85533e+06	2.64801e+06	2.90828e+06	-	-
Hmpn005101	451.123	289.07	452.131	C21H24O11	[M-H]-	Sieboldin	Flavonoids	Chalcones	18777-73-6	3	71353.9	40035.4	24978.7	46917.9	48954.7	53856	29422.9	32833.5	47378.9	9	9	9	68293.3	38358.5	120260	97072.7	114033	106447	32363.6	34904.1	34623.2	-	-
Hmqn002062	783.074	301.007	784.076	C34H24O22	[M-H]-	Pedunculagin	Tannins	Tannin	7045-42-3	2	328980	310627	2.00104e+06	178086	162085	228759	658177	631284	691017	926995	905027	851071	879244	833413	806557	455773	460037	480340	413600	478438	489334	C10236	-
Hmqn003158	785.092	301.007	786.092	C34H26O22	[M-H]-	Sanguiin H1	Tannins	Tannin	-	2	116082	102546	300631	172111	204331	208684	294553	268959	257778	137816	115991	132774	214780	207738	175609	172120	158961	178211	112416	126518	168911	-	-
Hmqn003212	633.077	301.007	634.081	C27H22O18	[M-H]-	Sanguiin H4	Tannins	Tannin	84316-77-8	2	282806	214633	2.70094e+06	88498.7	107800	152093	874696	922712	822689	1.55566e+06	1.83823e+06	1.99939e+06	1.62239e+06	1.57089e+06	1.63782e+06	950112	840586	1.10133e+06	611174	796879	894709	-	-
Hmqp000191	505.176	127.03	504.17	C18H32O16	[M+H]+	Planteose*	Others	Saccharides	470-57-5	3	57499.6	61055.6	48089.5	67653.1	74363.3	73593.5	55867.5	22740.5	46631.3	9	9	9	73629.9	56170.5	57566	73844.7	71106.9	68884.7	87614	71993.2	52120.6	C03848	-
Hmqp005411	297.243	81.07	296.234	C18H32O3	[M+H]+	9-Oxo-12Z-Octadecenoic acid	Lipids	Free fatty acids	112543-32-5	3	251910	256384	862737	164772	122190	90268	471188	297975	296012	773790	847939	861439	597015	538454	570107	308534	320228	284126	507602	511314	462233	-	-
Hmqp005455	297.243	81.07	296.234	C18H32O3	[M+H]+	15(R)-Hydroxylinoleic Acid	Lipids	Free fatty acids	177931-23-6	3	251910	256384	862737	164772	122190	90268	471188	297975	296012	773790	847939	861439	597015	538454	570107	308534	320228	284126	507602	511314	462233	-	-
Hmqp006235	516.304	184.073	515.297	C26H46NO7P	[M+H]+	LysoPC 18:4	Lipids	LPC	-	1	62685.1	72820.8	81830.3	93952.8	114279	125939	21443	24002.4	31283.6	56977.8	52919.8	49852.1	44460.4	39740.4	47647.1	55858.7	42205.9	49563.7	41690.9	37602.1	42431.3	-	-
Hmsn002272	327.11	165.05	328.116	C15H20O8	[M-H]-	Demethyl coniferin	Phenolic acids	Phenolic acids	-	1	833365	1.1016e+06	2.40614e+06	224586	187873	230239	796640	610094	543351	1.30906e+06	1.34747e+06	1.09568e+06	483008	378051	502528	152745	358648	311549	569877	615915	762898	-	-
Hmsn002598	301.092	139.04	302.1	C13H18O8	[M-H]-	Salirepin	Phenolic acids	Phenolic acids	26652-12-0	3	42350.8	76135.5	147650	52652.6	51729.2	51381.5	56105.6	58459.6	57759.4	87935.4	70004.1	74298.4	102151	93956.6	107660	77844.3	102718	72648.8	73982.2	43707.4	62667.8	-	-
Hmsn002948	417.14	109.03	418.147	C18H26O11	[M-H]-	2-Hydroxyphenol-1-O-glucosyl(6→1)rhamnoside	Phenolic acids	Phenolic acids	-	2	191767	291933	298527	573086	442563	573111	480254	450738	456773	9	9	9	622148	585491	536600	662946	600184	556795	330307	401910	387016	-	-
Hmsp000364	144.098	98.09	143.095	C7H13NO2	[M+H]+	L-Cyclopentylglycine	Amino acids and derivatives	Amino acids and derivatives	2521-84-8	3	515872	626688	598640	737180	800231	745817	996611	597862	815611	307496	391662	351522	1.70505e+06	1.72026e+06	1.90073e+06	2.16532e+06	2.20082e+06	2.37643e+06	1.10079e+06	960733	945301	-	-
Hmtn001120	315.109	153.056	316.116	C14H20O8	[M-H]-	5-(2-Hydroxyethyl)-2-O-glucosylphenol	Phenolic acids	Phenolic acids	-	3	1.54783e+06	2.01297e+06	2.56845e+06	4.82915e+06	4.97221e+06	1.84521e+06	2.20116e+06	5.25847e+06	558709	188419	196351	201622	6.01529e+06	3.84309e+06	6.64748e+06	1.21385e+06	7.26532e+06	3.31536e+06	3.50505e+06	1.87271e+06	4.07276e+06	-	-
Hmtp000776	168.066	105.034	167.059	C8H9NO3	[M+H]+	4,5,6-Trihydroxy-2-cyclohexen-1-ylideneacetonitrile	Alkaloids	Alkaloids	-	3	92937.6	82423	417802	142005	133000	124196	86342.4	98724.3	95048.1	206479	226022	207654	251606	221406	293338	127266	120680	106272	138572	145780	152289	-	-
Hmyn001360	299.113	59.0128	300.135	C18H20O4	[M-H]-	Doitungbiphenyl A	Phenolic acids	Phenolic acids	-	2	184009	210205	217504	320961	430083	509432	277355	423933	466872	9	9	9	1.11959e+06	912102	986090	1.05174e+06	864390	885535	503356	513949	699900	-	-
Hmyn005972	589.518	283.26	590.526	C38H70O4	[M-H]-	Coixenolide	Lipids	Free fatty acids	-	2	14754.9	11682.5	19165	92379.4	41556	32040.7	119094	15920.8	11752.6	9	9	9	12184.9	13169	12957.6	8060.93	14602.2	15247.8	12478.9	14374.6	15817	C17566	-
Hmyn007168	483.272	255.232	484.278	C22H45O9P	[M-H]-	LysoPG 16:0	Lipids	Glycerol ester	-	3	39107	41722.1	108556	102715	68156.6	90482.3	99712.3	89574.8	68583.2	13557.1	10001.3	12359.8	771804	462499	469081	383160	308405	394650	181682	137728	237211	-	-
Hmyp002315	303.04	257.045	302.042	C15H10O7	[M+H]+	3,5,7,4'-Tetrahydroxy-Coumaronochromone	Others	Chromone	-	1	410242	431467	1.0044e+06	320058	353276	267306	790369	644825	830430	514371	531407	444601	398551	317234	759639	505909	902385	827495	444777	533915	365674	-	-
Hmzp003994	479.12	317.08	478.111	C22H22O12	[M+H]+	Pedaliin	Flavonoids	Flavones	22860-72-6	3	166035	199678	202396	253988	323915	246904	245090	199434	223155	9	9	9	144540	117952	104375	127959	132773	135425	176222	182919	192040	-	-
HX1196	405.138	151.038	404.132	C17H24O11	[M+H]+	6-methoxygeniposidic acid	Others	Others	-	3	6159.52	6928.08	11667.6	15133.2	5148.05	11636	9	6787.89	7504.63	9	9	9	74028.6	98291.7	80667.8	13348.7	19943.4	21058.4	32866.1	27456.5	40306.3	-	-
HX1363	193.049	133.028	192.042	C10H8O4	[M+H]+	isoscopoletin	Lignans and Coumarins	Coumarins	-	3	147376	125397	83970.6	344109	310028	252291	215670	244380	208585	166829	205385	156707	265017	250293	192020	240815	286870	288805	98936.3	208941	178641	-	-
HX1364	355.104	163.036	354.095	C16H18O9	[M+H]+	isoscopoletin-glucoside	Lignans and Coumarins	Coumarins	-	1	128500	125137	196141	197158	175227	202474	100953	94425.4	114050	58250.5	62730.1	59784	854488	833081	951056	798189	994936	904481	528795	550208	583900	-	-
HX1372	377.159	163.076	376.152	C20H24O7	[M+H]+	guaiacylglycerol-β-coniferyl ether	Lignans and Coumarins	Lignans	-	3	37172.3	31975.7	278157	11425.3	16223.2	9720.08	115747	82404.3	91621.5	241823	270234	269260	82622.4	93028.2	90874	34094.6	29798.5	38181	94967.1	108513	82660.1	-	-
Jmgn004021	449.109	269.05	450.116	C21H22O11	[M-H]-	6-C-Glucosyl-2-Hydroxynaringenin	Flavonoids	Flavanones	-	2	1.76743e+06	1.63871e+06	6.28952e+06	484603	333244	578410	2.11053e+06	3.01447e+06	2.41396e+06	2.98645e+06	2.49993e+06	2.69679e+06	2.86303e+06	3.60535e+06	3.68399e+06	3.47945e+06	2.85029e+06	3.16218e+06	2.24047e+06	2.34604e+06	2.91293e+06	-	-
Jmwn002117	331.103	153.02	332.111	C14H20O9	[M-H]-	2-(3,4-dihydroxyphenyl)ethanediol 1-O-β-D-glucopyranoside	Phenolic acids	Phenolic acids	-	1	1.01404e+06	1.20332e+06	1.32709e+06	1.96159e+06	2.04758e+06	2.12086e+06	2.071e+06	2.12969e+06	2.42305e+06	321327	320475	358539	2.18618e+06	2.09555e+06	1.99612e+06	3.26523e+06	2.49912e+06	2.43518e+06	1.51093e+06	1.58132e+06	1.78795e+06	-	-
Jmwn002620	341.086	161.02	342.095	C15H18O9	[M-H]-	Vanillic Acid-4-O-Glucuronide	Phenolic acids	Phenolic acids	-	3	1.13232e+07	1.30027e+07	9.75401e+06	1.98507e+06	2.44875e+07	2.59294e+07	1.88929e+06	2.14758e+06	2.43613e+06	4.64649e+06	4.78164e+06	4.72578e+06	6.63104e+06	7.51332e+06	6.98455e+06	9.06344e+06	8.70434e+06	8.90749e+06	3.81676e+07	4.34565e+07	4.14511e+07	-	-
Jmwn004371	667.223	505.17	668.232	C31H40O16	[M-H]-	4-Hydroxyphenethoxy-8-O-β-D-[6-O-(4-O-β-D-glucopyranosyl)-sinapoyl]glucopyranoside	Phenolic acids	Phenolic acids	-	2	6225.19	2038.8	6353.23	14417.7	18328.1	16137.7	8600.51	8165.14	7734.69	9	9	9	157612	234358	141341	146816	144816	296205	84065.4	86703.2	57692.5	-	-
Jmyp000635	102.055	56.05	101.048	C4H7NO2	[M+H]+	L-Azetidine-2-carboxylic acid	Alkaloids	Alkaloids	2133-34-8	2	4.13593e+06	4.54367e+06	3.84933e+06	4.24339e+06	3.57804e+06	3.48417e+06	6.02203e+06	5.11949e+06	4.23559e+06	3.47904e+06	3.64986e+06	3.15907e+06	1.33872e+06	1.07764e+06	1.27817e+06	1.30401e+06	1.40807e+06	1.42987e+06	3.56894e+06	2.71563e+06	2.29695e+06	-	-
Lacp004926	433.11	271.06	432.105	C21H20O10	[M+H]+	3,8-Dihydroxy-1-methoxy-9,10-anthraquinone glucoside	Quinones	Anthraquinone	-	2	139940	108790	34587.2	247839	241786	194482	221229	234858	150099	9	9	9	450333	376859	846596	942820	870461	845689	292141	338894	375812	-	-
Lacp005602	459.22	211.17	458.215	C22H34O10	[M+H]+	Blumenol C malonyl Glucoside	Terpenoids	Sesquiterpenoids	-	1	66859.3	83594.4	122444	198457	253299	194932	213663	242600	288572	54336.1	78611	53214	109893	96618.9	123430	166875	162220	162291	118190	118408	141051	-	-
Laep008549	619.42	439.36	618.413	C36H58O8	[M+H]+	Betulinic acid glucoside	Terpenoids	Triterpene Saponin	-	2	18514.9	12038.4	112135	3753.02	4550.16	3596.9	26590	34728.7	37717.9	26637.7	33279.2	31172.2	35020.5	32766.5	34766.8	16609.6	17830.6	19709.3	20804.4	19665.2	20875.7	-	-
Lafp002938	481.17	177.05	480.163	C23H28O11	[M+H]+	Evofolin B glucoside	Phenolic acids	Phenolic acids	-	3	91211.3	121938	94848.3	124640	104822	120935	91435	101195	106684	9	9	9	104824	115815	122817	98996.5	92661.7	100439	114105	85225.7	109568	-	-
Lafp006517	373.17	137.06	372.157	C21H24O6	[M+H]+	Arctigenin	Lignans and Coumarins	Lignans	7770-78-7	3	39969.3	38961.5	135291	10922.5	7409.57	10170.3	39804.2	30054.1	33524.1	163683	184014	189557	63890.5	32519.2	44885.7	25559.7	20631.5	22455.3	50085.5	56564	46676.6	C10545	-
Lahp003986	435.13	273.08	434.121	C21H22O10	[M+H]+	3,4-Dihydro-4-(4'-hydroxyphenyl)-5,7-dihydroxycoumarin glucoside	Lignans and Coumarins	Coumarins	-	1	610349	719557	935085	681387	727732	782484	880568	851022	759798	300858	304551	279021	6.47778e+06	7.30769e+06	6.54596e+06	8.57714e+06	8.23249e+06	8.03363e+06	3.45375e+06	3.13631e+06	3.46385e+06	-	-
Lazp005033	345.17	137.06	344.162	C20H24O5	[M+H]+	Divanillyltetrahydrofuran	Lignans and Coumarins	Lignans	-	2	64704.2	83458.9	519633	55252	51519.6	46135.3	157220	87316.8	106137	140386	131342	99027.1	419451	331403	317187	194455	173151	163437	180370	161900	213362	-	-
Lbhp011919	427.085	179.033	426.08	C18H18O12	[M+H]+	Esculin 6'-Malonate	Lignans and Coumarins	Coumarins	-	3	148794	156088	376133	37553.2	59471.5	64117.4	149033	186586	182875	221565	187174	217108	257056	231909	252329	188618	173413	154320	206702	161646	181815	-	-
Lcgn000236	683.26	503.19	684.263	C32H44O16	[M-H]-	Dihydrodehydrodiconiferyl alcohol-4,9-di-O-β-D-glucopyranoside	Lignans and Coumarins	Lignans	-	2	53943.2	54440	36601.9	74598.8	17505	107940	63815.2	71065.4	67791.2	9	9	9	293870	322031	274348	394560	407114	332591	195342	197857	173111	-	-
Lcsn000193	597.22	327.12	598.226	C28H38O14	[M-H]-	isatioxyneolignoside E	Lignans and Coumarins	Lignans	-	1	2.45958e+06	2.45832e+06	5.37923e+06	762893	859168	810058	1.99814e+06	2.15182e+06	1.95949e+06	9	9	9	5.67411e+06	5.90951e+06	6.90079e+06	4.63647e+06	4.82622e+06	4.94067e+06	3.08469e+06	3.27433e+06	3.97282e+06	-	-
Lcyn000106	551.18	193.05	552.184	C26H32O13	[M-H]-	Dichotomoside A	Lignans and Coumarins	Lignans	-	3	1.3544e+06	1.38586e+06	4.42273e+06	381352	393089	446669	1.66864e+06	2.13998e+06	1.9742e+06	1.86669e+06	1.89245e+06	2.03639e+06	1.0362e+06	1.10363e+06	1.02122e+06	672762	581731	697638	982034	904816	1.04989e+06	-	-
Lczn000058	481.1	313.06	482.106	C21H22O13	[M-H]-	6-O-Galloyl-1-O-vanilloyl-β-D-glucose	Phenolic acids	Phenolic acids	-	3	17685.9	13177.5	313702	13337.4	2053.89	6368.81	126633	129533	124284	218984	176117	203668	47427.5	60735.1	69965.1	46644.7	43987.3	49751.3	68758.3	70043.7	64523	-	-
Lczn000080	939.11	769.1	940.118	C41H32O26	[M-H]-	1,2,3,4,6-Penta-O-galloyl-β-D-glucose	Phenolic acids	Phenolic acids	14937-32-7	2	20596.3	8729.77	460842	9	9	9	109702	125276	130985	169551	188327	225318	198353	203451	228760	113506	134574	121977	74565.2	70657.9	120806	C04576	ko00999
Lczn000083	1105.11	1061.11	1106.11	C48H34O31	[M-H]-	Rugosin A	Tannins	Tannin	84744-48-9	2	39295.3	29252.3	71772	41590.5	55631.3	51602.7	78938.5	57869.3	46571	32272.2	6365.26	17877.1	15005	34377.4	42195.2	34596.4	23207.5	17568.7	27875.3	36172	28753.9	-	-
Lhdp102526	473.361	205.157	472.355	C30H48O4	[M+H]+	19α-Hydroxyursolic acid	Terpenoids	Triterpene	-	1	44931.1	29482.8	114373	31534.2	36723.7	27308.3	44864.2	59929.8	62338.8	32540.3	34757.4	32291.1	229656	161865	157661	168384	174673	194454	138735	124677	118374	-	-
Lhfp110340	221.189	119.085	220.183	C15H24O	[M+H]+	Eremofukinone	Terpenoids	Sesquiterpenoids	-	3	90439.1	38922.2	168859	50784.2	48033.7	43842.6	100757	48551.6	68743	52494.3	52827.6	58479.9	125638	107231	107794	117788	106645	87325.4	84856.8	89509.2	89441.7	-	-
Lhfp110807	345.097	163.039	344.09	C18H16O7	[M+H]+	Petasiphenol	Tannins	Tannin	145904-50-3	3	30633.7	34763.5	197111	31418	36966.2	21060.5	58704.1	61724.9	63639.4	34927.2	42575.2	50826.3	141733	142822	112931	85099.7	58114.3	77612.9	90266.6	72618.4	77218.8	-	-
Lhhp102901	361.163	189.094	360.157	C20H24O6	[M+H]+	3-(α,4-Dihydroxy-3-methoxybenzyl)-4-(hydroxy-3-methoxybenzyl)	Others	Others	-	1	76832.8	109570	64991.7	80466.8	129117	107212	89874.3	129522	89383.8	9	9	9	1.00294e+06	853243	1.04339e+06	948391	929058	980575	483893	444754	445419	-	-
Lhhp102905	371.148	167.068	370.142	C21H22O6	[M+H]+	Fargesin	Lignans and Coumarins	Lignans	31008-19-2	3	32140.3	29512.6	29167.5	49032.1	86947.6	101688	42098.3	73486.5	114925	30896	28155.5	35449.5	48223.7	49389.4	31672.9	28941.8	50768	30766.1	32627.9	26532.2	20175.2	C16957	-
Lhhp102921	417.184	167.096	416.183	C23H28O7	[M+H]+	Magnolin	Lignans and Coumarins	Lignans	31008-18-1	2	67745.6	91052.2	129912	223077	172551	200091	137559	183298	185952	84288.1	99408.6	96795.4	392314	324118	318385	312705	316992	389090	179856	235028	193220	C06515	-
Lhhp120814	165.09	91.0542	164.084	C10H12O2	[M+H]+	Eugenol	Phenolic acids	Phenolic acids	97-53-0	3	1.16647e+06	1.31051e+06	1.09426e+06	611926	690801	686768	404857	443722	300112	358598	373172	321020	902414	849912	758699	547387	571776	539006	734287	654334	688793	C10453	ko00940
Lhhp120823	193.084	105.069	192.079	C11H12O3	[M+H]+	Eugenyl formate	Others	Others	-	1	1.0476e+06	1.0271e+06	948869	2.72856e+06	2.85441e+06	2.78625e+06	2.48085e+06	2.31407e+06	2.73137e+06	530966	465099	543185	1.34578e+06	1.30687e+06	1.50079e+06	1.76714e+06	1.74285e+06	1.6278e+06	1.19363e+06	1.49988e+06	1.47379e+06	-	-
Lhjp120715	485.105	323.056	484.101	C24H20O11	[M+H]+	Edgeworin glucoside	Lignans and Coumarins	Coumarins	-	3	36972.1	33231.7	15716.7	59154.8	89258.8	71449.3	87269.2	90449.2	59864.1	9	9	9	55314.2	55434.4	39805	59684.8	45728	51145.9	83923.8	53138.4	78041.5	-	-
Lhkp101317	489.357	379.303	488.35	C30H48O5	[M+H]+	Melianodiol	Terpenoids	Triterpene	32764-64-0	3	3115.19	2915.52	4162.16	5998.15	5361.99	7043.17	5934.16	5782.1	5474.83	9	9	9	4924.48	5377.56	5848.65	5014.1	4910.33	4451.11	5026.13	4664.85	6113.81	-	-
Lhmp110108	373.148	161.058	372.142	C17H24O9	[M+H]+	1-((Pentanoyl)phloroglucinyl]-β-D-glucopyranoside	Others	Others	-	3	306870	335289	299266	637936	478105	614297	85249.2	119035	106085	134444	131653	122784	57335.4	68493.8	67996.4	91722	63033	97066.4	156064	157265	145149	-	-
Lhqp101805	325.093	163.039	324.084	C15H16O8	[M+H]+	Skimmin (7-Hydroxycoumarin-7-O-glucoside)	Lignans and Coumarins	Coumarins	93-39-0	2	370354	342747	423769	741073	688545	791089	627672	519424	670190	147051	106586	165555	2.02596e+06	1.88945e+06	1.74834e+06	1.7339e+06	2.13187e+06	1.98694e+06	1.06707e+06	1.23355e+06	1.24381e+06	-	-
Lhwp110119	489.357	425.342	488.35	C30H48O5	[M+H]+	Tormentic Acid	Terpenoids	Triterpene	13850-16-3	1	175176	224357	280945	201178	238376	287148	133388	134103	155187	9	9	9	317780	399787	360655	352357	335795	313571	193117	240625	287904	-	-
Lhwp110123	505.353	441.336	504.345	C30H48O6	[M+H]+	19α-Hydroxyasiatic acid	Terpenoids	Triterpene	-	3	57257.3	81247.8	151354	115531	120948	110765	126370	122174	111581	60106.6	52877.8	51705	104301	78487.2	68657.5	94283.5	86908.6	79032.2	73288.1	90688.8	82011.7	-	-
Lhwp110126	473.362	409.348	472.355	C30H48O4	[M+H]+	3-Epialphitolic acid	Terpenoids	Triterpene	-	3	30728.5	29821.2	46035.7	26841.8	23650.4	29723.9	37438.5	42429.1	38997	74551.7	78411	75052.9	52151.8	60986	54575.1	39301.1	45338.6	61156.9	30451.3	30945.9	33038.7	-	-
Lhwp110301	471.347	205.159	470.34	C30H46O4	[M+H]+	Coleonolic acid	Terpenoids	Triterpene	-	1	2.41017e+06	2.5161e+06	3.09238e+06	2.68667e+06	2.49416e+06	2.67031e+06	1.69307e+06	1.40838e+06	1.7341e+06	1.44326e+06	1.50234e+06	1.35373e+06	5.00782e+06	4.71178e+06	4.70435e+06	3.75272e+06	3.80986e+06	4.03819e+06	2.97481e+06	3.10158e+06	2.89321e+06	-	-
Lhwp110302	487.342	405.314	486.334	C30H46O5	[M+H]+	Rosamultic acid	Terpenoids	Triterpene	214285-76-4	2	717358	1.12942e+06	1.78073e+06	1.12776e+06	1.15651e+06	1.17849e+06	797082	497086	818960	178318	226289	258380	3.9018e+06	4.19298e+06	3.76011e+06	3.10708e+06	2.88607e+06	3.16053e+06	2.16426e+06	2.41504e+06	2.42683e+06	-	-
Lhxp102719	483.148	303.085	482.142	C22H26O12	[M+H]+	Curculigoside C	Tannins	Tannin	851713-74-1	3	9568.96	29489.2	101246	9	9	9	54353.2	52449.4	69211.1	9	9	9	82710.7	113978	78074.2	70225.6	51536.8	50497.3	96363.4	61441.9	64385.1	-	-
Lhzp102808	355.104	163.04	354.11	C20H18O6	[M+H]+	Sesamin	Lignans and Coumarins	Lignans	607-80-7	2	105742	126973	186361	210836	209179	205902	118950	134563	117470	48954.6	40922.1	62310.3	808267	991806	972135	728809	968195	924319	451934	515499	560280	C10882	-
Li512111	519.114	315.051	520.122	C24H24O13	[M-H]-	Isorhamnetin-3-O-(6''-acetylglucoside)	Flavonoids	Flavonols	-	2	15108.1	10153.9	23604.7	138542	148878	43765.8	27005.8	18683.7	86179.3	9	9	9	60689.7	85421.2	36523.2	62980.1	109452	71737.3	67612.7	55119.1	63468.3	-	-
Li512113	451.088	391.037	452.096	C20H20O12	[M-H]-	Maleoyl-caffeoylquinic acid	Phenolic acids	Phenolic acids	-	3	46382.1	60751.1	33631.8	38276.5	33364.7	38920.8	48545.1	49314	46079.1	9	9	9	39730.8	16165	24328.6	33656.8	32334	27145.3	39435.1	45853.2	48558.9	-	-
Li512114	485.364	453.337	486.371	C31H50O4	[M-H]-	Corosolic Acid Methyl Ester	Terpenoids	Triterpene	4518-70-1	2	6193.57	7724.89	14570.2	11206.3	12867.1	9342.38	13533	11434	13531.5	9	9	9	90485.5	91870.8	91528.4	90626.3	85070.3	97234.8	33075.4	33786.1	35941	-	-
Li512115	515.12	353.088	516.127	C25H24O12	[M-H]-	Isochlorogenic acid B	Phenolic acids	Phenolic acids	14534-61-3	3	35848.9	20920.5	47981.4	34408.4	31931.9	41366.9	44238.9	45941.8	48289.2	29100.9	31117.8	37440.3	68373.1	56420.7	69869.3	42364.5	47935.4	46992.2	40313.1	45950.1	45496.1	C10468	-
Lman004552	417.119	145.03	418.126	C21H22O9	[M-H]-	Robustaside A;[6'-p-Coumarylarbutin]	Phenolic acids	Phenolic acids	148810-39-3	3	8475.55	20692.5	61849.6	4821.55	8133.71	1719.17	13061.2	15902.2	24096.3	30871.7	25502.6	42287.2	34485.7	28474.6	49500.1	48687.9	33121.2	34514.8	23683.2	30192.5	37353.5	-	-
Lmbn000198	133.014	71.0139	134.022	C4H6O5	[M-H]-	3-Dehydro-L-Threonic Acid	Others	Saccharides	-	1	9.83661e+06	9.52568e+06	1.00925e+07	1.04261e+07	1.08919e+07	1.00184e+07	1.0852e+07	9.05752e+06	9.927e+06	1.20593e+07	1.00303e+07	1.08423e+07	3.58703e+06	3.6009e+06	2.46323e+06	2.80084e+06	3.52892e+06	2.93974e+06	6.92103e+06	5.54888e+06	6.37609e+06	C03064	ko00053,ko01100
Lmbn001162	339.074	177.023	340.079	C15H16O9	[M-H]-	Esculetin-7-O-glucoside	Lignans and Coumarins	Coumarins	-	2	69756.6	113907	112837	117682	142104	122075	150197	169529	189077	58994.5	65415.6	59228.1	339435	292804	317231	522684	495744	512225	195378	220223	230158	-	-
Lmbn001288	131.035	87.0443	132.042	C5H8O4	[M-H]-	2-Hydroxy-2-methyl-3-oxobutanoic acid	Organic acids	Organic acids	71698-08-3	2	39335.3	82847.1	94345.9	185932	189443	195219	206931	135701	191554	9	9	9	1.10017e+06	922737	1.09568e+06	1.074e+06	1.12732e+06	1.21729e+06	385119	413296	486630	C06010	ko00290,ko00650,ko00660,ko00770,ko01100,ko01110,ko01210,ko01230
Lmbn001364	131.035	87.0453	132.042	C5H8O4	[M-H]-	4-Hydroxy-2-Oxopentanoic Acid	Organic acids	Organic acids	3318-73-8	2	58801.8	70114.7	95573.8	193500	181131	213769	161600	183463	199158	9	9	9	1.20374e+06	1.1473e+06	1.03854e+06	1.09971e+06	1.14106e+06	1.19394e+06	363163	480328	478269	C03589	ko00360,ko01100
Lmbn001467	158.082	116.072	159.089	C7H13NO3	[M-H]-	5-Acetamidopentanoic Acid	Organic acids	Organic acids	1072-10-2	1	40275.3	54532.7	68800.7	107446	122838	98626	81691.4	130620	110020	38136.5	23397.8	41281.1	53381.4	91687.4	82209.8	71971.7	102329	79402.5	65551.3	84803.9	79864.9	C03087	ko00310,ko01100
Lmbn001609	145.051	83.0503	146.058	C6H10O4	[M-H]-	2-Acetyl-2-Hydroxybutanoic Acid	Organic acids	Organic acids	-	3	64530.3	89750.3	74140.7	146506	182559	167013	143716	166908	189224	9	9	9	111891	145274	123970	111457	137812	90314.5	77792	120490	106035	C06006	ko00290,ko01100,ko01110,ko01210,ko01230
Lmbn001676	145.051	101.061	146.058	C6H10O4	[M-H]-	3-Hydroxy-3-Methyl-2-Oxopentanoic Acid	Organic acids	Organic acids	-	3	66707.4	67229.5	58324.4	142027	175457	81006.9	102493	138815	112119	9	9	9	71017.8	136206	77830.2	22063.9	130600	49046.1	102766	110267	138967	C14463	ko00290,ko01110,ko01210
Lmbn001930	121.029	77.0394	122.037	C7H6O2	[M-H]-	2-Hydroxybenzaldehyde (Salicylaldehyde)	Phenolic acids	Phenolic acids	90-02-8	2	47729.6	67998.5	56501.9	81300	260649	85429	36846	89075.5	56639.2	9	9	9	53628.2	60933.7	64799.8	58225.1	189542	41502.1	44268.8	69454.1	59513.7	C06202	ko01100
Lmbn002072	159.066	97.0659	160.074	C7H12O4	[M-H]-	2-Propylsuccinic acid	Organic acids	Organic acids	618-57-5	3	55167.5	28816.8	28147.8	56394.1	59524.5	61135.8	69636.6	44728.3	88755.8	9	9	9	70386.7	60608.7	77837.4	51391.8	58206.5	58509.4	25459.8	40595	54168.3	C16657	-
Lmbn002160	373.13	343.116	374.137	C20H22O7	[M-H]-	8-Hydroxypinoresinol	Lignans and Coumarins	Lignans	81426-17-7	3	9377.07	6770.82	16766.9	16265.3	21994.6	22186.4	8492.73	28890.4	13756.6	9	9	9	25044.8	21978.9	34622.5	28028.1	11849.1	16422.8	13830	16124	17920.3	-	-
Lmbn002648	163.04	119.05	164.047	C9H8O3	[M-H]-	α-Hydroxycinnamic Acid	Phenolic acids	Phenolic acids	5801-57-0	2	9.95205e+06	9.83986e+06	9.22562e+06	5.38423e+06	4.22989e+06	5.45849e+06	1.81489e+06	3.88945e+06	2.8654e+06	5.10882e+06	5.15591e+06	5.22288e+06	6.13381e+06	8.05385e+06	8.066e+06	5.32103e+06	6.90296e+06	4.94099e+06	4.6888e+06	3.91801e+06	5.88325e+06	C02763	ko00360,ko01100
Lmbn003524	171.103	99.0815	172.11	C9H16O3	[M-H]-	9-Oxononanoic acid	Organic acids	Organic acids	2553-17-5	3	24482.4	21566.2	20443	22574.6	24565	13175.7	22926.7	26919.7	28327.7	9	9	9	34314.2	29378.1	37300.3	27951.3	26310	31207.7	41342.6	52453.9	51809.9	C16322	ko00592,ko01110
Lmbn004847	179.071	146.038	180.079	C10H12O3	[M-H]-	4-Methoxyphenylpropionic acid	Phenolic acids	Phenolic acids	-	3	24022.1	54667.5	121094	49695.3	53072.1	56322.8	65590.4	23664.2	36402.6	71665.5	62284.9	75703.9	51339.3	43487.4	68964.7	31081.1	38193.8	33123.1	44500.4	43725.1	27380	-	-
Lmbn005172	165.056	119.05	166.063	C9H10O3	[M-H]-	2,6-Dimethoxybenzaldehyde	Phenolic acids	Phenolic acids	3392-97-0	3	127202	106419	91018.9	100926	85294.1	102265	122122	104884	93343.9	33399.3	35308.1	28186.6	388815	443227	378435	110489	133284	121606	114191	127469	145590	-	-
Lmbn005287	311.223	249.225	312.23	C18H32O4	[M-H]-	7S,8S-DiHODE; (9Z,12Z)-(7S,8S)-Dihydroxyoctadeca-9,12-dienoic acid	Lipids	Free fatty acids	143288-65-7	3	193353	151844	543855	42969.8	50859.8	46492.7	161136	159461	146865	305418	302527	290964	367905	342541	362013	167270	153167	170874	206492	213653	224355	C07354	ko00591
Lmbn005369	295.228	195.141	296.235	C18H32O3	[M-H]-	13(S)-HODE;13(S)-Hydroxyoctadeca-9Z,11E-dienoic acid	Lipids	Free fatty acids	10219-69-9	2	214108	175526	652904	133560	115738	114611	308681	292153	283714	540139	567055	564641	483146	514091	522678	302199	293726	313934	402699	376195	411651	C14762	ko00591
Lmbn005443	293.212	235.172	294.219	C18H30O3	[M-H]-	13-KODE; (9Z,11E)-13-Oxooctadeca-9,11-dienoic acid	Lipids	Free fatty acids	54739-30-9	3	21725.9	18587.8	74183.4	11160.1	7081.89	9263.66	47095.1	31473.5	39302.1	49878.6	59788.4	57275.4	82837.7	79653.3	80511.8	29254.3	29107.2	27653.9	59597.8	62245.6	58814.5	C14765	ko00591
Lmbn005487	313.238	251.24	314.246	C18H34O4	[M-H]-	12,13-DHOME; (9Z)-12,13-Dihydroxyoctadec-9-enoic acid	Lipids	Free fatty acids	263399-35-5	2	61081.8	66549.7	146971	72238.2	50377.4	55600.7	65779.7	66740.5	76480.1	62493	56834.6	56864.8	133538	152785	142617	108820	87394.8	101979	79505.6	86873.1	85924.3	C14829	ko00591
Lmbn005662	295.228	171.103	296.235	C18H32O3	[M-H]-	9(10)-EpOME;(9R,10S)-(12Z)-9,10-Epoxyoctadecenoic acid	Lipids	Free fatty acids	16833-56-0	2	54799.1	46076	331687	15960.2	22417.8	13918.6	146993	93070.1	96481.5	186438	179600	183747	74610.5	70124.4	69623.2	36822.8	29258.5	34363.9	96012.3	106825	92720.8	C14825	ko00591,ko01100
Lmbn005923	277.217	59.0139	278.225	C18H30O2	[M-H]-	Crepenynic acid	Lipids	Free fatty acids	2277-31-8	3	290782	325783	625097	321944	372672	361101	308488	332753	334077	187502	213401	194855	1.18777e+06	1.22495e+06	1.22807e+06	857433	854837	740758	655623	661212	652867	C07289	ko00591
Lmbn007891	313.238	183.14	314.246	C18H34O4	[M-H]-	Hydroxy ricinoleic acid	Lipids	Free fatty acids	-	2	183165	113245	738537	76442.4	70684.3	67890.6	329731	155641	127764	405508	429397	424674	230885	237759	226233	119264	112805	113476	216288	242560	237706	-	-
Lmbn009444	297.245	183.14	298.251	C18H34O3	[M-H]-	Ricinoleic acid	Lipids	Free fatty acids	141-22-0	2	115839	79186.7	347502	120521	143568	148914	435181	203876	561591	157322	154086	149251	280216	262315	247798	150647	155984	186833	194103	213766	217916	C08365	-
Lmbn013410	205.16	189.127	206.167	C14H22O	[M-H]-	2,4-Di-Tert-Butylphenol	Phenolic acids	Phenolic acids	96-76-4	3	124050	133103	165374	192241	143626	184080	350602	333331	341295	138974	172619	192145	214413	173750	179779	166486	170051	153201	307113	291953	300150	-	-
Lmbp000123	164.074	56.0495	163.067	C6H13NO2S	[M+H]+	L-Homomethionine	Amino acids and derivatives	Amino acids and derivatives	25148-30-5	1	1.27662e+07	1.30196e+07	5.07824e+07	8.78369e+07	9.00338e+07	8.27238e+07	4.02453e+07	3.87317e+07	3.46866e+07	2.13136e+07	2.17134e+07	1.91682e+07	4.03562e+06	3.5399e+06	3.5934e+06	2.85676e+06	3.60228e+06	4.04389e+06	1.2286e+07	1.28358e+07	1.28944e+07	C17213	ko00966,ko01110,ko01210
Lmbp002336	611.161	303.048	610.153	C27H30O16	[M+H]+	Quercetin-3-O-(2''-O-rhamnosyl)galactoside*	Flavonoids	Flavonols	-	2	381089	359204	423822	1.87715e+06	1.73839e+06	1.65895e+06	1.34372e+06	1.10457e+06	1.38202e+06	127200	140687	159312	2.42557e+06	2.31756e+06	2.04323e+06	2.35339e+06	2.84726e+06	2.09551e+06	1.15022e+06	1.08542e+06	1.33549e+06	-	-
Lmbp003208	385.116	223.063	384.106	C17H20O10	[M+H]+	Fraxidin-8-O-glucoside	Lignans and Coumarins	Coumarins	-	3	57026.3	70820.8	48344.8	223753	168002	173824	165547	111959	154041	44598.9	33087.7	29789.5	317063	387100	294809	326530	306039	363646	201614	151506	192933	-	-
Lmbp003668	419.097	287.054	418.09	C20H18O10	[M+H]+	Kaempferol-3-O-arabinoside	Flavonoids	Flavonols	-	2	795433	1.06572e+06	4.93259e+06	850052	951315	894471	2.96115e+06	2.45979e+06	4.24462e+06	2.74083e+06	2.90674e+06	3.13082e+06	2.44721e+07	2.54773e+07	2.36952e+07	3.20481e+07	3.38937e+07	3.30058e+07	1.12912e+07	1.20516e+07	1.1406e+07	-	-
Lmbp102601	163.04	89.0378	162.032	C9H6O3	[M+H]+	7-Hydroxycoumarin	Lignans and Coumarins	Coumarins	93-35-6	2	9	9	9	273909	432819	234643	143377	307171	102261	2.20262e+06	1.94063e+06	2.27617e+06	984513	899114	942737	1.37819e+06	1.31419e+06	1.29703e+06	477788	490788	495314	C09315	ko00999,ko01110
Lmcn003470	181.051	151.004	182.058	C9H10O4	[M-H]-	Vanillic acid methyl ester	Phenolic acids	Phenolic acids	3943-74-6	3	32715.9	31821.5	45662.9	10735.7	7295.21	10004.6	17845.1	14376	15457.7	9	9	9	40774.3	43011.9	21378.1	14181.5	27342.9	41441.6	17310.2	22434.5	34228.9	-	-
Lmcp000282	162.113	85.0286	161.105	C7H15NO3	[M+H]+	L-Carnitine	Alkaloids	Alkaloids	541-15-1	1	2.34107e+07	2.64729e+07	2.99969e+07	3.09777e+07	5.01514e+07	4.78334e+07	2.30785e+07	2.34373e+07	2.65483e+07	2.93868e+07	2.69486e+07	3.23397e+07	3.63447e+07	2.56661e+07	2.67198e+07	2.4741e+07	1.57051e+07	1.92166e+07	3.29971e+07	2.76687e+07	3.45821e+07	C00318	-
Lmcp002302	312.13	180.088	311.123	C12H17N5O5	[M+H]+	N6-(2-Hydroxyethyl)adenosine	Nucleotides and derivatives	Nucleotides and derivatives	4338-48-1	1	1.49047e+06	1.08162e+06	7.92115e+06	545333	553315	635485	1.8395e+06	1.39352e+06	1.45564e+06	2.77121e+06	3.06743e+06	3.01508e+06	4.10272e+06	4.79674e+06	4.18061e+06	2.06006e+06	1.89304e+06	1.78984e+06	2.13298e+06	2.26665e+06	1.99709e+06	-	-
Lmcp003788	479.118	317.062	478.111	C22H22O12	[M+H]+	Isotamarixin	Flavonoids	Flavonols	-	3	164521	196632	153443	317562	301849	246465	318061	222530	223278	36147.6	66590.1	63185.1	117879	133341	155573	99993.1	163907	134280	200225	221305	222114	-	-
Lmdn000248	827.267	665.216	828.275	C30H52O26	[M-H]-	Verbascose	Others	Saccharides	546-62-3	3	2979.11	2230.8	5293.53	2743.24	1878.15	2616.66	9	9	9	9	9	9	5766.92	7042.37	5782.06	5481.83	2964.49	4049.33	536014	448397	495950	C08252	-
Lmdn001560	345.119	165.055	346.126	C15H22O9	[M-H]-	6-DeoxyCatalpol	Terpenoids	Monoterpenoids	99499-99-7	2	197007	202599	247157	393121	405591	426492	327465	321226	322593	62182.5	65898.5	72811.4	391213	400559	411102	418477	480654	460960	248124	336392	377096	-	-
Lmdn001925	537.198	375.152	538.205	C26H34O12	[M-H]-	Olivil-4'-O-glucoside	Lignans and Coumarins	Lignans	76880-93-8	2	84617.7	61409.2	264279	63909.7	104922	107960	82249.3	168758	99617.5	122627	118797	129375	176070	229216	187843	243741	101471	85973.8	119311	263911	91580.7	-	-
Lmdn003662	389.218	165.059	390.225	C19H34O8	[M-H]-	Rehmaionoside A	Terpenoids	Monoterpenoids	104112-06-3	2	427711	474073	1.07501e+06	87892.9	98060.4	89476.1	496072	424908	413865	365070	301561	381655	295704	285222	297380	174523	170811	156991	206861	284806	314254	C17450	-
Lmdn003756	193.051	135.046	194.058	C10H10O4	[M-H]-	Methyl caffeate	Phenolic acids	Phenolic acids	3843-74-1	2	149767	172430	100354	589230	500525	528832	340392	623172	523993	164171	136763	183325	236010	208022	202032	316500	359202	327445	125911	258281	224334	C10477	-
Lmdp003110	289.071	243.065	288.063	C15H12O6	[M+H]+	2,6,7,4'-Tetrahydroxyisoflavanone	Flavonoids	Dihydroisoflavones	-	2	80395.5	100658	262881	138204	94845.6	94637.4	144128	146563	175237	344184	322843	493450	340065	215094	133157	208584	140502	233479	144430	178099	220014	C16233	ko00943,ko01110
Lmdp003171	463.123	317.07	462.116	C22H22O11	[M+H]+	Azalein (Azaleatin-3-O-rhamnoside)	Flavonoids	Flavonols	29028-02-2	3	56528.5	59840	35175	150656	135244	101468	95219.7	98047.8	68895.3	17823.1	11761.1	18007.8	5564.61	5945.4	2347.66	3359.98	6313.69	7528.24	72919.4	43880.9	30885.1	-	-
Lmdp003286	465.102	303.061	464.095	C21H20O12	[M+H]+	Isohyperoside*	Flavonoids	Flavonols	35589-21-0	3	1.67877e+07	1.96946e+07	4.03565e+07	3.11828e+07	2.51734e+07	2.63725e+07	4.28973e+07	4.95622e+07	5.57368e+07	2.28993e+07	2.24226e+07	2.12968e+07	5.80138e+07	4.78943e+07	5.70769e+07	6.42779e+07	6.66917e+07	6.74333e+07	3.88717e+07	4.0785e+07	3.7653e+07	-	-
Lmdp003509	435.092	303.061	434.085	C20H18O11	[M+H]+	Quercetin-3-O-xyloside (Reynoutrin)*	Flavonoids	Flavonols	549-32-6	2	378420	338716	919510	601414	646049	562913	724710	890728	1.1405e+06	567610	548251	695193	7.81631e+06	8.29334e+06	7.7896e+06	8.75191e+06	9.18444e+06	9.16553e+06	3.26534e+06	3.33726e+06	3.49644e+06	-	-
Lmdp003808	317.067	302.043	316.058	C16H12O7	[M+H]+	Azaleatin (5-O-Methylquercetin)	Flavonoids	Flavonols	529-51-1	2	982047	1.11618e+06	830277	939264	1.18706e+06	989096	261457	384653	241416	257364	351244	368635	1.28369e+06	1.2373e+06	1.11916e+06	738661	885765	745882	526741	559128	777560	C10022	-
Lmdp004267	611.139	147.044	610.132	C30H26O14	[M+H]+	Quercetin-3-O-(6''-O-p-Coumaroyl)glucoside	Flavonoids	Flavonols	-	3	1.05345e+06	1.1701e+06	1.43337e+06	1.55105e+06	1.73897e+06	1.61244e+06	1577009	1.63795e+06	2.56909e+06	9	9	9	4.79893e+06	4.97149e+06	4.54761e+06	4.56386e+06	4.2441e+06	4.38394e+06	2.02458e+06	1.87308e+06	1.9743e+06	-	-
Lmdp004892	535.108	287.055	534.101	C24H22O14	[M+H]+	Kaempferol-3-O-(6''-malonyl)galactoside*	Flavonoids	Flavonols	-	1	114467	105424	215322	183788	140742	140790	213452	183097	433879	135452	123766	123416	3.10402e+06	3.89681e+06	4.24509e+06	5.14999e+06	6.49078e+06	6.91817e+06	1.40966e+06	1.61704e+06	1.78198e+06	-	-
Lmfn001209	635.089	169.014	636.096	C27H24O18	[M-H]-	1,3,6-Tri-O-galloyl-β-D-glucose*	Phenolic acids	Phenolic acids	18483-17-5	2	42268.5	35404.3	613647	39326	40143	21121.4	235437	200419	247602	475109	491373	497872	987920	876353	1.02895e+06	425663	474806	515049	332931	402683	403186	C17458	-
Lmfn001344	467.083	169.014	468.09	C20H20O13	[M-H]-	Maplexin C (2,3-Di-O-Galloyl-1,5-Anhydro-D-Glucitol)	Phenolic acids	Phenolic acids	-	2	80121.4	63488.4	226160	30236.2	31194.7	17410.1	118672	114756	147769	202357	170771	171435	209224	199462	208231	204142	169195	165495	101354	118878	142966	-	-
Lmfn002823	451.103	121.028	452.111	C24H20O9	[M-H]-	Cinchonain Ib	Flavonoids	Flavanols	85081-24-9	2	70431.9	71834.6	42863.9	140127	117970	176282	155932	120533	154147	54533	50331.1	35116.2	86603.4	98126.6	106500	138583	123799	131490	95147.7	84811.4	91858.7	C10217	-
Lmfn003630	449.072	316.024	450.08	C20H18O12	[M-H]-	Myricetin-3-O-xyloside*	Flavonoids	Flavonols	-	3	36811.8	26642.8	100047	30187.9	26496.6	21867.1	36089.4	39277.5	45885	74223.4	67482.8	67625.2	52864.6	68290.7	78475.2	75871.3	72672.1	19508.7	24407.6	41611.7	49262.9	-	-
Lmfn003760	477.067	301.037	478.075	C21H18O13	[M-H]-	Quercetin-4'-O-glucuronide*	Flavonoids	Flavonols	201463-36-7	1	40655.1	56432.5	61221.1	106516	106092	113011	160085	141323	191229	1.37158e+07	1.12548e+07	1.38622e+07	1.53035e+06	1.56572e+06	1.58984e+06	1.75854e+06	1.6445e+06	1.95501e+06	806926	652009	646237	-	-
Lmfn004093	435.13	315.088	436.137	C21H24O10	[M-H]-	Phloretin-4'-O-glucoside (Trilobatin)	Flavonoids	Chalcones	4192-90-9	2	987393	970939	3.77617e+06	429048	406212	470256	1.3492e+06	1.36851e+06	1.30121e+06	9	9	9	1.40939e+06	1.65353e+06	1.58327e+06	1.17083e+06	1.05997e+06	1.19012e+06	893045	1.10443e+06	1.13787e+06	-	-
Lmfn004769	585.089	301.035	586.096	C27H22O15	[M-H]-	Quercetin-3-O-(4''-O-galloyl)arabinoside	Flavonoids	Flavonols	-	3	64361	74820.2	141310	85956.7	81188	98251.5	129269	159831	137844	132523	158551	134410	30840.2	51761.6	41257	32691.7	23034.4	23399.9	47529.8	50417.7	63033.7	-	-
Lmgn000160	131.046	70.0297	132.054	C4H8N2O3	[M-H]-	3-Ureidopropionic Acid	Organic acids	Organic acids	462-88-4	1	3.96349e+06	4.12587e+06	3.39584e+06	3.3837e+06	3.18938e+06	3.1254e+06	1.89283e+06	2.21171e+06	2.1319e+06	1.79628e+06	1.69156e+06	1.61969e+06	73669.3	66205.9	54657.1	108662	91557	92626.5	1.31233e+06	1.18513e+06	1.43228e+06	C02642	ko00240,ko00410,ko00770,ko01100
Lmgn000219	101.024	55.0184	102.032	C4H6O3	[M-H]-	Succinic semialdehyde	Organic acids	Organic acids	692-29-5	3	166259	166825	154616	157741	160388	155893	220342	214894	228125	64794.5	40578.7	50213.3	427985	529251	457960	433284	548153	525259	221461	255981	268232	C00232	ko00250,ko00350,ko00650,ko00750,ko00760,ko01100,ko01200
Lmgn000224	145.014	57.0346	146.022	C5H6O5	[M-H]-	2-Methyl-3-oxosuccinic acid	Organic acids	Organic acids	-	3	256669	256266	286151	363656	399725	405657	411358	510861	365065	93151.1	65891.8	67830.6	123182	168571	120294	118377	120830	134373	187108	186575	261705	C06030	ko00660
Lmgn001670	137.027	108.023	138.032	C7H6O3	[M-H]-	Salicylic acid	Phenolic acids	Phenolic acids	69-72-7	1	34995	38311	47789	32374	39400.3	36516.7	33446.9	30575.5	33575.1	37529.1	38944.5	45949.7	141660	102885	124434	88510.5	85786.6	85207.3	75406.6	72729.8	91479.3	C00805	ko00996,ko01100,ko01110,ko04075
Lmgn002091	173.046	93.0346	174.053	C7H10O5	[M-H]-	2-Methyl-3-oxoadipic acid	Organic acids	Organic acids	-	2	27382.7	27067	41852.5	29515.9	24754.9	13959.1	9	9	9	9	9	9	67119.1	9	48923.2	55000.5	71662.4	101833	351238	392400	430214	C18307	-
Lmgn002184	173.046	93.0346	174.053	C7H10O5	[M-H]-	2-Oxoheptanedionic acid	Organic acids	Organic acids	17126-90-8	3	41406.5	13284.7	12580.8	7681.68	19478.1	23486.2	18641.4	21126	9	9	9	9	66894.2	10992.9	16267.6	49991.7	24536.6	33491.7	381338	407837	463188	C16588	ko01100,ko01210,ko01240
Lmgn002250	677.171	191.055	678.18	C31H34O17	[M-H]-	Dicaffeoylquinic acid-O-glucoside	Phenolic acids	Phenolic acids	-	3	7144.57	9777.33	17414.4	13537.7	20025.9	12299.3	7748.57	29583.5	24976.1	9	9	9	17578.3	6719.65	29737.9	34242.1	17908.3	33230.5	16660	6660.51	7855.33	-	-
Lmgn002253	695.202	353.088	696.19	C31H36O18	[M-H]-	Syringoylcaffeoylquinic acid-D-glucose	Phenolic acids	Phenolic acids	-	3	8835.69	3753.58	6705.59	20087.5	12316.3	15028.2	15227.6	14848.9	22659.1	9	9	9	58576.2	48295.4	58716.7	58213.5	40569.2	68963.8	34567.9	33724.3	37346.7	-	-
Lmgp000796	150.057	61.01	149.048	C8H7NO2	[M+H]+	4-Hydroxymandelonitrile	Alkaloids	Phenolamine	13093-65-7	3	1.23707e+07	1.68705e+07	1.62768e+07	2.60093e+07	2.92351e+07	3.17903e+07	2.31051e+07	2.01828e+07	2.20398e+07	1.0124e+07	1.03945e+07	1.0948e+07	4.17675e+06	3.80061e+06	4.0288e+06	1.09207e+06	1.35689e+06	1.00978e+06	1.29795e+07	1.18133e+07	1.15221e+07	C00650	-
Lmgp002595	167.07	121.027	166.063	C9H10O3	[M+H]+	4'-Hydroxy-3'-methoxyacetophenone (Acetovanillone)	Phenolic acids	Phenolic acids	498-02-2	1	2.16699e+07	2.57946e+07	2.58728e+07	2.84613e+07	3.92572e+07	4.27501e+07	3.35801e+07	3.82473e+07	3.44743e+07	2.17931e+07	2.2091e+07	1.98119e+07	1.44487e+07	1.53547e+07	1.71384e+07	341644	2.10811e+07	1.96341e+07	2.42817e+07	2.06688e+07	2.38109e+07	C11380	-
Lmhn001386	299.04	167.03	300.048	C12H12O9	[M-H]-	Vnilloyltartaric acid	Phenolic acids	Phenolic acids	-	2	6780.41	10779.8	7995.36	9042.83	20777.2	14642.4	5605.05	7894.11	6718.96	9	9	9	8268.29	16125.6	14084	4477.08	5556.61	14018.7	360030	343340	345515	-	-
Lmhn002068	951.077	179.03	952.081	C41H28O27	[M-H]-	Praecoxin A	Tannins	Tannin	85137-27-5	3	47037.6	29939	57120.7	85617.9	148232	103467	117495	88893.9	114435	9	9	9	31579.1	63428.3	33047.7	52038.4	51408.7	65494.6	45959.9	58524.3	47927.9	-	-
Lmhn002573	399.09	205.04	400.101	C17H20O11	[M-H]-	Sinapoylglucuronic acid	Phenolic acids	Phenolic acids	-	2	20347.9	50895.6	76532.4	145834	145213	161032	144261	83432.5	149837	9	9	9	260439	204037	229674	238691	319955	229791	97578.6	109655	133881	-	-
Lmhn003240	237.04	121.03	238.048	C11H10O6	[M-H]-	Benzoylmalic acid	Phenolic acids	Phenolic acids	22138-51-8	2	340965	398103	539152	1.32445e+06	1.22701e+06	1.36608e+06	976236	1.42179e+06	1.06227e+06	9	9	9	230969	262361	196734	285568	225405	228852	468438	489736	495396	-	-
Lmhn003799	501.1	307.05	502.111	C24H22O12	[M-H]-	Feruloylferuloyltartaric acid	Phenolic acids	Phenolic acids	-	3	109585	154370	117956	350569	394803	413515	253519	340382	280153	9	9	9	119120	107380	88688.5	149787	132432	154166	123789	140372	193605	-	-
Lmhn004960	441.083	289.072	442.09	C22H18O10	[M-H]-	7-O-Galloyltricetiflavan	Flavonoids	Flavanols	-	2	242510	157622	1.25312e+07	23529.1	29198	35172.9	1.18637e+06	1.39669e+06	1.44611e+06	5.88433e+06	6.77839e+06	7.53833e+06	2.43609e+06	2.46621e+06	2.52535e+06	1.31347e+06	3.39037e+06	1.41748e+06	1.43962e+06	945134	1.02619e+06	-	-
Lmhp001670	231.16	72.082	230.163	C11H22N2O3	[M+H]+	L-Valyl-L-Leucine	Amino acids and derivatives	Amino acids and derivatives	3989-97-7	1	938371	915607	2.12878e+06	1.06091e+06	1.01959e+06	1.0057e+06	451762	422530	420228	1.08191e+06	1.04158e+06	1.02762e+06	2.46803e+06	2.60422e+06	2.69517e+06	1.44253e+06	1.62498e+06	1.56143e+06	1.21351e+06	1.19034e+06	1.28072e+06	-	-
Lmhp001732	263.13	70.066	262.132	C14H18N2O3	[M+H]+	L-Prolyl-L-Phenylalanine	Amino acids and derivatives	Amino acids and derivatives	13589-02-1	2	83905.8	100439	142324	118485	131797	116037	118411	109529	118835	45270.3	49445.8	72959.5	158979	153657	161038	118112	106477	120001	116404	109618	110170	-	-
Lmhp002001	265.15	72.0813	264.147	C14H20N2O3	[M+H]+	L-Valyl-L-Phenylalanine	Amino acids and derivatives	Amino acids and derivatives	3918-92-1	1	676675	766556	951267	688290	639246	693856	233547	188608	211849	474673	441418	506704	994810	900642	1.08835e+06	938028	882029	861547	533939	680622	650196	-	-
Lmhp002031	245.18	86.097	244.179	C12H24N2O3	[M+H]+	L-Leucyl-L-Leucine	Amino acids and derivatives	Amino acids and derivatives	3303-31-9	1	780468	913055	1.17072e+06	1.1238e+06	908368	720476	311643	336816	315138	844155	859261	807976	1.25825e+06	1.2543e+06	1.12274e+06	1.34275e+06	1.13178e+06	1.27158e+06	818882	903443	866227	-	-
Lmhp002242	757.219	287.055	757.219	C33H41O20+	[M]+	Cyanidin-3-O-(2''-O-glucosyl)rutinoside	Flavonoids	Anthocyanidins	-	1	8.30928e+06	9.40613e+06	8.54038e+06	2.26917e+07	2.00537e+07	2.13427e+07	1.7773e+07	1.86743e+07	1.78151e+07	3.33164e+07	3.18334e+07	3.32087e+07	16012903	1.74424e+07	1.61995e+07	1.77893e+07	1.87645e+07	1.88243e+07	1.22292e+07	1.29461e+07	1.23855e+07	-	-
Lmhp002314	727.208	287.055	727.208	C32H39O19+	[M]+	Cyanidin-3-O-(2''-O-xylosyl)rutinoside	Flavonoids	Anthocyanidins	-	1	3.00955e+06	3.78433e+06	3.64715e+06	8.47305e+06	8.14044e+06	9.38926e+06	6.78493e+06	7.58844e+06	7.12358e+06	1.07446e+06	962496	1.03727e+06	8.76326e+06	8.75238e+06	8.15621e+06	8.70813e+06	9.76255e+06	1.00456e+07	5.80026e+06	5.76722e+06	5.82049e+06	-	-
Lmhp002764	211.13	70.0686	210.137	C11H18N2O2	[M+H]+	Cyclo(Pro-Leu)	Amino acids and derivatives	Amino acids and derivatives	5654-86-4	3	8478.33	4302.15	9773.42	8633.12	5269.18	11681.9	10809.3	4343.75	2810.99	9951.46	8694.7	4377.37	4509.47	11565.2	3607.48	2015.49	21671.8	2830.31	31305.1	62177.8	42731.5	-	-
Lmhp003064	245.12	120.085	244.121	C14H16N2O2	[M+H]+	Cyclo(Pro-Phe)	Amino acids and derivatives	Amino acids and derivatives	3705-26-8	3	4357.03	6894.66	26914.2	13619.7	2938.96	7468.51	9041.58	4128.82	7315.61	9	9	9	11972.2	7525.73	3837.81	1699.71	8480.62	2886.63	6166.5	8147.54	12462	C11847	-
Lmhp008337	426.262	285.242	425.254	C19H40NO7P	[M+H]+	LysoPE 14:0(2n isomer)	Lipids	LPE	-	1	158584	175410	223457	475730	536729	438695	287659	263473	250151	9	9	9	1.89748e+06	2.68482e+06	1.9773e+06	1.15641e+06	1.04019e+06	1.14255e+06	832527	785594	816599	-	-
Lmhp008440	438.262	297.242	437.254	C20H40NO7P	[M+H]+	LysoPE 15:1	Lipids	LPE	-	3	8604.4	6076.35	11894.6	9053.31	11712.9	11178.2	7342.71	14368.4	7413.46	9	9	9	49442	63319.5	51499.5	43760.9	24326.3	47534.4	21830.8	24011	14779.8	-	-
Lmhp008589	476.277	335.258	475.27	C23H42NO7P	[M+H]+	LysoPE 18:3(2n isomer)*	Lipids	LPE	-	1	3.18259e+06	3.63212e+06	5.63169e+06	6.32783e+06	7.17764e+06	7.45072e+06	1.03343e+07	9.66586e+06	9.04513e+06	2.86189e+06	2.94996e+06	3.13418e+06	3.35364e+07	3.56285e+07	3.33411e+07	4.42235e+07	4.23535e+07	4.32742e+07	1.67751e+07	1.62307e+07	1.72704e+07	-	-
Lmhp008688	500.277	359.258	499.27	C25H42NO7P	[M+H]+	LysoPE 20:5	Lipids	LPE	-	2	9	2266.24	2168.1	2875.11	856.651	1135.41	2173.66	3017	735.093	9	9	9	6936.43	10006.1	9283.12	12645.9	15032.6	13390	22795.4	19291.5	15134.3	-	-
Lmhp008718	506.324	184.073	505.317	C25H48NO7P	[M+H]+	LysoPC 17:2	Lipids	LPC	-	2	15235.6	18831.3	83349.7	27771.9	29475.8	30861.8	50727.3	45406.8	43739.5	93015.5	97663.2	89837.5	72639	73325.1	82429.9	70831.1	53631	64561.5	35316.6	43055.7	38325.6	-	-
Lmhp008742	542.324	184.073	541.317	C28H48NO7P	[M+H]+	LysoPC 20:5	Lipids	LPC	162440-04-2	3	9	9	9	2953.79	1451.07	1370.37	1269.03	2350.04	777.016	9	9	9	2758.39	6872.96	3999.28	13822	1727.28	7149.54	27693.5	15932.7	19183.4	-	-
Lmhp008763	452.277	311.258	451.27	C21H42NO7P	[M+H]+	LysoPE 16:1(2n isomer)*	Lipids	LPE	-	1	152062	189339	223381	317567	300283	307265	261246	305175	309817	98967.8	92975.2	97203.3	2.4964e+06	2.63077e+06	2.55308e+06	2.40927e+06	2.74677e+06	2.73529e+06	892867	981216	1.02182e+06	-	-
Lmhp008801	476.277	335.258	475.27	C23H42NO7P	[M+H]+	LysoPE 18:3*	Lipids	LPE	-	2	729069	886993	1.20796e+06	1.26235e+06	1.5232e+06	1.43707e+06	1.37201e+06	1.64317e+06	1.65763e+06	2.87057e+06	2.82058e+06	2.85214e+06	1.40157e+07	1.45081e+07	1.46269e+07	1.70665e+07	1.71164e+07	1.90373e+07	5.77609e+06	6.26812e+06	6.02911e+06	-	-
Lmhp008833	494.324	184.073	493.317	C24H48NO7P	[M+H]+	LysoPC 16:1(2n isomer)*	Lipids	LPC	-	1	9.50619e+06	1.08294e+07	1.23483e+07	1.44184e+07	1.59885e+07	1.58646e+07	4.5486e+06	4.62969e+06	5.43934e+06	7.6326e+06	7.9609e+06	8.16821e+06	2.27531e+07	2.2997e+07	2.37078e+07	2.68017e+07	2.44449e+07	2.42309e+07	1.08628e+07	1.04584e+07	1.102e+07	-	-
Lmhp008885	440.277	299.258	439.27	C20H42NO7P	[M+H]+	LysoPE 15:0(2n isomer)*	Lipids	LPE	-	1	26474.3	30055.8	52786.6	67412.7	81162.8	67285	40269.5	38288.7	35553.8	17022.1	16619.1	20689.1	264707	243876	234059	144828	161618	154899	84187.2	80309.4	72864.6	-	-
Lmhp009034	452.277	311.258	451.27	C21H42NO7P	[M+H]+	LysoPE 16:1*	Lipids	LPE	-	2	196117	205710	238425	355880	391834	397074	350163	352778	411002	95768.6	91969.4	88242.1	2.63367e+06	2.66916e+06	2.95546e+06	2.66497e+06	3.01664e+06	3.2558e+06	1.06101e+06	1.14312e+06	1.1429e+06	-	-
Lmhp009129	482.324	184.073	481.317	C23H48NO7P	[M+H]+	LysoPC 15:0(2n isomer)*	Lipids	LPC	-	1	635095	681980	1.0877e+06	1.60038e+06	1.95453e+06	1.45392e+06	439017	437330	405631	592177	636577	643133	1.55996e+06	1.72615e+06	1.5741e+06	1.19285e+06	1.11085e+06	1.24374e+06	882797	837672	817475	-	-
Lmhp009187	440.277	299.258	439.27	C20H42NO7P	[M+H]+	LysoPE 15:0*	Lipids	LPE	-	1	25198.1	25564.9	59544.6	75259.4	73172.9	71737.1	37682.1	31630.2	38598.3	19821.1	25121.8	23132.3	214300	252896	216540	164259	150503	149152	92662.3	85843.2	89571.7	-	-
Lmhp009190	679.39	263.237	678.383	C33H58O14	[M+H]+	2-Linoleoylglycerol-1,3-di-O-glucoside*	Lipids	Glycerol ester	-	2	2434.23	9	20740.3	9	9	9	7825.88	13589.4	6373.24	9	9	9	11523.4	5440.77	7973.36	5797.31	5117.04	3526.49	4097.3	5936.71	7675.14	-	-
Lmhp009349	502.293	361.274	501.286	C25H44NO7P	[M+H]+	LysoPE 20:4(2n isomer)*	Lipids	LPE	-	2	2396.95	1515.77	1963.93	4136.24	2319.22	4142.49	1686.5	10685.1	3860.89	9	9	9	6628.95	7723.87	5814.98	12574.7	7177.58	13428.2	30115	28295.2	31908.2	-	-
Lmhp009384	679.39	263.237	678.383	C33H58O14	[M+H]+	1-Linoleoylglycerol-2,3-di-O-glucoside*	Lipids	Glycerol ester	-	2	1861.63	9	18967.6	9	9	9	8868.03	11431.7	8891.28	9	9	9	9555.76	7515.94	8696.56	5189.55	2290.76	7171.6	4570.55	6573.2	10698.8	-	-
Lmhp009464	466.293	325.274	465.286	C22H44NO7P	[M+H]+	LysoPE 17:1(2n isomer)*	Lipids	LPE	-	1	11509.4	14162.2	19789.3	30732.5	88093.4	32203.4	24705.2	33724.6	37587.9	9	9	9	121599	131206	107121	139466	127632	124443	61424.5	60809.6	59915.7	-	-
Lmhp009497	502.293	361.274	501.286	C25H44NO7P	[M+H]+	LysoPE 20:4*	Lipids	LPE	-	2	9	9	9	1299.04	1826.88	5213.88	4111.8	5571.41	4069.28	9	9	9	4242.1	6836.61	7970.6	12329.7	9386.17	15099.6	27201.7	30115.1	29621.5	-	-
Lmhp009526	515.322	261.221	514.314	C27H46O9	[M+H]+	2-α-Linolenoyl-glycerol-1-O-glucoside*	Lipids	Glycerol ester	-	2	1089.93	1501.17	3215.4	9	9	9	5332.97	4167.72	2849.11	9	9	9	10879.4	15132.4	10775	17745	21473.4	12319.7	4860.46	7083	6153.31	-	-
Lmhp009590	508.34	184.073	507.332	C25H50NO7P	[M+H]+	LysoPC 17:1	Lipids	LPC	-	1	417100	484862	619598	665725	758377	724336	178982	186052	191208	323203	306221	314919	1.33321e+06	1.52768e+06	1.44964e+06	1.17187e+06	1.04281e+06	1.15008e+06	562596	535914	603774	-	-
Lmhp009769	466.293	325.274	465.286	C22H44NO7P	[M+H]+	LysoPE 17:1*	Lipids	LPE	-	2	13009.5	14985.8	18602.2	22168.8	20209.4	23516.7	16729.7	20601.1	17374.3	9	9	9	198555	188071	180891	146004	141521	152539	73983.4	78745	82696.3	-	-
Lmhp009773	515.322	261.221	514.314	C27H46O9	[M+H]+	1-α-Linolenoyl-glycerol-3-O-glucoside*	Lipids	Glycerol ester	-	2	2782.3	1889.51	4610.67	2460.18	1406.62	1742.93	3998.91	1546.8	4874.05	9	9	9	9116.8	14232.6	12353.8	14584.5	11620.5	10390.8	8364.96	6090.56	9999.76	-	-
Lmhp009890	546.355	184.073	545.348	C28H52NO7P	[M+H]+	LysoPC 20:3	Lipids	LPC	1199257-41-4	3	232661	267001	296513	305330	345130	333375	70235.6	88148.7	77508.8	113946	124671	121243	944148	827244	946084	710033	655211	676769	380672	369863	371866	-	-
Lmhp010099	570.355	184.073	569.348	C30H52NO7P	[M+H]+	LysoPC 22:5	Lipids	LPC	-	2	3229.87	2939.99	3897.14	5697.24	14360.8	5862.52	4506.62	9370.76	7090.65	9	9	9	12387.5	15671.4	30305.9	33542.2	22616.9	89859.7	14292.1	5328.85	8305.09	-	-
Lmhp010162	468.308	327.289	467.301	C22H46NO7P	[M+H]+	LysoPE 17:0	Lipids	LPE	-	3	3667.47	6560.81	4156.45	13256.4	13721.1	7946.59	7751.74	10704.5	12730.4	9	9	9	40725.2	86728.6	19642.9	25725.1	12707.5	47090.7	13585.7	8493.93	29237.6	-	-
Lmhp010190	522.355	184.073	521.348	C26H52NO7P	[M+H]+	LysoPC 18:1(2n isomer)*	Lipids	LPC	-	1	782918	728423	1.19508e+06	1.4384e+06	1.5424e+06	1.45925e+06	2.0665e+06	1.86424e+06	2.0799e+06	1.57849e+07	1.5019e+07	1.41286e+07	8.06384e+06	7.53132e+06	7.90225e+06	9.60633e+06	1.03271e+07	1.08513e+07	3.04565e+06	3.21836e+06	3.62484e+06	-	-
Lmhp010394	572.371	184.073	571.364	C30H54NO7P	[M+H]+	LysoPC 22:4	Lipids	LPC	-	3	6591.05	5604.01	9629.93	8003.23	11919	8680.61	542.667	5120.1	634.075	9	9	9	28439.8	25168.2	28190.2	36273.5	19374.2	29554.3	12933.3	14612.3	16316.2	-	-
Lmhp010514	506.324	365.305	505.317	C25H48NO7P	[M+H]+	LysoPE 20:2(2n isomer)*	Lipids	LPE	-	2	5589.98	9154.59	19517.5	9822.22	12983.4	14957.3	15509.4	12439.5	12395.3	9	9	9	55432.5	57194.2	60543.7	39732.6	36461.4	40314	26542.3	27654.5	28794.5	-	-
Lmhp010515	510.355	184.073	509.348	C25H52NO7P	[M+H]+	LysoPC 17:0(2n isomer)*	Lipids	LPC	-	1	24756.3	16436.5	32945.4	29173.6	35174.1	27062	17451	23305.8	12245.8	9	9	9	74252.1	76611.4	71043.6	179956	71816.3	60484.9	98191	91299.5	82333.2	-	-
Lmhp010757	506.324	365.305	505.317	C25H48NO7P	[M+H]+	LysoPE 20:2*	Lipids	LPE	-	2	6034.68	6322.91	19685.5	10121.3	12091.9	12111.5	12494.4	14073.6	12597.6	9	9	9	59632.1	66273.5	59858.5	39295.6	35328.9	37021.7	24942.7	21769.4	28559.7	-	-
Lmhp010908	536.371	184.073	535.364	C27H54NO7P	[M+H]+	LysoPC 19:1	Lipids	LPC	-	2	124171	137963	197901	207656	261062	231494	75826.2	63802.3	69486.9	34900.2	52193.2	38423	392745	394473	376888	365775	313279	357141	171256	174534	187078	-	-
Lmhp011388	353.269	261.221	352.261	C21H36O4	[M+H]+	2-α-Linolenoyl-glycerol*	Lipids	Glycerol ester	55268-58-1	2	151598	138220	1.68727e+06	325967	324451	286712	1.77996e+06	1.91878e+06	1.4711e+06	440817	470528	459907	1.8763e+06	1.88099e+06	2.23898e+06	3.11656e+06	2.95349e+06	2.79559e+06	1.77625e+06	1.93454e+06	1.82208e+06	-	-
Lmhp011549	550.387	184.073	549.379	C28H56NO7P	[M+H]+	LysoPC 20:1	Lipids	LPC	-	1	1.45897e+06	1.55815e+06	2.05654e+06	2.31318e+06	2.93505e+06	2.47943e+06	514044	599127	595964	283997	327738	291775	4.28585e+06	4.47042e+06	4.27355e+06	2.7216e+06	2.46159e+06	2.77813e+06	1.44967e+06	1.52205e+06	1.6312e+06	-	-
Lmhp011562	353.269	261.221	352.261	C21H36O4	[M+H]+	1-α-Linolenoyl-glycerol*	Lipids	Glycerol ester	-	2	177796	154629	1.44076e+06	270905	323980	283714	1.66233e+06	1.8763e+06	1.50274e+06	1.09889e+06	1.06729e+06	1.18732e+06	1.76882e+06	2.09799e+06	2.06389e+06	2.86187e+06	3.14377e+06	3.07982e+06	1.75721e+06	1.88389e+06	1.86387e+06	-	-
Lmhp012042	355.284	263.237	354.277	C21H38O4	[M+H]+	2-Linoleoylglycerol*	Lipids	Glycerol ester	3443-82-1	2	136144	80808.6	1.06728e+06	119553	148480	159259	762265	916748	754093	309757	286945	303027	490796	548508	489450	408010	366549	418057	643799	661593	644785	-	-
Lmhp112042	355.284	263.237	354.277	C21H38O4	[M+H]+	1-Linoleoylglycerol*	Lipids	Glycerol ester	2277-28-3	2	148123	96507.9	1.14037e+06	128231	165687	173177	786660	948373	816725	270285	304399	344189	546406	525077	526754	414391	365044	437799	625953	652724	660597	-	-
Lmjp001877	581.15	287.054	581.15	C26H29O15+	[M]+	Cyanidin-3-O-sambubioside [Cyanidin-3-O-(2''-O-xylosyl)glucoside]	Flavonoids	Anthocyanidins	63535-17-1	1	7.21066e+06	9.14494e+06	8.67498e+06	2.00491e+07	1.74067e+07	1.87363e+07	1.52885e+07	1.44656e+07	1.53444e+07	9	9	9	4.97231e+07	5.18628e+07	5.23515e+07	5.40486e+07	5.50187e+07	5.34421e+07	2.71335e+07	2.73845e+07	2.7874e+07	C20490	ko00942
Lmjp002461	611.161	303.049	610.153	C27H30O16	[M+H]+	Quercetin-3-O-neohesperidoside*	Flavonoids	Flavonols	117611-67-3	2	2.60329e+06	4.34192e+06	3.06501e+06	9.61684e+06	1.02827e+07	1.07667e+07	9.66435e+06	1.21323e+07	1.06082e+07	1.04297e+06	1.13918e+06	1.27695e+06	5.84876e+06	1.00362e+07	2.38094e+07	3.40158e+07	1.4295e+07	2.84691e+07	6.60606e+06	1.18467e+07	1.07519e+07	-	-
Lmjp002596	597.145	303.049	596.138	C26H28O16	[M+H]+	Quercetin-3-O-sambubioside*	Flavonoids	Flavonols	83048-35-5	1	531529	637906	910947	1.79941e+06	1.36285e+06	1.73427e+06	1.31058e+06	1.27855e+06	1.19905e+06	273022	216442	236494	1.33713e+07	1.44272e+07	16134849	1.43513e+07	1.51556e+07	1.41991e+07	4.73436e+06	4.70156e+06	5.04759e+06	C12637	ko00944
Lmjp003044	479.118	317.062	478.111	C22H22O12	[M+H]+	Isorhamnetin-3-O-Glucoside*	Flavonoids	Flavonols	5041-82-7	3	362824	362683	1.37131e+06	447355	422182	278640	624812	798982	836775	834581	990951	889099	902329	986630	913032	1.02473e+06	945666	952285	511026	601931	654312	-	-
Lmjp003231	495.113	333.071	494.106	C22H22O13	[M+H]+	Patuletin-3-O-glucoside	Flavonoids	Flavonols	-	3	25793.8	35981.8	23129.8	48553.9	10785.3	42295.6	51196.6	50730.2	31140.8	9	9	9	34661	28070.2	37274	37095.1	52695	39824.5	47996.7	50582.1	25323	-	-
Lmjp003295	479.118	317.073	478.111	C22H22O12	[M+H]+	6-Methoxykaempferol-3-O-glucoside	Flavonoids	Flavonols	63422-27-5	3	318660	359630	1.22692e+06	333422	379843	274882	568997	744302	716975	938386	891956	964352	925270	863754	1.04367e+06	961871	904021	934610	567336	514369	637673	-	-
Lmjp003655	463.123	301.078	462.116	C22H22O11	[M+H]+	6-C-MethylKaempferol-3-glucoside	Flavonoids	Flavones	-	3	94787.3	125389	569393	60861.4	108605	52834.6	217938	205713	210739	522462	583674	623559	258741	251253	282770	213930	190341	200061	159501	172344	187051	-	-
Lmjp003834	523.181	177.055	522.174	C25H30O12	[M+H]+	6-O-p-Methoxycinnamoylcatalpol	Terpenoids	Monoterpenoids	121710-02-9	2	20266.1	18485.7	27893.2	55262.2	48343.1	50903.9	28237.5	57240.1	61145.3	9	9	9	15741.2	21391.2	23355.4	24694.5	12584.3	24003.3	31363.9	25380.1	12758.3	-	-
Lmjp004941	301.071	286.047	300.063	C16H12O6	[M+H]+	3,5,4'-Trihydroxy-7-methoxyflavone (Rhamnocitrin)	Flavonoids	Flavonols	569-92-6	3	15064.2	28379	28454.8	79939.3	83310.2	97879.2	17109.7	17637.2	24956.3	10773.9	10959.9	12567.6	9	9	9	9	9	9	20699.6	23345.5	22907	C17059	-
Lmjp102216	505.353	405.318	504.345	C30H48O6	[M+H]+	1β,2α,3β,19α-terahydroxyurs-12-en-28-oic acid	Terpenoids	Triterpene	-	2	38007.3	48173.6	132826	43642.7	47654.6	81526.1	24605.1	9996.22	23335.4	9	9	9	310602	220217	243405	194206	181749	199230	131158	116871	138738	-	-
Lmln001951	595.135	300.028	596.138	C26H28O16	[M-H]-	Quercetin-3-O-(6''-O-arabinosyl)glucoside*	Flavonoids	Flavonols	-	3	135953	115389	124404	319625	268756	341993	263260	158782	289300	46895.1	75036	54081.1	2.85133e+06	3.24754e+06	2.63229e+06	3.57389e+06	3.72217e+06	3.24053e+06	1.22071e+06	1.30361e+06	1.20353e+06	-	-
Lmln010063	205.158	189.129	206.167	C14H22O	[M-H]-	2,6-Di-tert-butylphenol	Phenolic acids	Phenolic acids	128-39-2	3	124050	133103	165374	192241	143626	184080	350602	333331	341295	138974	172619	192145	214413	173750	179779	166486	170051	153201	307113	291953	300150	-	-
Lmlp002765	229.123	201.128	228.115	C15H16O2	[M+H]+	Stilbostemin B	Phenolic acids	Phenolic acids	162411-67-8	2	17486.5	28644.2	25198.2	67730.8	51998.6	75428.5	43142.6	43883.7	46321.2	23114.9	18189.5	16774.5	44201.8	39449.1	39063.8	33685.2	34468.7	31632.4	26829.9	26153.8	28033.1	-	-
Lmlp005236	451.123	289.083	450.116	C21H22O11	[M+H]+	Dihydrokaempferol-3-O-glucoside*	Flavonoids	Flavanonols	1049-08-8	3	124026	101298	138036	195178	188974	259081	101203	197891	126874	9	9	9	1.18262e+06	946728	1.36371e+06	1.70642e+06	1.62016e+06	1.58881e+06	650915	764537	494462	-	-
Lmlp006175	435.129	273.089	434.121	C21H22O10	[M+H]+	Isosalipurposide (Phlorizin Chalcone)	Flavonoids	Chalcones	4547-85-7	2	799266	927967	1.42989e+06	870108	826929	703298	1.04519e+06	1.15889e+06	943655	9	9	9	8.85986e+06	8.85317e+06	8.53588e+06	1.06248e+07	1.08986e+07	9.59285e+06	4.01094e+06	4236374	4.20401e+06	C16406	ko00941
Lmmn001294	331.103	153.02	332.111	C14H20O9	[M-H]-	Koaburaside	Phenolic acids	Phenolic acids	41653-73-0	1	978902	1.26505e+06	1.30954e+06	2.05477e+06	1.91599e+06	2.19558e+06	2.18393e+06	2.23502e+06	2.38515e+06	323970	315564	350491	2.13178e+06	2.08169e+06	1.994e+06	2.49573e+06	2.43119e+06	2.47578e+06	1.50279e+06	1.74388e+06	1.78086e+06	-	-
Lmmn002179	313.093	107.05	314.1	C14H18O8	[M-H]-	Methyl salicylate-2-O-glucoside	Phenolic acids	Phenolic acids	10019-60-0	2	583343	686316	1.27696e+06	946247	1.0017e+06	1.10462e+06	930267	1.16887e+06	1.08908e+06	408333	387733	397613	2.2581e+06	1.76685e+06	2.29808e+06	1.89785e+06	1.89836e+06	1.88376e+06	1.22269e+06	1.20437e+06	1.41658e+06	-	-
Lmmn002260	551.213	389.167	552.221	C27H36O12	[M-H]-	5'-Methoxyisolariciresinol-9'-O-glucoside	Lignans and Coumarins	Lignans	-	3	402775	537063	1.21655e+06	165588	210601	239705	620367	688758	676855	595806	503659	633098	341579	396724	395691	290029	371039	317460	274377	390154	408919	-	-
Lmmn002274	521.203	359.149	522.21	C26H34O11	[M-H]-	Isolariciresinol-9'-O-glucoside	Lignans and Coumarins	Lignans	63358-12-3	2	302701	279119	167837	539356	482037	421876	325592	503902	427639	94848.2	78853.7	100345	455752	399733	442093	493744	537288	544715	389441	360280	379593	-	-
Lmmn003323	271.228	225.22	272.235	C16H32O3	[M-H]-	2-Hydroxyhexadecanoic acid	Organic acids	Organic acids	764-67-0	2	636317	721890	5.60155e+06	773678	478652	400528	2.59248e+06	1.27554e+06	1.05027e+06	685824	749139	773597	1.94911e+06	1.92228e+06	2.18109e+06	1.201e+06	1.27761e+06	1.04998e+06	1.14755e+06	1.26527e+06	1.36213e+06	-	-
Lmmn003398	489.107	285.04	490.111	C23H22O12	[M-H]-	Kaempferol-3-O-(6''-O-acetyl)glucoside	Flavonoids	Flavonols	-	3	8670.4	20224	36257.4	17779	18826.9	18608.8	29401	34830.5	66815.2	38688.2	52927.7	41070.2	1.00979e+06	856567	911757	1.71278e+06	1.43815e+06	1.61587e+06	296304	397041	287555	-	-
Lmmn003663	329.088	167.036	330.095	C14H18O9	[M-H]-	5-Glucosyloxy-2-Hydroxybenzoic acid methyl ester	Phenolic acids	Phenolic acids	-	1	540544	565023	1.14951e+06	1.31402e+06	1.23332e+06	1.14505e+06	1.26027e+06	1.37314e+06	1.38912e+06	242001	263262	243660	1.39358e+06	1.52654e+06	1.48568e+06	1.30134e+06	1.64515e+06	1.53761e+06	905548	998362	949164	-	-
Lmmn003748	359.15	180.079	360.157	C20H24O6	[M-H]-	Isolariciresinol	Lignans and Coumarins	Lignans	548-29-8	2	169851	165612	564414	38235.9	37128.8	35666.6	179202	136160	193915	254920	355301	381047	487917	402499	397800	174014	145691	178580	302095	241944	302055	-	-
Lmmn004625	449.109	287.056	450.116	C21H22O11	[M-H]-	Dihydrokaempferol-7-O-glucoside*	Flavonoids	Flavanonols	-	1	186665	240469	385373	389586	395534	371469	384004	353199	382133	110583	117073	218841	2.1684e+06	1.95717e+06	2.11062e+06	2.22316e+06	382740	2.60246e+06	806961	845514	1.01559e+06	-	-
Lmmn004912	315.051	271.019	316.058	C16H12O7	[M-H]-	3-O-Methylquercetin	Flavonoids	Flavonols	1486-70-0	3	17203.6	18725.2	18255.3	55514.1	60816.1	55279.3	52074.4	45125.5	46024.5	26637	13944.6	14247.3	16604.1	9731.62	15511.9	6803.37	9567.8	4274.64	17482.9	20806.1	14846.3	C04443	ko00944,ko01110
Lmmn008971	455.353	455.353	456.36	C30H48O3	[M-H]-	Isomangiferolic acid	Terpenoids	Triterpene	13878-92-7	3	4.95652e+06	3.48069e+06	8.23618e+06	4.85556e+06	6.11812e+06	5.88361e+06	8.82705e+06	5.81869e+06	7.68943e+06	740802	848667	838369	1.23049e+07	1.36359e+07	1.2907e+07	1.30849e+07	1.02716e+07	1.15938e+07	8.92988e+06	9.16607e+06	8.23079e+06	-	-
Lmmn009550	453.337	453.337	454.345	C30H46O3	[M-H]-	Mangiferonic acid	Terpenoids	Triterpene	13878-90-5	3	36475.6	32238.1	34189.4	29746.6	53036.3	39565.6	42612.2	32463.1	38893.8	9	9	9	62754.7	60747.7	62057.6	51761.3	60406.5	59047.6	102501	123037	111542	-	-
Lmmp002334	773.21	303.05	772.206	C33H40O21	[M+H]+	Quercetin-3-O-rutinoside-7-O-glucoside	Flavonoids	Flavonols	-	3	2.21625e+06	2.19784e+06	1.60355e+06	5.82249e+06	5.42384e+06	6.21765e+06	3.11184e+06	3.13533e+06	5.68388e+06	437129	548120	513364	6.31473e+06	6.19662e+06	5.57119e+06	4.60315e+06	6.59197e+06	7.11362e+06	3.8884e+06	4.12501e+06	4.48994e+06	-	-
Lmmp002560	641.13	303.05	640.128	C27H28O18	[M+H]+	Quercetin-3-O-(2''-O-glucosyl)glucuronide	Flavonoids	Flavonols	-	2	557773	725328	479907	1.531e+06	1.62609e+06	1.63031e+06	959070	859953	1.28982e+06	85364.6	65363.6	73951.6	5.13737e+06	5.43713e+06	5.04092e+06	7.06857e+06	6.9027e+06	7.26409e+06	2.24031e+06	3.098e+06	2.57599e+06	-	-
Lmmp002995	713.15	303.06	712.149	C30H32O20	[M+H]+	Quercetin-7-O-(2''-malonyl)glucosyl-5-O-glucoside*	Flavonoids	Flavonols	-	2	31087.2	21338.5	17573.3	59030.1	57698.1	66259.8	41892	55839.2	108738	3761.02	9205.68	2009.66	369090	360593	371291	686539	658058	669837	204924	170578	190276	-	-
Lmmp003091	611.16	303.05	610.153	C27H30O16	[M+H]+	Quercetin-3-O-(4''-O-glucosyl)rhamnoside*	Flavonoids	Flavonols	59262-54-3	3	3.19911e+06	3.67497e+06	3.11169e+06	1.0328e+07	8.51548e+06	9.30578e+06	1.08583e+07	1.1198e+07	1.19241e+07	929076	1.31974e+06	1.12179e+06	2.05008e+07	1.37062e+07	2.49554e+07	1.75153e+07	1.83922e+07	18345771	7.36152e+06	9.02352e+06	1.29583e+07	C17563	-
Lmmp003109	305.102	139.037	304.095	C16H16O6	[M+H]+	3'-O-Methyl-epicatechin	Flavonoids	Flavanols	76549-34-3	2	119611	246264	183475	121233	146114	223548	102673	144412	76776.4	109841	95473.5	124507	288623	396107	417450	98031.8	354180	250625	186529	173705	165517	-	-
Lmmp003266	683.15	303.05	682.138	C29H30O19	[M+H]+	Quercetin-3-O-(2''-O-malonyl)glucoside-7-O-arabinoside	Flavonoids	Flavonols	-	2	3490.68	10683.3	9247.98	12300.1	21936.4	8652.53	12218	9008.01	12978.8	9	9	9	118359	124571	155836	371953	374610	233656	55530	59508.2	69156.4	-	-
Lmmp003672	593.165	441.114	592.158	C31H28O12	[M+H]+	8,8'-Methylenebiscatechin	Flavonoids	Flavanols	81555-08-0	2	32436.8	35446	44770.7	20312.8	15915.8	12824.9	88078	117717	101815	32450.3	38612	40160	314755	340206	323490	375969	271381	285100	122027	139355	149533	-	-
Lmmp003817	535.108	287.055	534.101	C24H22O14	[M+H]+	Kaempferol-3-O-(6''-malonyl)glucoside*	Flavonoids	Flavonols	-	2	121106	138050	210583	170201	182288	157902	246439	185670	489726	113459	110365	105481	4.74243e+06	4.40009e+06	4.3639e+06	6.71131e+06	6.74281e+06	6.52242e+06	1.91291e+06	2.10461e+06	1.92549e+06	-	-
Lmnn002886	477.14	179.03	478.147	C23H26O11	[M-H]-	1'-O-(3,4-Dihydroxyphenethyl)-O-caffeoyl-glucoside	Phenolic acids	Phenolic acids	-	2	285128	284302	467238	604651	554127	636711	1.15443e+06	718289	1.37927e+06	9	9	9	9.3831e+06	1.05955e+07	9.81472e+06	1.12179e+07	1.25414e+07	9.12795e+06	3.80483e+06	4.65827e+06	4.7054e+06	-	-
Lmnp002762	639.2	477.14	638.185	C29H34O16	[M+H]+	Cirsimaritin-8-C-[glucosyl-(1-2)]-glucoside	Flavonoids	Flavones	-	3	5916.82	6187.13	5633.1	14457.8	8851.84	20022.8	5950.59	7718.05	5225.85	9	9	9	8415.97	39971.1	11150.6	11548.3	12429.8	9858.07	19213.2	13607.3	7231.03	-	-
Lmpn006208	461.11	315.052	462.116	C22H22O11	[M-H]-	8-Methoxykaempferol-7-O-rhamnoside	Flavonoids	Flavonols	-	3	75406.5	104201	251577	77158.9	75686.4	62748.6	218010	153067	203990	263421	287095	312378	174456	206594	188999	262552	186088	224350	129868	143631	158672	-	-
Lmpp003789	595.145	287.055	595.145	C30H27O13+	[M]+	Cyanidin-3-O-(6''-O-p-Coumaroyl)glucoside	Flavonoids	Anthocyanidins	-	2	2.43654e+06	2.70136e+06	2.88222e+06	6.37047e+06	5.36016e+06	5.46635e+06	4.5297e+06	4.72095e+06	3.57805e+06	1.48292e+06	1.21844e+06	1.45113e+06	1.48037e+07	1.51478e+07	1.54026e+07	1.47686e+07	1.11018e+07	1.24709e+07	7.44653e+06	7.39219e+06	7.44923e+06	C12095	ko00942,ko01110
Lmpp003929	609.163	301.074	609.16	C31H29O13+	[M]+	Peonidin-3-O-(6''-O-p-coumaroyl)glucoside	Flavonoids	Anthocyanidins	-	3	93812.7	83365.2	80157.3	118105	134605	120426	112159	148030	91939.4	95029.4	136060	130632	347870	255393	345206	278042	289089	201661	175447	170190	156124	-	-
Lmpp003930	579.15	271.061	578.142	C30H26O12	[M+H]+	Apigenin-7-O-(6''-p-Coumaryl)glucoside	Flavonoids	Flavones	-	2	108927	221104	418853	346407	407145	255690	566082	222295	144969	450394	476381	373662	724981	451138	726392	380016	391280	691950	567907	424877	420422	-	-
Lmqn000213	665.215	341.109	666.222	C24H42O21	[M-H]-	Stachyose	Others	Saccharides	470-55-3	3	42623.6	21687.7	39492.6	30430.6	21847.2	30728.9	34870.4	33004.1	29456.1	7424.31	7686.21	10432.9	105547	124101	67264.4	166435	119694	91666.1	347049	365203	383310	C01613	ko00052,ko01100
Lmqn000351	325.114	59.0139	326.121	C12H22O10	[M-H]-	Rutinose	Others	Saccharides	90-74-4	3	943209	1.01792e+06	1.17725e+06	681055	745940	767792	486453	549148	633971	169343	145796	154684	647966	623147	440114	571714	517422	572980	407938	394182	433628	C08247	-
Lmqn000432	333.058	333.056	334.067	C9H19O11P	[M-H]-	1-(sn-Glycero-3-phospho)-1D-myo-inositol	Others	Saccharides	-	3	6.39113e+06	1.14296e+07	1.0671e+07	1.97038e+07	1.73918e+07	1.91602e+07	1.64521e+07	1.71969e+07	1.79581e+07	3.40003e+06	2.78377e+06	3.02029e+06	2.24773e+07	1.93203e+07	2.24831e+07	1.73125e+07	1.85115e+07	1.9441e+07	1.24751e+07	1.48533e+07	1.58536e+07	-	-
Lmqn000780	606.076	384.985	607.082	C17H27N3O17P2	[M-H]-	Uridine 5'-diphospho-N-acetylglucosamine	Nucleotides and derivatives	Nucleotides and derivatives	528-04-1	3	9981.43	13468.8	8679.22	20302.7	14479.8	14757.1	38486.9	47733	47699.3	9	9	9	64119.7	70607.1	57422.7	67792.1	58035.7	59880.9	21705.7	27117.1	31846.7	C00043	ko00520,ko00524,ko01100,ko01250
Lmqn001932	579.208	417.156	580.216	C28H36O13	[M-H]-	Syringaresinol-4'-O-glucoside	Lignans and Coumarins	Lignans	7374-79-0	2	268346	397243	341584	384996	604481	607509	380949	462483	633120	120756	101143	121038	490029	486198	494259	577675	483708	512567	310518	392868	448448	C10890	-
Lmqn004838	315.015	299.992	316.022	C15H8O8	[M-H]-	3-O-Methylellagic acid	Tannins	Tannin	-	1	7.46273e+06	8.30835e+06	1.10769e+07	6.04949e+06	7.0348e+06	6.64971e+06	2.44858e+06	2.43466e+06	2.7946e+06	8.5244e+06	1.03708e+07	9.02804e+06	1.38938e+07	1.45891e+07	1.42577e+07	6.74666e+06	7.52066e+06	7.26902e+06	5.32385e+06	6.02883e+06	6.37396e+06	-	-
Lmqn012798	453.337	453.337	454.345	C30H46O3	[M-H]-	Urs-12(13)-en-3-one-28-oic acid	Terpenoids	Triterpene	-	3	36475.6	32238.1	34189.4	29746.6	53036.3	39565.6	42612.2	32463.1	38893.8	9	9	9	62754.7	60747.7	62057.6	51761.3	60406.5	59047.6	102501	123037	111542	-	-
Lmqp000329	296.067	104.108	295.056	C8H14N3O7P	[M+H]+	5-Aminoimidazole ribonucleotide	Nucleotides and derivatives	Nucleotides and derivatives	25635-88-5	1	1.3302e+07	1.44496e+07	1.25049e+07	2.20082e+07	1.81147e+07	2.26745e+07	1.5422e+07	1.71969e+07	1.69918e+07	4.98287e+06	5.22078e+06	4.55555e+06	1.79401e+07	1.62704e+07	1.847e+07	1.02953e+07	1.05317e+07	1.2352e+07	1.89352e+07	1.789e+07	1.75362e+07	-	-
Lmqp000427	146.081	82.0656	145.074	C6H11NO3	[M+H]+	N-Methyl-Trans-4-Hydroxy-L-Proline	Amino acids and derivatives	Amino acids and derivatives	4252-82-8	3	463991	481021	603011	601755	701848	766508	534088	599182	619535	272722	255833	208374	1.45982e+06	1.38201e+06	1.34513e+06	1.08906e+06	1.08643e+06	1.05528e+06	738643	667854	653009	-	-
Lmqp000873	101.022	55.0171	100.017	C4H4O3	[M+H]+	Succinic anhydride	Organic acids	Organic acids	108-30-5	1	1.64777e+06	1.87633e+06	1.98429e+06	2.87879e+06	2.90738e+06	2.923e+06	3.77719e+06	4.28097e+06	2.87568e+06	9	9	9	1.4872e+06	1.45858e+06	1.37827e+06	987555	1.08617e+06	1.00098e+06	1.88386e+06	1.92202e+06	1.9289e+06	C19524	-
Lmrj001698	219.135	60.04	218.127	C9H18N2O4	[M+H]+	L-Seryl-L-Isoleucine	Amino acids and derivatives	Amino acids and derivatives	91086-51-0	2	226332	230344	1.2629e+06	174162	212353	190469	121254	104295	100830	9	9	9	1.64501e+06	1.48676e+06	1.58908e+06	550167	550066	577937	554396	590003	611298	-	-
Lmrj002087	247.129	86.09	246.121	C10H18N2O5	[M+H]+	L-Isoleucyl-L-Aspartate	Amino acids and derivatives	Amino acids and derivatives	-	2	171138	212287	524678	978342	934508	961025	408468	618795	314822	470495	419139	435768	905946	870976	811799	897166	866622	969322	501692	535564	322568	-	-
Lmrn001951	181.051	135.043	182.058	C9H10O4	[M-H]-	(S)-2-Hydroxy-3-(4-Hydroxyphenyl)Propanoic Acid	Phenolic acids	Phenolic acids	23508-35-2	3	32287.2	39802.8	39266.6	67664.8	69311.8	76101	93438.4	94962.3	81123	9	9	9	236927	252584	263155	64138.8	54534.4	60517.7	93873.4	101264	84989	-	-
Lmrn002746	131.071	85.0654	132.079	C6H12O3	[M-H]-	2-Hydroxy-4-methylpentanoic acid	Organic acids	Organic acids	498-36-2	3	61070.9	61164.8	50958.6	95851.2	98628.7	94061.7	87735.3	81464.2	104695	9	9	9	200587	191749	200897	95801.2	71227	80289.2	59108	83270	78896.4	-	-
Lmsn000363	325.129	145.066	326.137	C16H22O7	[M-H]-	Raspberryketone glucoside	Phenolic acids	Phenolic acids	38963-94-9	3	2.63178e+07	2.43751e+07	2.2197e+07	1.80276e+07	1.72139e+07	1.91212e+07	1.01039e+07	1.23782e+07	1.28823e+07	1.35386e+07	16137936	1.62998e+07	1.40177e+06	1.42633e+06	1.23969e+06	2.08722e+06	1.78098e+06	1.51593e+06	1.0711e+07	7.3525e+06	9.24866e+06	-	-
Lmsn000381	341.109	89.0244	342.116	C12H22O11	[M-H]-	D-Maltose	Others	Saccharides	69-79-4	1	2.29886e+07	3.31668e+07	2.69193e+07	3.42014e+07	3.26737e+07	2.17487e+07	4.83859e+07	4.41636e+07	4.07513e+07	1.05282e+07	1.05029e+07	1.03078e+07	1.60846e+07	1.50718e+07	1.28964e+07	1.7285e+07	1.58235e+07	1.73018e+07	2.02826e+07	2.32093e+07	2.99224e+07	C01971	-
Lmsn001369	783.069	301	784.076	C34H24O22	[M-H]-	Granatin A	Tannins	Tannin	73683-70-2	2	210439	245277	1.57333e+06	139398	215964	136410	517023	576263	597054	768327	806309	766179	595935	765354	708657	401010	365116	428222	366909	421077	385958	-	-
Lmsn001900	633.073	300.997	634.081	C27H22O18	[M-H]-	3-O-Galloyl-4,6-(S)-HHDP-β-D-glucose	Phenolic acids	Phenolic acids	-	2	90683.7	52607.8	234731	185125	99033.1	185123	267327	346212	331857	9	9	9	175643	263456	368373	255445	228124	243977	171271	130549	172395	-	-
Lmsn001955	935.08	301.001	936.087	C41H28O26	[M-H]-	Casuarinin	Tannins	Tannin	79786-01-9	3	9.40195e+06	1.1674e+07	8.33416e+06	1.08553e+07	1.07443e+07	1.13583e+07	1.07423e+07	8.28048e+06	1.02295e+07	3.03847e+06	2.51782e+06	2.78464e+06	1.10836e+07	1.07742e+07	9.60472e+06	1.08025e+07	1.14568e+07	1.05461e+07	6.98181e+06	8.82371e+06	9.25969e+06	C10213	-
Lmsn002071	785.084	300.998	786.092	C34H26O22	[M-H]-	Tellimagrandin I	Tannins	Tannin	79786-08-6	2	111273	100897	204205	216239	220770	188316	252114	271334	295073	114203	114918	154888	136206	169692	122579	118726	153339	132056	102856	107784	105672	C10241	-
Lmsn002336	951.074	300.999	952.082	C41H28O27	[M-H]-	Granatin B (1-galloyl-2,4-DHHDP-3,6-HHDP-glucose)	Tannins	Tannin	77322-54-4	2	149780	133838	97951.1	140531	173861	86346.3	118041	105145	133110	9	9	9	122885	98136.3	90723.3	125923	125727	138742	85475.7	116514	111338	-	-
Lmsn002494	433.041	301	434.048	C19H14O12	[M-H]-	Ellagic acid-4-O-Xyloside	Tannins	Tannin	139163-18-1	2	2.47761e+07	2.7841e+07	3.46111e+07	2.79854e+07	2.6035e+07	3.40375e+07	3.8554e+07	4.02872e+07	4.07327e+07	1.16117e+07	1.22063e+07	1.17314e+07	3.00881e+07	2.70163e+07	2.80246e+07	30733509	2.67724e+07	2.96944e+07	2.33854e+07	2.64134e+07	2.74215e+07	-	-
Lmsn002887	311.077	163.04	312.084	C14H16O8	[M-H]-	1-O-Caffeoyl-β-D-xylose	Phenolic acids	Phenolic acids	-	1	14606.1	25670.7	24359.9	65674.6	30790.9	37684.2	27774.7	28434.7	27847.7	156837	170792	195228	56316.5	68656.3	39434.4	68480.5	70943.5	64225.3	39499.8	40911	41162.3	-	-
Lmsn003297	449.109	287.056	450.116	C21H22O11	[M-H]-	3,4,2',4',6'-Pentahydroxychalcone-4'-O-glucoside	Flavonoids	Chalcones	-	2	873345	859181	1.23913e+06	1.50537e+06	1.3161e+06	1.72413e+06	833392	806264	956228	9	9	9	693559	852779	749595	740613	603778	656697	781442	737987	819736	C16408	ko00941,ko01110
Lmsn003318	355.103	175.04	356.111	C16H20O9	[M-H]-	1-O-Feruloyl-β-D-glucose	Phenolic acids	Phenolic acids	7196-71-6	3	1.63607e+06	1.66724e+06	1.35851e+06	5.86171e+06	6.16428e+06	9.589e+06	5.97052e+06	7.91483e+06	6.2917e+06	352989	706761	826729	2.33609e+07	1.60526e+07	1.59837e+07	2.25342e+07	1.97568e+07	1.81454e+07	7.46717e+06	8.12031e+06	1.38762e+07	C17759	-
Lmsn003364	785.084	300.997	786.092	C34H26O22	[M-H]-	1,3-Di-O-galloyl-4,6-(S)-HHDP-β-D-glucose	Tannins	Tannin	87687-52-3	3	127419	96191.1	249777	220002	205172	240007	197185	284784	286949	310664	353066	314437	113847	123508	134300	151132	148213	134059	94562.7	119349	110421	-	-
Lmsn004098	645.11	169.014	646.117	C29H26O17	[M-H]-	1-O-Caffeoyl-4,6-di-O-galloyl-β-D-glucose	Phenolic acids	Phenolic acids	-	3	9	2840.44	20850.6	9	9	9	1758.39	6690.2	5740.65	21270	11360.2	14215.8	78020.2	40123.4	30810.7	18130.3	33697.5	42722.6	12186.8	19602.3	17882.9	-	-
Lmsn004162	477.104	169.014	478.111	C22H22O12	[M-H]-	1-O-Galloyl-2-O-p-Coumaroyl-β-D-glucose	Phenolic acids	Phenolic acids	94356-18-0	3	66926.6	72672.1	403408	9382.77	10177.6	35855.7	150194	165786	171981	262547	325555	317442	372151	239683	350971	68240.7	293446	114534	106420	167911	172788	-	-
Lmsn004321	493.099	169.014	494.106	C22H22O13	[M-H]-	1-O-Caffeoyl-3-O-galloyl-β-D-glucose	Phenolic acids	Phenolic acids	-	3	24477.4	30539.7	52770.7	47601.9	40025	28901.4	31243.5	33784.3	45862.4	18122.7	38728.4	22504.7	132586	120898	140200	211570	200165	164153	64445.9	59533.9	93883.4	-	-
Lmsn004322	503.12	179.035	504.127	C24H24O12	[M-H]-	1,6-Di-O-caffeoyl-β-D-glucose	Phenolic acids	Phenolic acids	-	2	35980.8	43008.6	42863.3	15193.7	33018.6	53044.3	26256	24937.6	28183.8	44384.3	31731.2	45467.3	131882	129435	111188	120010	143804	87817.5	62159.9	97628.7	77438.1	-	-
Lmsn004674	309.098	147.045	310.105	C15H18O7	[M-H]-	1-O-Cinnamoyl-β-D-glucose	Phenolic acids	Phenolic acids	40004-96-4	2	34353.5	31794.7	21415.9	114701	111475	145086	65054.5	58145.6	27662.3	9731.05	14219.4	21786.5	564729	558469	465728	716921	587318	557885	245028	275947	260327	-	-
Lmsn004970	503.12	179.036	504.127	C24H24O12	[M-H]-	3,6-Di-O-caffeoyl glucose	Phenolic acids	Phenolic acids	-	2	25141.2	47696.2	41304.5	24856.1	31188.9	69604.5	25881.3	101577	48696.8	55898.8	56719.7	46189.8	124638	124992	220167	69196.8	74121.9	70645.5	116286	48708.6	47257.3	-	-
Lmsn005122	461.109	169.014	462.116	C22H22O11	[M-H]-	1-O-Galloyl-6-O-Cinnamoyl-β-D-glucose*	Phenolic acids	Phenolic acids	115746-69-5	2	8969.08	15437.3	39237	15071.3	24763.2	17442.8	16016.1	26500.7	23393.8	21798.8	32462.6	24730.7	104022	99786.2	88418	106257	116630	126852	51368.3	56800.6	52427.2	-	-
Lmsn005333	461.109	169.014	462.116	C22H22O11	[M-H]-	4-O-Galloyl-1-O-Cinnamoyl-β-D-glucose	Phenolic acids	Phenolic acids	-	2	13609.3	14136.9	46014.8	16846.1	20752.7	27537.7	29835	20510.8	28420.3	21798.8	32462.6	24730.7	126603	99995.5	113828	99687.4	101580	91207.9	36962.7	48930.7	56542.9	-	-
Lmsn005754	461.109	169.014	462.116	C22H22O11	[M-H]-	1-O-Galloyl-2-O-Cinnamoyl-β-D-glucose*	Phenolic acids	Phenolic acids	56994-83-3	2	10171.5	17846.8	29770.7	20519.4	15941.3	21577.7	22508.5	35594.1	39097.6	18968.5	28157.1	18712.7	125378	90171.6	101029	91898.2	119919	119558	32374.3	65728.4	49959.8	-	-
Lmsn006046	665.391	503.338	666.398	C36H58O11	[M-H]-	2α,3β,19α,23-Tetrahydroxyurs-12-en-28-oic acid-28-O-glucoside	Terpenoids	Triterpene Saponin	-	1	817518	1.08607e+06	1.1981e+06	2.95535e+06	2.53213e+06	2.59437e+06	2.2098e+06	2.31913e+06	1.91626e+06	434173	454459	415220	1.06666e+06	1.40196e+06	1.46284e+06	1.34432e+06	1.51751e+06	1.48468e+06	1.39808e+06	1.21063e+06	1.20596e+06	-	-
Lmsn006130	679.37	517.317	680.377	C36H56O12	[M-H]-	2α,3β,19α-Trihydroxyurs-12-en-23,28-dioic acid-28-O-glucoside	Terpenoids	Triterpene Saponin	-	1	1.03736e+06	954797	2.68059e+06	435132	424332	490095	1.96517e+06	1.98048e+06	1.99448e+06	1.04162e+06	1.24168e+06	1.11486e+06	1.96183e+06	1.80813e+06	2.11452e+06	1.45438e+06	1.38364e+06	1.40024e+06	1.43467e+06	1.53791e+06	1.39011e+06	-	-
Lmsn006267	597.161	273.077	598.169	C30H30O13	[M-H]-	Phloretin-4'-O-(6''-Caffeoyl)glucoside	Flavonoids	Chalcones	-	2	4335.78	3261.2	24700.2	1716.45	3750.78	3200.34	10999.6	11144.8	7808.62	9	9	9	83881.3	95115.5	94807.2	75859	66041.9	68203.9	23311.6	27866.9	35565.8	-	-
Lmsn006753	581.166	273.077	582.174	C30H30O12	[M-H]-	Phloretin-4'-O-(6''-p-Coumaroyl)glucoside	Flavonoids	Chalcones	-	3	31172.5	1783.83	8973.12	4003.24	8475.47	15756	2107.18	2232.81	5867.96	9	9	9	32219.9	23203	23895.6	21170.4	17923.5	18973.6	12042.1	9270.92	14963.9	-	-
Lmsn006839	681.386	519.333	682.393	C36H58O12	[M-H]-	2α,3β,19α,23,24-Pentahydroxyolean-12-en-28-oic acid-28-O-glucoside	Terpenoids	Triterpene Saponin	-	2	175158	204456	121967	257400	286070	276896	375575	407138	406456	116382	118162	104060	165029	171112	145340	133550	119942	94896.6	160913	142595	159336	-	-
Lmsn007400	663.375	501.322	664.382	C36H56O11	[M-H]-	Rubuside J	Terpenoids	Triterpene Saponin	-	2	94243.8	66538	559379	16916.4	86235.6	34993.7	193256	264271	205693	208400	215685	210310	723515	798467	811035	488323	462044	510445	260421	316366	345715	-	-
Lmsn008066	519.333	457.332	520.34	C30H48O7	[M-H]-	1β,2α,3α,19α,23-Pentahydroxyurs-12-en-28-oic acid	Terpenoids	Triterpene	-	2	31794	36007.9	37106.1	29943	28497	23618	6413.22	5503.33	8699.93	9	9	9	123384	126016	125158	112547	105647	120791	43531.4	46520.5	49021.5	-	-
Lmsn009238	503.338	441.337	504.345	C30H48O6	[M-H]-	1β,2α,3α,19α-Tetrahydroxyurs-12-en-28-oic acid	Terpenoids	Triterpene	120211-98-5	1	56881.5	62980.4	123374	73397.9	64875.4	78902.5	39722.5	28763.9	46754.1	218353	257604	241260	543089	497535	516389	389679	388434	386311	183919	198696	169589	-	-
Lmsn009589	503.338	421.311	504.345	C30H48O6	[M-H]-	2α,3β,19α,23-Tetrahydroxyurs-12-en-28-oic acid	Terpenoids	Triterpene	-	2	17568.8	19955.3	49802.3	22692.1	17171.9	34634.6	9394.82	5125.06	7283.28	17915.6	18635.2	20671.5	114846	112805	110843	92207.1	81668.5	92154.7	49496.7	48573.1	57080	-	-
Lmsn009824	503.338	441.337	504.345	C30H48O6	[M-H]-	2α,3β,19α,23-Tetrahydroxyolean-12-en-28-oic acid	Terpenoids	Triterpene	55306-03-1	2	13351.6	16804.5	49177.2	19874.4	22423	22011.7	8253.35	5628.46	11783.3	12749.6	16148.7	14786.2	248355	267623	255290	190542	188432	198241	96117.4	101008	102359	-	-
Lmsn009900	501.322	453.301	502.329	C30H46O6	[M-H]-	1β-Hydroxy-2-oxopomolic acid	Terpenoids	Triterpene	217466-37-0	2	18820.9	24593.4	55916.3	26344	25181.3	32494.1	12796.1	7178.38	15682.3	11923.3	22362.4	26335	195054	184782	176136	123716	117458	126115	78021.3	77925.9	80339.9	-	-
Lmsn010604	501.322	421.311	502.329	C30H46O6	[M-H]-	2α,3α,19α-Trihydroxyurs-12-en-23-formyl-28-oic Acid	Terpenoids	Triterpene	-	1	5274.03	5325.89	21334	4045.99	4437.21	11411.6	4228.77	1482.15	1796.66	5178.43	4479.01	4758.81	52307.2	54561.6	46360.2	35845.6	32818.5	44659.8	25012.8	28371.3	25601.4	-	-
Lmsn010896	501.322	421.311	502.329	C30H46O6	[M-H]-	Pinfaensic acid	Terpenoids	Triterpene	-	1	3657.75	8926.4	30573.8	4124.67	7614.21	18314.5	2784.33	2370.64	3189.68	6411.99	5280	5940.89	98073	94586.5	91174.3	63553.5	63605.1	78858.2	37055.2	40646.7	45291.2	-	-
Lmsn011015	485.327	455.317	486.334	C30H46O5	[M-H]-	1-Oxo-Siaresinolic acid	Terpenoids	Triterpene	-	3	6999.45	9692.76	15782.7	10138	11158.4	9826.86	8499.98	6194.53	10841.5	3342.88	4206.66	4562.59	34672.1	47473.5	42645	27747.3	22725.3	31084.4	17589.8	16999.5	18299.6	-	-
Lmsn011201	485.327	455.317	486.334	C30H46O5	[M-H]-	Swinhoeic acid	Terpenoids	Triterpene	-	3	8325.44	11214	16414.9	10731.1	12314.9	10347.5	7768.32	7109.67	13037	4570.39	4296.45	3497.46	44382.3	45076	42758.9	31852.2	22299.5	27630.4	14722.7	16971.9	17612.7	-	-
Lmsn011830	485.327	485.327	486.334	C30H46O5	[M-H]-	2α,19α-Dihydroxy-3-oxours-12-en-28-oic acid	Terpenoids	Triterpene	176983-21-4	2	1.22058e+07	2.34726e+07	4.29712e+07	2.72024e+07	2.69619e+07	2.83411e+07	2.26947e+07	1.22906e+07	2.18544e+07	1.18875e+07	8.34733e+06	1.33973e+07	9.52075e+07	9.55273e+07	9.30091e+07	8.1034e+07	7.86099e+07	8.1745e+07	5.29956e+07	5.91038e+07	5.89831e+07	-	-
Lmsn011870	665.391	485.327	666.398	C36H58O11	[M-H]-	Nigaichigoside F1	Terpenoids	Triterpene Saponin	95262-48-9	1	156577	199069	339706	297853	267184	320138	214698	121317	246653	4752.18	5860.59	6328.31	1.83121e+06	1.77639e+06	1.54269e+06	1.303e+06	1.26035e+06	1.50894e+06	541448	527066	649185	-	-
Lmsn012425	471.348	277.217	472.355	C30H48O4	[M-H]-	Rubusic acid (3β,7α-Dihydroxyolean-12-en-28-oic acid)	Terpenoids	Triterpene	23984-26-1	1	9	9	9	9	9	9	3169	774.445	934.056	9	9	9	28895.7	31426.6	16755.3	36514	37647.3	37141.1	8068.61	10826.9	9154.05	-	-
Lmsn012480	483.312	421.311	484.319	C30H44O5	[M-H]-	Fupenzic acid	Terpenoids	Triterpene	119725-20-1	3	7555.42	9322.15	17783.1	10149.9	21719.5	12078.8	7551.21	2450.69	7921.72	9	9	9	58876.6	50007.1	50779.8	50011.6	49548.1	102957	22141.9	22182.7	26151.4	-	-
Lmsn012627	469.332	423.327	470.34	C30H46O4	[M-H]-	2α,3α-Dihydroxyurs-12,18-dien-28-oic acid	Terpenoids	Triterpene	-	3	31560	29403.5	237302	14875.8	11890	13710.2	79957.8	59494.4	84987.2	53750.8	53665	42799.3	413925	384920	376749	192970	178682	212021	152833	161867	154956	-	-
Lmsp002330	757.219	287.055	756.211	C33H40O20	[M+H]+	Alcesefoliside	Flavonoids	Flavones	124151-38-8	1	8.30928e+06	9.40613e+06	8.54038e+06	2.26917e+07	2.00537e+07	2.13427e+07	1.7773e+07	1.86743e+07	1.78151e+07	3.43111e+07	3.50297e+07	3.47643e+07	16012903	1.74424e+07	1.61995e+07	1.77893e+07	1.87645e+07	1.88243e+07	1.22292e+07	1.29461e+07	1.23855e+07	-	-
Lmsp002982	773.213	303.051	772.206	C33H40O21	[M+H]+	Quercetin-3-O-sophoroside-7-O-rhamnoside	Flavonoids	Flavonols	-	2	464829	582088	466434	1.08156e+06	904218	851613	785651	830906	808759	9	9	9	654175	533842	656569	648004	754645	668312	800254	685385	631157	-	-
Lmsp003161	757.219	287.056	756.211	C33H40O20	[M+H]+	Kaempferol-3-O-sophoroside-7-O-rhamnoside	Flavonoids	Flavonols	-	2	2.4685e+06	4.13185e+06	4.24614e+06	9.36807e+06	7.77919e+06	1.1114e+07	6.76046e+06	6.42038e+06	6.54764e+06	2.00914e+06	1.99689e+06	2.08639e+06	1.45928e+07	7.76387e+06	1.43634e+07	8.33926e+06	1.1377e+07	7.33351e+06	5.44334e+06	5.1297e+06	4.79518e+06	-	-
Lmsp003655	521.202	131.049	520.194	C26H32O11	[M+H]+	Dehydrodiconiferyl alcohol-gamma'-O-glucoside	Phenolic acids	Phenolic acids	-	2	4.90405e+06	5.88998e+06	1.41222e+07	3.47824e+06	3.3051e+06	3.55415e+06	5.89924e+06	7.17302e+06	6.00788e+06	7.08823e+06	6.53341e+06	7.25695e+06	1.51471e+07	1.53544e+07	1.59996e+07	1.23887e+07	1.36711e+07	1.2428e+07	8.34222e+06	8.53047e+06	8.55258e+06	-	-
Lmsp003939	625.176	317.067	624.169	C28H32O16	[M+H]+	Isorhamnetin-3-O-galactoide-7-O-rhamnoside*	Flavonoids	Flavonols	-	2	5626.31	4101.74	5829.51	11963	10713.9	6043.96	55584.5	112039	72320	9	9	9	275453	193080	274171	284629	290559	290089	107017	96690.5	113228	-	-
Lmsp004045	625.176	317.069	624.169	C28H32O16	[M+H]+	Isorhamnetin-3-O-glucoside-7-O-rhamnoside*	Flavonoids	Flavonols	-	2	5360.78	5686.83	7431	21681.9	17519	16654.7	64209.3	85896.7	33705.1	9	9	9	223670	222783	224206	238685	220232	262162	102543	89155	115321	-	-
Lmsp004166	611.161	303.052	610.153	C27H30O16	[M+H]+	Quercetin-3-O-glucoside-7-O-rhamnoside*	Flavonoids	Flavonols	-	1	2.84757e+06	3.14453e+06	3.12308e+06	1.11094e+07	7.66399e+06	9.07703e+06	1.01556e+07	11404747	1.20571e+07	93995.1	41147.5	106078	3.12805e+07	1.04201e+07	2.3771e+07	3.19556e+07	3.4311e+07	3.54984e+07	1.17071e+07	1.05752e+07	1.42946e+07	-	-
Lmsp004301	451.123	289.071	450.116	C21H22O11	[M+H]+	3',5,5',7-Tetrahydroxyflavanone-7-O-glucoside	Flavonoids	Flavanones	-	1	65668.8	109244	89783.3	153483	214121	210510	115133	167406	190579	305965	336870	314024	1.41729e+06	1.19571e+06	1.00469e+06	1.69249e+06	1.65535e+06	1.66207e+06	674854	579994	577148	-	-
Lmsp004670	595.166	287.057	594.159	C27H30O15	[M+H]+	Kaempferol-3-O-glucoside-7-O-rhamnoside*	Flavonoids	Flavonols	-	2	2.54735e+06	3.23919e+06	3.17415e+06	6.62014e+06	6.60427e+06	6.7487e+06	5.62708e+06	7.33005e+06	4.78495e+06	1.76299e+06	1.63323e+06	1.37692e+06	1.58536e+07	1.46939e+07	1.48757e+07	1.49872e+07	1.4287e+07	1.62193e+07	7.25834e+06	7.71022e+06	7.29895e+06	-	-
Lmsp005625	491.082	317.029	490.075	C22H18O13	[M+H]+	3-O-Methylellagic acid-4'-O-(5''-O-acetyl)arabinoside	Tannins	Tannin	-	1	3.4253e+06	3.57309e+06	2.2625e+06	1.33004e+07	1.06212e+07	1.01653e+07	5.62796e+06	6.66565e+06	6.12777e+06	288875	383547	274719	3.24089e+06	3.65038e+06	3.38377e+06	3.37775e+06	4.17729e+06	4.44813e+06	3.8445e+06	4.47471e+06	4.0263e+06	-	-
Lmsp009971	473.326	203.143	472.319	C29H44O5	[M+H]+	Rubuminatus B	Terpenoids	Triterpene	-	3	43288.6	44494.9	58772.2	44397.6	52240.4	59516.3	30622.2	26227.1	32529.3	64687.4	70364.3	62543.1	81350.2	87701.2	79577	56885.6	76736.5	64306.3	58877	49503.4	51793.9	-	-
Lmsp013116	321.242	123.08	320.235	C20H32O3	[M+H]+	Ent-16α,17-Dihydroxykauran-2-one	Terpenoids	Ditepenoids	-	3	11140.9	6817.94	9785.8	8591.81	10376.1	9683.67	10927	8385.72	8360.82	9	9	9	22388.1	24730	28759.6	23247.3	26472	28417.6	22672.8	24647.5	21487.2	-	-
Lmsp013238	455.352	301.216	454.345	C30H46O3	[M+H]+	3β-Hydroxy-urs-11-en-28,13β-lactone	Terpenoids	Triterpene	-	2	26843.8	23239	485346	18792.3	19280	17555.5	159353	142544	150729	193858	195094	202477	652424	671318	699210	356994	318768	358978	216414	264547	256419	-	-
Lmsp013456	455.352	203.179	454.345	C30H46O3	[M+H]+	3β-Hydroxytaraxastan-28,20β-olide	Terpenoids	Triterpene	-	3	15440.5	13469.1	60629.7	18881.3	15873	17630.2	24487.8	23692.4	33221.3	65051	66386	67541	346422	373620	394515	311903	299776	402705	90614.8	108257	136568	-	-
Lmsp102911	487.342	423.326	486.334	C30H46O5	[M+H]+	3-Hydroxy-12-ursene-27,28-dioic acid	Terpenoids	Triterpene	465-74-7	2	13131.2	39486.5	59523.8	136177	68706.2	74391.5	221953	192627	177612	9	9	9	250719	279520	199367	381213	487346	291305	143993	149560	137018	-	-
Lmtn000940	345.083	139.04	346.09	C14H18O10	[M-H]-	1-O-(3,4-Dihydroxy-5-methoxy-benzoyl)-glucoside	Phenolic acids	Phenolic acids	-	1	116258	165281	220419	250495	300813	307502	360421	316868	552462	27601.1	19665	15875.8	1.32117e+06	1.19787e+06	1.28102e+06	1.73882e+06	1.64587e+06	1.6059e+06	516950	587827	685581	-	-
Lmtn002233	327.11	165.05	328.116	C15H20O8	[M-H]-	Androsin	Phenolic acids	Phenolic acids	531-28-2	2	3.94103e+06	3.96188e+06	1.08367e+07	4.96086e+06	5.29199e+06	5.1466e+06	6.21121e+06	7.54839e+06	5.72231e+06	6.412e+06	5.30579e+06	6.25281e+06	9.92895e+06	9.06346e+06	9.86199e+06	8.77837e+06	8.67289e+06	8.81205e+06	6.14484e+06	6.75956e+06	7.28409e+06	-	-
Lmtn002324	431.15	269.1	432.163	C19H28O11	[M-H]-	Benzyl-(2''-O-glucosyl)glucoside	Phenolic acids	Phenolic acids	-	2	414181	421669	410847	625037	633418	669389	763019	845321	702129	9	9	9	1.85194e+06	1.84879e+06	1.99502e+06	2.01498e+06	2.14006e+06	2.02168e+06	1.048e+06	1.12802e+06	1.23708e+06	C17564	-
Lmtn002565	329.11	167.03	330.095	C14H18O9	[M-H]-	1-O-Vanilloyl-D-Glucose	Phenolic acids	Phenolic acids	-	2	906805	650410	1.74478e+06	295858	298688	207937	1.0256e+06	1.12499e+06	1.02918e+06	387662	431625	481619	760408	913805	804926	1.37902e+06	928682	713707	478207	289338	699181	C20470	-
Lmtn002796	449.108	287.057	450.116	C21H22O11	[M-H]-	Aromadendrin-7-O-glucoside	Flavonoids	Flavanonols	28189-90-4	2	2.28484e+06	2.64679e+06	7.78182e+06	621826	641917	645617	3.17305e+06	3.58566e+06	3.33039e+06	1.76031e+06	1.64253e+06	2.00401e+06	3.56261e+06	3.50047e+06	4.01282e+06	2.71225e+06	3.02539e+06	3.09964e+06	1.86408e+06	2.24441e+06	2.41488e+06	-	-
Lmtn002916	507.078	331.046	508.085	C22H20O14	[M-H]-	Mearnsetin-3-O-glucuronide	Flavonoids	Flavones	-	2	7554.88	11866.9	29916.8	4076.82	9583.42	9235.75	13992.6	12432.3	14348.2	9	9	9	98177.5	88915.8	85274.9	92791.8	82621.2	84025.2	13039.1	33554.6	56444.8	-	-
Lmtn002997	493.099	331.046	494.106	C22H22O13	[M-H]-	Mearnsetin-3-O-glucoside	Flavonoids	Flavones	-	3	28506.5	39287.2	61839.4	56005.5	46869.8	57359.6	62957.1	59273.1	70330.3	42813.1	61640.4	76386.2	186634	169191	181326	189770	146034	191554	66693.7	66430.3	79837.8	-	-
Lmtn003096	523.21	361.14	524.226	C26H36O11	[M-H]-	Secoisolariciresinol 4-O-glucoside	Lignans and Coumarins	Lignans	-	2	729418	1.1184e+06	934575	1.6297e+06	1.86409e+06	1.5386e+06	1.46515e+06	1.35199e+06	1.60561e+06	383514	389144	351337	1.00651e+06	1.15865e+06	1.12529e+06	1.37004e+06	1.31569e+06	1.51122e+06	963816	992900	1.07034e+06	-	-
Lmtn004049	263.129	204.115	264.136	C15H20O4	[M-H]-	Abscisic acid	Organic acids	Organic acids	21293-29-8	2	438101	657331	652082	1.8198e+06	1.81025e+06	1.85264e+06	1.46995e+06	1.46997e+06	1.73134e+06	637509	675083	712638	1.15695e+06	1.2221e+06	1.11648e+06	1.05878e+06	1.02367e+06	1.03161e+06	826528	941168	787016	C06082	ko00906,ko01100,ko01110,ko04075
Lmtp003079	609.181	301.071	609.181	C28H33O15+	[M]+	Peonidin-3-O-rutinoside	Flavonoids	Anthocyanidins	-	2	3.03314e+06	3.32521e+06	4.04436e+06	8.8282e+06	8.38966e+06	8.501e+06	9.3798e+06	1.01807e+07	9.32024e+06	1.40787e+06	1.4064e+06	1.35959e+06	3.59608e+06	3.66622e+06	3.62677e+06	4.24061e+06	3.79768e+06	3.46312e+06	3.9578e+06	3.91507e+06	4.33344e+06	-	-
Lmtp004044	597.145	303.043	596.138	C26H28O16	[M+H]+	Quercetin-3-O-apiosyl(1→2)galactoside*	Flavonoids	Flavonols	-	2	706026	647556	948009	2.02098e+06	1.53502e+06	1.83668e+06	1.39447e+06	1.2105e+06	1.727e+06	215116	116480	242610	1.27417e+07	1.58215e+07	1.53066e+07	1.45393e+07	1.93289e+07	1.61345e+07	4.91461e+06	5.43206e+06	5.13409e+06	-	-
Lmwp102904	219.15	174.092	218.142	C13H18N2O	[M+H]+	N,N-Dimethyl-5-methoxytryptamine	Alkaloids	Plumerane	1019-45-0	2	79384.7	82507.5	89598.6	204206	208358	188017	109200	123421	115439	9	9	9	9	9	9	106748	92908.4	182643	158471	124554	114424	C08309	-
Lmxn006423	150.002	122.007	151.009	C7H5NOS	[M-H]-	2(3H)-Benzothiazolone	Alkaloids	Alkaloids	934-34-9	2	18895.5	40666.1	97063.9	19885.4	25783.9	27033.5	33409	29480.8	55593	9	9	9	4399.66	5066.22	3547.07	21113.5	12924.9	16106.7	32428.6	34418.4	54416.7	-	-
Lmxp000939	136.062	119.035	135.054	C5H5N5	[M+H]+	Zarzissine	Alkaloids	Alkaloids	160568-14-9	1	1.76263e+07	2.03057e+07	1.78235e+07	9.12661e+06	1.06502e+07	8.70439e+06	1.87431e+06	884728	1.49605e+06	1.32374e+07	1.2777e+07	1.22506e+07	2.73949e+07	2.58491e+07	2.51682e+07	1.59813e+07	1.86731e+07	1.82756e+07	1.24873e+07	1.42861e+07	1.25023e+07	-	-
Lmyn002403	313.093	101.024	314.1	C14H18O8	[M-H]-	Mandelic acid-β-glucoside	Phenolic acids	Phenolic acids	-	2	186881	218152	404740	311007	369850	355018	312169	356676	357485	115487	84353.5	117844	622003	516196	684283	623539	660512	705488	354490	442386	415199	-	-
Lmyn003028	431.156	269.103	432.163	C19H28O11	[M-H]-	Benzyl-β-gentiobioside	Phenolic acids	Phenolic acids	56775-64-5	2	490225	506021	380990	667454	736326	724797	721199	844225	702695	117559	125161	105316	2.06196e+06	2.14143e+06	2.07214e+06	2.33805e+06	2.36227e+06	2.15096e+06	1.17383e+06	1.17869e+06	1.35773e+06	-	-
Lmyn003183	953.09	301	954.097	C41H30O27	[M-H]-	Terchebin	Tannins	Tannin	20598-45-2	3	230850	222665	68083.3	254533	239824	326836	184275	187422	200959	39496.2	14916.2	32530.3	103282	77351.4	111779	194791	141048	179514	201465	178395	176512	-	-
Lmyn003256	633.073	301	634.081	C27H22O18	[M-H]-	Isocorilagin	Tannins	Tannin	-	2	328811	280150	2.90136e+06	92711.9	128309	151803	837927	930832	821720	1.34107e+06	1.66622e+06	2.04319e+06	1.92317e+06	1.79997e+06	1.63434e+06	901378	958897	1.006e+06	727572	726440	848560	-	-
Lmyn003418	937.095	633.077	938.102	C41H30O26	[M-H]-	Punicafolin	Tannins	Tannin	88847-11-4	3	24128.3	27427.9	31467.7	39252.5	38827.8	43853.4	50328.1	35405.3	36461	9	9	9	14927.4	20365.6	28088.3	24922.5	42725	20691.9	16305	23606.7	20548.1	-	-
Lmyn004037	601.12	439.092	602.127	C28H26O15	[M-H]-	Eriodictyol-7-O-(6''-O-galloyl)glucoside	Flavonoids	Flavanones	-	3	30847.6	18770.7	4524.01	31979.4	17674	25701.7	20228.7	29175.3	30194.6	26583	17824.6	27921	41791.9	45171.7	37842.4	50457.8	51278.2	51587.3	23670	36543	30229.1	-	-
Lmyn004187	453.01	300.999	454.017	C21H10O12	[M-H]-	Flavogallonic Acid Dilactone	Phenolic acids	Phenolic acids	103744-88-3	3	41232	25822.2	95860.8	19716.7	23652.3	24750.6	48662.8	73317.4	34092.4	127296	138773	166831	82788.7	99882.8	96785.9	47253.4	60315.4	56812.8	34067.4	31490.3	34221.3	-	-
Lmyn008503	143.108	143.108	144.115	C8H16O2	[M-H]-	Octanoic acid	Lipids	Free fatty acids	124-07-2	2	3092.11	2889.23	3891.87	4213.15	6866.55	3149.59	10219.1	4728.7	9048.23	9	9	9	9330.64	13453	12300	12577.2	10871.3	10310.5	11498.8	16800.7	13711.3	C06423	ko00061,ko00785,ko01100,ko01240
Lmyn012331	281.249	281.249	282.256	C18H34O2	[M-H]-	Petroselinic acid	Lipids	Free fatty acids	593-39-5	2	2.20404e+07	2.17801e+07	4.28152e+07	1.80352e+07	2.46784e+07	1.70113e+07	3.0642e+07	2.36908e+07	3.07563e+07	1.53113e+07	1.91156e+07	1.45719e+07	5.69707e+07	6.59687e+07	7.01562e+07	5.16687e+07	4.64299e+07	5.39546e+07	3.41464e+07	4.78953e+07	3.86904e+07	C08363	-
Lmyp003348	601.119	287.056	600.112	C28H24O15	[M+H]+	Kaempferol-3-O-(6''-galloyl)galactoside*	Flavonoids	Flavonols	-	3	30455	21547.9	65717.7	18163.5	7962.56	18949.2	34497.9	43021.3	32205.9	12276	16619.5	24483.1	58189.3	67334.1	59872.5	48583.2	63395	45651.1	34277.1	49123.4	58923	-	-
Lmyp003599	601.119	287.056	600.112	C28H24O15	[M+H]+	Kaempferol-3-O-(6''-galloyl)glucoside*	Flavonoids	Flavonols	56317-05-6	3	24648	22027.8	58231.1	15807.3	6913.21	17855.7	25833.1	32656.1	38178.7	9	9	9	65316.1	58375.7	100063	56109.6	38350.4	56462	45750.9	49959.3	43698.3	-	-
Lmyp004052	611.139	147.044	610.132	C30H26O14	[M+H]+	Quercetin-3-O-(6''-O-p-Coumaroyl)galactoside	Flavonoids	Flavonols	-	3	1.03251e+06	1.12427e+06	1.33871e+06	1.42748e+06	1.55913e+06	1.42979e+06	1.46491e+06	1.5153e+06	2.161e+06	589600	554794	563796	4.64944e+06	4.35635e+06	4.32509e+06	4.59921e+06	4.06851e+06	4.49163e+06	1.96758e+06	1.93903e+06	1.86544e+06	-	-
Lmyp004084	153.127	107.085	152.12	C10H16O	[M+H]+	Perillyl alcohol	Terpenoids	Monoterpenoids	57717-97-2	3	118674	84852.6	153558	277895	259577	273688	222149	133768	194402	173227	181432	158208	323133	256233	323978	362445	348358	243834	194343	178781	95565.6	C22272	-
Lmyp004617	419.134	257.081	418.127	C21H22O9	[M+H]+	Pinocembrin-7-O-glucoside (Pinocembroside)	Flavonoids	Flavanones	75829-43-5	2	86066.8	77910.2	534684	43471.4	38700.7	28534.7	205061	179310	208310	211722	242943	226957	3.63855e+06	3.74495e+06	3.55085e+06	3.6994e+06	3.61473e+06	3.4746e+06	1.43209e+06	1.44498e+06	1.35416e+06	-	-
Lmyp005841	417.118	255.059	416.111	C21H20O9	[M+H]+	Chrysin-7-O-glucoside*	Flavonoids	Flavones	31025-53-3	3	58924.6	68648.3	271129	109557	104958	105800	199662	143716	205320	201052	187545	186375	1.02199e+06	1.0362e+06	987434	1.05187e+06	1.02793e+06	1.15258e+06	365225	361964	349241	-	-
Lmyp102101	113.024	67.0173	112.016	C5H4O3	[M+H]+	3-Hydroxy-4H-pyran-4-one	Organic acids	Organic acids	-	3	73010.5	81242.9	73519.5	77852	83796.9	73484.2	113345	113666	89348.6	9	9	9	223134	245483	239119	203410	195075	204235	107975	67162.9	99026.9	-	-
Lmzn001582	387.166	207.102	388.174	C18H28O9	[M-H]-	5'-Glucosyloxyjasmanic acid	Phenolic acids	Phenolic acids	-	2	169510	195957	170057	491321	478649	434739	343875	481644	1.23577e+06	9	9	9	509812	484338	447345	630651	713023	613987	311659	434715	476486	-	-
Lmzn001925	239.093	195.104	240.1	C12H16O5	[M-H]-	3,4'-Dihydroxy-3'-methoxybenzenepentanoic acid	Phenolic acids	Phenolic acids	-	1	11130.2	3804.2	3268.95	11525.9	9252.67	4852.12	11085.9	2286.35	9801.79	9	9	9	32176.2	18457.5	17825.9	11823	28275.8	22992.6	13358.5	13944.3	21739.8	-	-
Lmzn001961	437.11	311.08	438.116	C20H22O11	[M-H]-	Loquatoside	Flavonoids	Flavanones	74046-15-4	2	25348.9	15565.5	51691.6	10504.7	28371.8	19752.1	17723.6	46009.5	34349.8	9	9	9	57142.5	53765.8	46456.6	51387.8	39859.5	37143.2	22601.5	46780.7	33718.7	-	-
Lmzn001983	375.13	135.045	376.137	C16H24O10	[M-H]-	D-Threo-guaiacylglycerol-7-O-β-D-glucoside	Phenolic acids	Phenolic acids	-	2	201126	192887	231189	352027	615411	242763	355860	380267	483006	36365.3	24969.5	30652.5	272085	376287	343773	515713	360829	251941	300132	185958	325986	-	-
Lmzn005892	485.328	423.33	486.334	C30H46O5	[M-H]-	Isoceanothic acid	Terpenoids	Triterpene	-	2	180470	259603	441344	287317	291739	345626	227477	111521	217461	102445	101477	111015	1.40585e+06	1.41328e+06	1.28974e+06	1.12762e+06	1.11428e+06	1.1546e+06	641080	679998	702848	-	-
Lmzn006284	471.35	471.35	472.355	C30H48O4	[M-H]-	2α-Hydroxyursolic acid	Terpenoids	Triterpene	-	2	2.26571e+07	2.2257e+07	4.81626e+07	2.56114e+07	2.51552e+07	2.79366e+07	3.20915e+07	2.86957e+07	4.1029e+07	4.61553e+06	6.50026e+06	4.61628e+06	5.58103e+07	5.45931e+07	5.24356e+07	5.05811e+07	4.78096e+07	5.04958e+07	3.16315e+07	3.47802e+07	3.52046e+07	-	-
Lmzn006795	453.339	453.34	454.345	C30H46O3	[M-H]-	Ursonic acid	Terpenoids	Triterpene	6246-46-4	3	36475.6	32238.1	34189.4	29746.6	53036.3	39565.6	42612.2	32463.1	38893.8	9	9	9	62754.7	60747.7	62057.6	51761.3	60406.5	59047.6	102501	123037	111542	-	-
Lmzp002365	465.139	303.09	464.131	C22H24O11	[M+H]+	Hesperetin-7-O-glucoside*	Flavonoids	Flavanones	31712-49-9	2	666555	509486	394972	777405	380002	730310	579857	504718	889902	989758	1.23719e+06	1.21684e+06	2.82791e+06	3.15968e+06	2.77783e+06	4.39749e+06	4.40043e+06	4.41379e+06	1.47863e+06	1.65916e+06	1.85352e+06	C16422	ko00941
lsdp210009	489.357	205.157	488.35	C30H48O5	[M+H]+	Elaeocarpucin F	Terpenoids	Triterpene	-	1	532096	512451	860605	497332	575141	806405	322718	330406	398610	64133	206082	113535	1.03463e+06	958944	886441	1.02607e+06	806448	834126	595531	537065	658837	-	-
Lsjp211264	127.037	81.0386	126.032	C6H6O3	[M+H]+	5-Hydroxymethylfurfural	Others	Aldehyde compounds	67-47-0	2	850647	974735	810023	2.41408e+06	1.55528e+06	1.50861e+06	1.26046e+06	1.36486e+06	1.60296e+06	1.07045e+06	760362	958343	1.45707e+06	1.77054e+06	920357	1.62105e+06	1.84364e+06	1.04725e+06	882606	907515	1.12149e+06	C11101	-
Lskp211249	387.182	137.058	386.173	C22H26O6	[M+H]+	epieudesmin	Lignans and Coumarins	Lignans	-	3	134984	248012	326822	466834	478384	401100	269435	358869	417245	9	9	9	625459	534093	604677	470722	514609	507447	452532	359837	298322	-	-
Lskp211385	357.132	307.094	356.126	C20H20O6	[M+H]+	(-)-dihydrosesamin	Lignans and Coumarins	Lignans	-	3	133747	136438	773391	36671.7	28724.7	34229.8	269147	224562	257917	621628	547708	596764	436793	378481	428403	126924	98313.9	103278	374475	352428	340621	-	-
Lskp211454	505.351	405.315	504.345	C30H48O6	[M+H]+	Sericic acid	Terpenoids	Triterpene	-	1	112896	261668	482615	179173	314951	169365	81529.6	28667.7	63410.5	18531.9	17922.2	16062.8	168862	121401	94866.5	108931	172381	98902.1	109089	223184	226889	-	-
Lssp210085	439.358	203.179	438.35	C30H46O2	[M+H]+	3,11-dioxo-β-oleorene	Terpenoids	Triterpene	-	2	174785	182559	505477	255087	282983	279907	547162	260537	329128	182187	262841	242116	957722	703590	693201	537685	504734	662289	339870	302582	342752	-	-
Lssp210087	359.15	137.062	358.142	C20H22O6	[M+H]+	Matairesinol	Lignans and Coumarins	Lignans	580-72-3	2	488482	425669	5.22791e+06	243434	220505	229138	1.33772e+06	1.37116e+06	1.38069e+06	2.09e+06	2.25201e+06	1.92999e+06	1.06547e+06	854600	1.23902e+06	459564	536671	518401	983391	1.00136e+06	968082	-	-
Lssp210094	320.144	201.088	319.138	C12H21N3O7	[M+H]+	2''-hydroxynicotinamide	Others	Saccharides	-	3	22585.2	35328.4	24330.7	18206.2	34964.6	18585.2	13090.2	12351.7	16081.7	9	9	9	110218	103975	102169	127059	118839	122450	61215.5	53394.7	67069.6	-	-
Lssp210123	357.133	137.059	356.126	C20H20O6	[M+H]+	α-Conidendrin	Others	Others	-	3	395158	330598	1.06514e+06	289240	233050	311191	403285	550757	635290	893976	912112	908951	1.26969e+06	1.76868e+06	1.07922e+06	1.12268e+06	1.02653e+06	1.47267e+06	641428	607901	703276	-	-
Lssp210280	423.091	261.039	422.085	C19H18O11	[M+H]+	1,5-dihydroxy ketone-6 murine O-β-D-glucoside	Others	Others	-	2	73527.7	102913	87886.5	197048	170698	176833	151347	223664	166739	53015.1	40151.5	51018	163314	204429	222233	172132	186085	159041	99735.4	112553	138295	-	-
Lssp210310	425.372	177.163	424.37	C30H48O	[M+H]+	3-hydroxylup-12(13),20(29)-diene	Terpenoids	Triterpene	-	3	9	9	9	1196.17	6060.3	1649.46	9	9	9	9	9	9	104573	105488	92525.1	91501.8	135804	137656	43643	33452.9	37138.7	-	-
Lssp210320	425.374	203.179	424.37	C30H48O	[M+H]+	3-oxo-taraxeran-14-en	Terpenoids	Triterpene	-	3	11194.6	12791.6	72578.7	29196.8	15904.2	9143.78	53281	58634.2	48329	49217.9	55140.1	51346.1	152270	150931	150861	97909.1	88282	102677	65867.8	61275.6	57864.2	-	-
Lssp210381	579.15	409.091	578.142	C30H26O12	[M+H]+	procyanidinB-2	Others	Others	-	1	2.0248e+07	2.18189e+07	4.78915e+07	8.06917e+06	9.10219e+06	7.69896e+06	2.57793e+07	2.5186e+07	2.28968e+07	2.01805e+07	1.97747e+07	1.94648e+07	3.86064e+07	3.93668e+07	3.65454e+07	2.74312e+07	2.58863e+07	2.81606e+07	2.83074e+07	2.62912e+07	2.56824e+07	-	-
MA10012327	300.291	60.0443	299.282	C18H37NO2	[M+H]+	D-Sphingosine	Lipids	Sphingolipids	123-78-4	2	80996.6	99586.4	105890	299575	336491	288978	154637	164403	136213	56706.3	66403	67719.5	155780	166631	148087	160475	186290	182992	93274.5	103320	89395.2	C00319	ko00600,ko01100
MA10039492	173.009	71.0341	174.016	C6H6O6	[M-H]-	Dehydroascorbic acid	Others	Vitamin	490-83-5	2	116744	95383.7	53817.8	51143.9	56710.7	91010	95319.8	32504.9	61390.1	9	9	9	280945	255955	300894	294200	271800	233666	153780	141449	177977	C05422	ko00053,ko00480,ko01100
MA10039641	341.109	89.0246	342.116	C12H22O11	[M-H]-	Lactobiose	Others	Saccharides	63-42-3	1	1.77785e+07	2.30819e+07	2.86803e+07	3.45837e+07	3.36333e+07	3.66862e+07	3.84056e+07	3.944e+07	3.01909e+07	9.55079e+06	7.57854e+06	9.69485e+06	1.41454e+07	1.25546e+07	1.05259e+07	2.3949e+07	2.16695e+07	1.61001e+07	2.42434e+07	2.75925e+07	2.63019e+07	C00243	ko00052,ko01100,ko02010
MA10107783	207.03	119.053	208.037	C10H8O5	[M-H]-	3-[(1-Carboxyvinyl)oxy]benzoic acid	Phenolic acids	Phenolic acids	16929-37-6	2	1.78738e+06	1.82355e+06	2.11135e+06	1.74271e+06	1.92042e+06	2.20314e+06	1.60568e+06	2.13992e+06	1.64887e+06	1.30674e+06	1.22511e+06	1.34958e+06	793406	633028	718003	443157	474292	408077	1.00451e+06	1.08666e+06	1.05505e+06	C20772	ko00130,ko01100,ko01110,ko01240
ML10171848	147.03	85.0291	148.037	C5H8O5	[M-H]-	D-Arabinono-1,4-lactone	Others	Saccharides	2782-09-4	2	858714	1.01339e+06	973754	1.81115e+06	1.88591e+06	1.85039e+06	1.53878e+06	1.85589e+06	1.64579e+06	740034	618363	448431	863234	2.51406e+06	774244	787518	2.31754e+06	848874	1.24988e+06	1.49391e+06	1.77558e+06	C00652	ko00053,ko01100
ML10174588	233.155	233.155	234.162	C15H22O2	[M-H]-	Confertifoline	Terpenoids	Sesquiterpenoids	1811-23-0	2	993075	826353	1.11676e+06	1.1824e+06	950119	954031	1.41679e+06	1.12957e+06	1.3748e+06	1.36286e+06	1.48229e+06	970007	763801	1.17007e+06	738144	1.20879e+06	864721	1.03792e+06	1.09479e+06	1.19214e+06	1.20721e+06	C09376	-
ML10179289	105.069	77.0382	122.073	C8H10O	[M-H2O+H]+	2-Phenylethanol	Phenolic acids	Phenolic acids	60-12-8	1	818022	1.40437e+06	1.22395e+06	2.79284e+06	2.48042e+06	1.79858e+06	1.08766e+06	1.5126e+06	1.91506e+06	613785	660757	573537	7.89145e+06	8.41716e+06	8.4648e+06	7.68459e+06	7.58253e+06	7.72709e+06	4.08776e+06	3.78951e+06	3.71765e+06	C05853	ko00360
ML10180524	244.095	112.054	243.085	C9H13N3O5	[M+H]+	Cytarabine	Nucleotides and derivatives	Nucleotides and derivatives	147-94-4	2	2.91893e+06	4.12796e+06	4.20971e+06	2.16187e+06	3.38059e+06	2.34408e+06	1.7077e+06	1.18653e+06	1.67869e+06	1.45516e+06	1.50368e+06	1.30678e+06	8.50303e+06	5.41688e+06	6.19217e+06	3.7453e+06	4.64949e+06	4.36407e+06	3.48005e+06	4.34516e+06	3.80582e+06	C02961	-
ML10181668	130.086	84.0809	129.079	C6H11NO2	[M+H]+	Cycloleucine	Amino acids and derivatives	Amino acids and derivatives	52-52-8	1	6.41332e+07	6.08661e+07	5.54006e+07	6.73756e+07	6.4968e+07	6.31786e+07	5.22159e+07	5.25981e+07	5.00078e+07	4.20285e+07	4.89393e+07	4.82046e+07	5.84481e+07	5.48642e+07	5.48362e+07	6.36578e+07	6.32033e+07	6.11554e+07	5.58103e+07	5.44896e+07	5.19862e+07	C03969	-
ML10195036	300.295	60.0463	299.282	C18H37NO2	[M+H]+	3-Dehydrosphinganine	Lipids	Sphingolipids	16105-69-4	3	173328	186068	231329	565975	566246	527511	245033	253098	271699	77693.8	86265.6	88759.7	266562	69304.3	76605.6	306569	105039	92370.3	230674	235622	220535	C02934	ko00600,ko01100
ML10197929	130.087	88.0403	131.07	C4H9N3O2	[M-H]-	Creatine	Organic acids	Organic acids	57-00-1	2	3433.07	2843.69	10413.9	12024.2	9089.63	7213.17	8716.41	13303.1	7627.27	9	9	9	30831.6	10070.8	44862.6	22928.3	23948.3	24665.2	15871.9	14419.8	5807.14	C00300	ko00260,ko00330,ko01100
ML10198895	88.0404	88.0404	89.0477	C3H7NO2	[M-H]-	N-Methylglycine	Amino acids and derivatives	Amino acids and derivatives	107-97-1	3	45567.2	53550.1	61012.8	46139.8	44403.2	52927.5	65145.4	75383.8	51358.4	27198	20534.5	21177.1	11320.3	6210.39	5839.11	6045.46	6547.25	16337.4	15874.3	34144.4	25297.5	C00213	ko00260,ko00330,ko01100
mws0001	133.061	74	132.054	C4H8N2O3	[M+H]+	L-Asparagine	Amino acids and derivatives	Amino acids and derivatives	70-47-3	3	9.43394e+07	8.75268e+07	6.78471e+07	7.29259e+07	7.84378e+07	7.65633e+07	4.4543e+07	5.3345e+07	4.28022e+07	4.70489e+07	4.97589e+07	5.19157e+07	1.91711e+06	1.61935e+06	1.68436e+06	2.94365e+06	2.6516e+06	2.6838e+06	5.14236e+07	4.50398e+07	4.78977e+07	C00152	ko00250,ko00460,ko00970,ko01100,ko01110,ko01230
mws0009	179.07	91	178.063	C10H10O3	[M+H]+	Coniferaldehyde	Phenolic acids	Phenolic acids	20649-42-7	2	77135.7	83100.5	191676	34251.8	41506.7	44426.1	106121	128289	103819	291798	215300	229164	195187	219207	209980	97758.3	84470.2	83348.7	127425	131907	129567	C02666	ko00940,ko01100,ko01110
mws0011	371.135	209	372.142	C17H24O9	[M-H]-	Syringin	Phenolic acids	Phenolic acids	118-34-3	2	229675	159614	161931	140651	675033	669240	703078	633981	892318	9	9	9	1.51851e+06	1.30186e+06	1.46119e+06	1.67721e+06	1.65533e+06	1.67228e+06	560550	673136	744139	C01533	ko00940
mws0014	193.051	134.01	194.058	C10H10O4	[M-H]-	Ferulic acid	Phenolic acids	Phenolic acids	537-98-4	1	1.30115e+07	1.21473e+07	9.75048e+06	1.01205e+07	1.15454e+07	1.25943e+07	6.28287e+06	4.90008e+06	4.81379e+06	3.35617e+06	2.78369e+06	3.54099e+06	6.41603e+06	6.0752e+06	5.91531e+06	6.17671e+06	5.95966e+06	6.61897e+06	5.41293e+06	6.24403e+06	6.57802e+06	C01494	ko00940,ko01100,ko01110
mws0017	146.165	72.2	145.158	C7H19N3	[M+H]+	Spermidine	Alkaloids	Alkaloids	124-20-9	3	1.46687e+06	2.102e+06	1.2023e+06	6.97254e+06	9.90266e+06	6.91106e+06	3.30126e+06	3.86748e+06	3.26258e+06	463680	678557	577709	2.11119e+06	1.46846e+06	1.45707e+06	2.1186e+06	2.30007e+06	2.43618e+06	2.26091e+06	2.37621e+06	2.57225e+06	C00315	ko00330,ko00410,ko00480,ko00940,ko01100,ko02010
mws0018	203.223	83	202.216	C10H26N4	[M+H]+	Spermine	Alkaloids	Alkaloids	71-44-3	3	1.55887e+07	1.38871e+07	1.80779e+07	1.88193e+07	2.18634e+07	2.3043e+07	1.49928e+07	1.64363e+07	1.4742e+07	6.51973e+06	6.69807e+06	7.73185e+06	1.94977e+07	1.44091e+07	1.48449e+07	1.55408e+07	1.23634e+07	13454589	1.7933e+07	2.02464e+07	1.9294e+07	C00750	ko00330,ko00410,ko00480,ko00770,ko01100,ko01240
mws0024	169.014	125.024	170.022	C7H6O5	[M-H]-	Gallic acid	Phenolic acids	Phenolic acids	149-91-7	1	4.65634e+06	5.15829e+06	1.01658e+07	1.79621e+06	1.88706e+06	1.76015e+06	1.30261e+06	1.28239e+06	1.1485e+06	4.05979e+06	3.42918e+06	3.34686e+06	3.74337e+06	3.8485e+06	3.89267e+06	910816	891755	915363	2.108e+06	2.44035e+06	2.62487e+06	C01424	ko00999
mws0027	197.046	123	198.053	C9H10O5	[M-H]-	Syringic acid	Phenolic acids	Phenolic acids	530-57-4	3	22252.4	30206.8	33352.4	21133.8	18692.3	14974.6	9202.22	36562.6	62615.5	23078.6	40482.8	33511.5	57500.5	51053.8	9715.35	37082.6	44676.7	46892.9	23631.6	27667.9	42568	C10833	-
MWS00275g	180.07	119.05	181.074	C9H11NO3	[M-H]-	DL-O-tyrosine	Amino acids and derivatives	Amino acids and derivatives	2370-61-8	3	20180.8	22592.9	39548.1	53305.9	47865.5	50377.2	56745.8	48753.6	59671	9	9	9	62617.4	67967.6	63092.6	72032.1	66782.7	64753	35122.9	55552.2	55137.6	-	-
mws0028	167.035	108.021	168.042	C8H8O4	[M-H]-	Vanillic acid	Phenolic acids	Phenolic acids	121-34-6	3	201028	213965	186349	178799	163300	192384	36741.8	47140.2	53438.6	57979.1	66265.5	83651.6	207774	149331	164971	107543	98255.5	94004.5	128384	154323	142111	C06672	-
MWS00327g	106.05	60.04	105.043	C3H7NO3	[M+H]+	L-Isoserine*	Amino acids and derivatives	Amino acids and derivatives	632-13-3	3	2.00775e+07	1.81236e+07	1.43123e+07	1.50926e+07	1.54905e+07	1.44995e+07	1.13098e+07	1.19123e+07	1.15201e+07	9	9	9	5.38971e+06	4.50293e+06	4.64006e+06	5.45442e+06	5.27754e+06	5.44459e+06	1.08306e+07	9.67123e+06	9.94567e+06	-	-
mws0034	457.078	169.014	458.085	C22H18O11	[M-H]-	Epigallocatechin-3-gallate*	Flavonoids	Flavanols	989-51-5	1	12679.6	6166	444466	50653.9	9143.97	22538.5	60197.2	24052.1	71630.4	9	9	9	156084	202070	144545	12452.1	89826.1	8155.04	60390.8	72296.4	75891.1	C09731	-
mws0036	609.183	301.086	610.19	C28H34O15	[M-H]-	Hesperetin-7-O-rutinoside (Hesperidin)*	Flavonoids	Flavanones	520-26-3	3	110288	23072.3	32991.4	37392.7	64322.8	76467.9	41769.1	14629.9	11085.9	1.472e+06	1.58422e+06	1.61356e+06	45578.7	74385.5	73149.4	80119.6	78843.1	63965.5	60412	51259.8	67755.9	C09755	-
mws0040	255.065	153	254.058	C15H10O4	[M+H]+	Chrysin	Flavonoids	Flavones	480-40-0	2	5973.02	7931.01	27843.3	8088.62	8111.86	8361.87	4045.71	5148.4	6870.86	13474.4	15745	15856.4	252850	98015.1	79579.2	31422.6	32212.2	39318.4	27071.6	28972.8	27530.1	C10028	ko00941
mws0044	303.051	125.024	304.058	C15H12O7	[M-H]-	Taxifolin(Dihydroquercetin)	Flavonoids	Flavanonols	480-18-2	2	212969	277797	320808	666185	769787	736589	562145	863774	671033	242609	232792	293040	875177	829171	887260	606650	552107	690770	556117	587698	576721	C01617	ko00941,ko01100,ko01110
mws0045	449.108	303.05	448.101	C21H20O11	[M+H]+	Quercetin-3-O-rhamnoside(Quercitrin)	Flavonoids	Flavonols	522-12-3	3	14908.1	18827.2	17778.9	19238.3	23181.9	11364.6	35776	34361.1	31293.2	55677.2	48255.6	61350.1	81823	97019.1	78566.6	100094	89178.2	84885.4	39313.8	38599	36724.4	C01750	ko00944
mws0046	579.172	271.062	580.179	C27H32O14	[M-H]-	Naringenin-7-O-Neohesperidoside(Naringin)*	Flavonoids	Flavanones	10236-47-2	2	264410	255829	157715	576498	560975	592180	501404	441617	535966	364765	364659	381228	334196	1.44208e+06	1.53707e+06	2.00486e+06	1.73181e+06	1.81833e+06	711150	776246	690445	C09789	ko00941
mws0054	289.072	245.083	290.079	C15H14O6	[M-H]-	Catechin*	Flavonoids	Flavanols	154-23-4	3	2.17342e+06	2.05917e+06	9.48297e+06	310120	305003	326270	2.98711e+06	2.54565e+06	2.7088e+06	5.16492e+06	4.24795e+06	5.90706e+06	1.70038e+07	1.72915e+07	1.66788e+07	9.90652e+06	9.30483e+06	9.01702e+06	6.64103e+06	7.21254e+06	6.89105e+06	C06562	ko00941,ko01110
mws0059	609.146	301.037	610.153	C27H30O16	[M-H]-	Quercetin-3-O-rutinoside (Rutin)*	Flavonoids	Flavonols	153-18-4	1	876560	1.06545e+06	1.09506e+06	2.09029e+06	2.49396e+06	2.47843e+06	3.19453e+06	3.30302e+06	4.23707e+06	9	9	9	5.05662e+06	2.06829e+06	5.04941e+06	4.12033e+06	8.20766e+06	2.7028e+06	2.47448e+06	2.84273e+06	1.71532e+06	C05625	ko00944,ko01100,ko01110
mws0061	463.088	300	464.096	C21H20O12	[M-H]-	Quercetin-3-O-galactoside (Hyperin)*	Flavonoids	Flavonols	482-36-0	1	7.8591e+06	9.32618e+06	1.54793e+07	1.52167e+07	1.78873e+07	1.52046e+07	2.57937e+07	2.58432e+07	3.58882e+07	9.13357e+06	9.17542e+06	7.97784e+06	3.0989e+07	3.43717e+07	3.16029e+07	4.97219e+07	4.86642e+07	5.06222e+07	2.21805e+07	2.36233e+07	2.45321e+07	C10073	-
mws0064	287.056	135	288.063	C15H12O6	[M-H]-	Eriodictyol (5,7,3',4'-Tetrahydroxyflavanone)	Flavonoids	Flavanones	552-58-9	3	33144.8	37743.4	57257.3	55315.3	44713.7	48492	23740.1	30756.1	33842.8	45894.2	46076.1	42881.4	120106	134838	118573	101090	109287	124693	46651	56192	56769.3	C05631	ko00941,ko01100,ko01110
mws0072	433.113	271.01	432.106	C21H20O10	[M+H]+	Apigenin-5-O-glucoside*	Flavonoids	Flavones	28757-27-9	2	829399	908988	743635	1.81205e+06	1.63036e+06	1.65465e+06	1.00256e+06	1.07865e+06	951309	622129	598368	494064	2.31405e+06	2.45122e+06	2.87061e+06	2.61445e+06	2.60434e+06	2.56707e+06	1.28073e+06	1.30283e+06	1.22799e+06	-	-
mws0089	447.093	285.041	448.101	C21H20O11	[M-H]-	Kaempferol-7-O-glucoside*	Flavonoids	Flavonols	16290-07-6	2	165528	310995	1.47761e+06	583149	101005	674430	333595	1.21061e+06	378798	396861	402944	465383	1.99906e+06	2.42335e+06	2.22338e+06	3.3424e+06	3.37663e+06	3.50388e+06	1.2887e+06	1.32883e+06	1.38791e+06	-	-
mws0091	463.088	300.028	464.096	C21H20O12	[M-H]-	Quercetin-3-O-glucoside (Isoquercitrin)*	Flavonoids	Flavonols	482-35-9	2	6.91698e+06	6.18588e+06	1.31542e+07	9.9264e+06	1.19714e+07	1.03491e+07	1.62258e+07	1.77878e+07	2.37465e+07	6.59862e+06	5.87431e+06	6.77372e+06	2.20462e+07	2.1774e+07	2.01339e+07	2.65864e+07	3.12724e+07	3.30155e+07	1.44974e+07	1.49703e+07	1.51356e+07	C05623	ko00944,ko01100,ko01110
mws0093	179.071	146	180.079	C10H12O3	[M-H]-	Coniferyl alcohol	Phenolic acids	Phenolic acids	458-35-5	3	336274	292012	525402	310348	291070	297553	256482	120725	200598	501324	399589	410800	335543	297435	332312	124546	148307	122469	214535	259760	211976	C00590	ko00940,ko00999,ko01100,ko01110
mws0097	357.134	151	358.142	C20H22O6	[M-H]-	Pinoresinol	Lignans and Coumarins	Lignans	487-36-5	1	220468	260338	1.13425e+06	72820.3	67494.9	82931.8	342850	271693	345372	606146	640944	641346	981153	976559	1.02637e+06	492814	458344	446294	418558	546582	524788	C05366	ko00999,ko01100,ko01110
mws0124	247.108	130	246.101	C13H14N2O3	[M+H]+	N-(3-Indolylacetyl)-L-alanine	Amino acids and derivatives	Amino acids and derivatives	57105-39-2	2	100015	36204.3	72851.7	187928	71265.9	135105	99823.5	137505	94063.6	68736.5	77021.5	69151.5	320797	334784	283704	434210	367225	362486	131119	140192	140658	-	-
mws0126	524.371	184.073	523.364	C26H54NO7P	[M+H]+	LysoPC 18:0*	Lipids	LPC	19420-57-6	2	2.02184e+07	2.17223e+07	2.7337e+07	4.31414e+07	4.91797e+07	3.96824e+07	1.24473e+07	1.28602e+07	1.37198e+07	3.85917e+06	4.71267e+06	4.82434e+06	3.51363e+07	3.55121e+07	3.42215e+07	2.26071e+07	2.33983e+07	2.46433e+07	1.51431e+07	14533450	1.6569e+07	-	-
mws0133	123.055	80.05	122.048	C6H6N2O	[M+H]+	Nicotinamide	Others	Vitamin	98-92-0	2	200945	258876	373871	709874	480091	509257	3.03703e+06	2.35395e+06	2.51766e+06	221932	237359	216108	1.79015e+06	1.77317e+06	1.79449e+06	2.70896e+06	2.41776e+06	2.6502e+06	2.36674e+06	2.43903e+06	2.33984e+06	C00153	ko00760,ko01100,ko01240
mws0147	117.056	59	118.063	C5H10O3	[M-H]-	β-Hydroxyisovaleric acid	Organic acids	Organic acids	625-08-1	3	733356	899934	1.29644e+06	2.0235e+06	1.97197e+06	2.07306e+06	1.67814e+06	1.58715e+06	1.78437e+06	543311	557336	589193	618653	652327	684188	599672	473353	555116	1.00935e+06	1.11606e+06	1.15921e+06	C20827	ko00280,ko01100
mws0154	173.046	93	174.053	C7H10O5	[M-H]-	Shikimic acid	Organic acids	Organic acids	138-59-0	3	359459	370812	530989	386819	420396	350014	529281	374910	444930	169742	125548	141510	1.72145e+06	1.58339e+06	1.57321e+06	1.73684e+06	1.40132e+06	1.62884e+06	746266	794125	858533	C00493	ko00400,ko00996,ko00999,ko01100,ko01110,ko01230,ko01240
mws0159	163.04	91	164.047	C9H8O3	[M-H]-	Phenylpyruvic acid	Organic acids	Organic acids	156-06-9	2	97719	75049.9	81277.9	45505.8	82440.8	76855.1	18642	50911.1	45066.1	62588.1	59802.4	83527.1	79268.3	86375.4	123416	48139.3	75227.5	86566.5	56828	49714.3	52533.9	C00166	ko00360,ko00400,ko00470,ko00960,ko01100,ko01110,ko01210,ko01230
mws0177	111.009	67	112.016	C5H4O3	[M-H]-	2-Furoic acid	Organic acids	Organic acids	88-14-2	3	91467.9	62743	191437	313112	356877	225849	245061	204407	416822	9	9	9	280986	348559	418808	269686	394028	371349	328399	388698	366196	C01546	ko01100
mws0178	353.088	191.055	354.095	C16H18O9	[M-H]-	Chlorogenic acid (3-O-Caffeoylquinic acid)*	Phenolic acids	Phenolic acids	327-97-9	2	374690	420366	717640	685930	824093	828472	548617	629532	544567	209562	236419	237943	5.51786e+06	5.82123e+06	4.74711e+06	5.4543e+06	5.85953e+06	5.47028e+06	1.93441e+06	2.29747e+06	2.5637e+06	C00852	ko00940,ko00941,ko00945,ko01110
mws0179	367.103	190.9	368.111	C17H20O9	[M-H]-	Chlorogenic acid methyl ester	Phenolic acids	Phenolic acids	29708-87-0	2	11654.6	23716.8	21044.1	51929.7	14474.6	27169.9	30465.5	26622.3	36254.8	9	9	9	74301.1	77474.6	63083.8	61185.1	66495.3	69658.4	44622.9	32936.5	52113.6	-	-
mws0183	153.019	109.029	154.027	C7H6O4	[M-H]-	3,4-Dihydroxybenzoic acid (Protocatechuic acid)	Phenolic acids	Phenolic acids	99-50-3	3	668565	811171	690678	675261	601922	646032	989987	965322	948586	282985	316096	270780	2.70248e+06	2.62955e+06	2.15077e+06	1.76112e+06	2.17245e+06	2.69894e+06	1.62878e+06	1.44658e+06	1.45869e+06	C00230	ko01100,ko01110
mws0192	117.019	73	118.027	C4H6O4	[M-H]-	Succinic acid	Organic acids	Organic acids	110-15-6	1	1.4606e+06	1.86218e+06	1.99499e+06	4.30959e+06	4.35693e+06	4.09246e+06	4.87811e+06	5.77184e+06	4.35258e+06	2.96056e+07	2.74052e+07	2.47955e+07	1.74442e+06	1.97642e+06	2.03196e+06	1.02577e+06	1.14782e+06	1.1974e+06	2.34573e+06	2.2883e+06	2.41075e+06	C00042	ko00020,ko00190,ko00250,ko00310,ko00350,ko00360,ko00620,ko00630,ko00640,ko00650,ko00760,ko00920,ko01100,ko01110,ko01200
mws0193	190.119	127	189.111	C7H15N3O3	[M+H]+	L-Homocitrulline	Amino acids and derivatives	Amino acids and derivatives	1190-49-4	3	1.08142e+06	1.33119e+06	1.21243e+06	1.56046e+06	1.64043e+06	1.54575e+06	1.45374e+06	1.63724e+06	1.5787e+06	674834	728659	763723	1.72447e+06	1.64907e+06	1.71906e+06	2.0292e+06	1.9503e+06	2.01798e+06	1.32293e+06	1.37104e+06	1.26261e+06	C02427	-
mws0206	103.04	57.03	104.047	C4H8O3	[M-H]-	2-Hydroxybutyric Acid	Organic acids	Organic acids	3347-90-8	3	31925.7	41197.1	31872.5	92411.8	74619.3	92793.2	68735.2	84546.2	79661.4	9	9	9	25561.5	21962.8	22936.3	20575.3	17823	20790.6	42241.4	38762.6	42313	C05984	ko00640
mws0208	145.051	101	146.058	C6H10O4	[M-H]-	Adipic Acid	Organic acids	Organic acids	124-04-9	3	588406	898864	880977	1.54308e+06	1.79e+06	1.43203e+06	1.36471e+06	1.6606e+06	1.39159e+06	278691	194956	135843	1.31906e+06	715211	450474	1.55351e+06	1.6331e+06	460580	1.11839e+06	1.12712e+06	1.20613e+06	C06104	ko01100
mws0214	181.072	71	182.079	C6H14O6	[M-H]-	D-Sorbitol	Others	Saccharides	50-70-4	3	320562	461151	444481	340315	313599	342652	585253	400520	396945	79601.8	82067.6	95694.2	1.02808e+06	1.01319e+06	1.04046e+06	854298	939953	990690	454815	511646	535837	C00794	ko00051,ko00052,ko01100,ko02010
mws0219	132.03	88	133.037	C4H7NO4	[M-H]-	L-Aspartic Acid	Amino acids and derivatives	Amino acids and derivatives	56-84-8	3	2.23717e+07	2.07319e+06	2.4051e+07	1.25897e+06	1.27453e+06	1.37838e+06	1.2284e+07	1.34801e+07	1.2906e+06	973411	821559	7.93034e+06	1.83758e+06	258568	248617	233270	230345	1.93943e+06	749970	729558	808498	C00049	ko00220,ko00250,ko00260,ko00261,ko00270,ko00300,ko00340,ko00410,ko00460,ko00470,ko00710,ko00760,ko00770,ko00970,ko00999,ko01100,ko01110,ko01200,ko01210,ko01230,ko01240,ko02010
mws0221	241.031	152	240.024	C6H12N2O4S2	[M+H]+	L-Cystine	Amino acids and derivatives	Amino acids and derivatives	56-89-3	3	180999	209265	183083	110647	160435	96139.6	120613	94463.5	110743	84955.3	92563.3	110349	418165	308379	297213	356056	423000	404781	288741	289804	344030	C00491	ko00270,ko01100,ko02010
mws0227	132.102	86.2	131.095	C6H13NO2	[M+H]+	L-Leucine*	Amino acids and derivatives	Amino acids and derivatives	61-90-5	1	1.30151e+06	1.58068e+06	728551	2.63947e+06	2.79675e+06	2.59511e+06	1.78309e+06	2.03363e+06	1.77303e+06	7.01773e+06	8.9647e+06	8.74572e+06	2.02776e+06	1.90185e+06	2.03069e+06	1.84749e+06	2.05936e+06	2.03826e+06	1.67069e+06	1.73289e+06	1.78275e+06	C00123	ko00280,ko00290,ko00966,ko00970,ko01100,ko01110,ko01210,ko01230,ko02010
mws0232	377.146	243	376.138	C17H20N4O6	[M+H]+	Riboflavin (Vitamin B2)	Others	Vitamin	83-88-5	1	560012	587909	1.05819e+06	647144	596567	540249	380589	310158	345849	904959	917917	1.11306e+06	1.80019e+06	1.9463e+06	1.77677e+06	1.60107e+06	1.44934e+06	1.68804e+06	3.13869e+06	3.90369e+06	3.89595e+06	C00255	ko00740,ko01100,ko01110,ko01240,ko02010
mws0236	124.007	80	125.015	C2H7NO3S	[M-H]-	2-Aminoethanesulfonic acid	Organic acids	Organic acids	107-35-7	3	21360.2	36398.1	20313.6	12385.9	15217.4	12155.9	25127.3	29775.2	8747.86	8198.85	14339.8	6681.83	96213.8	117950	82721.8	176147	141216	151863	178393	177997	197551	C00245	ko00430,ko00920,ko01100,ko02010
mws0237	187.098	125	188.105	C9H16O4	[M-H]-	Azelaic acid	Organic acids	Organic acids	123-99-9	3	1.28399e+06	1.12569e+06	1.41671e+06	1.81482e+06	1.30455e+06	1.14873e+06	1.48497e+06	1.0022e+06	1.3985e+06	691942	1.0037e+06	768072	3.48637e+06	3.52273e+06	3.21346e+06	2.71874e+06	3.13299e+06	2.52523e+06	1.85109e+06	2.13787e+06	2.09057e+06	C08261	-
mws0242	173.082	111	174.089	C8H14O4	[M-H]-	Suberic Acid	Organic acids	Organic acids	505-48-6	3	83179.8	100669	66062.1	96217.9	104849	115891	74248.7	120699	151341	33855.9	24994.7	36020.4	193431	149377	147914	138640	159955	113077	104944	140859	112011	C08278	-
mws0248	243.062	110	244.07	C9H12N2O6	[M-H]-	Uridine	Nucleotides and derivatives	Nucleotides and derivatives	58-96-8	1	737401	311394	1.27452e+06	83634.6	124734	89660.9	94198.6	78541	104143	192605	136469	122475	1.18417e+06	2.0743e+06	1.10591e+06	1.21536e+06	1.08312e+06	1.62522e+06	548737	538178	1.09613e+06	C00299	ko00240,ko01100,ko01232,ko02010
mws0250	182.081	136.1	181.074	C9H11NO3	[M+H]+	L-Tyrosine	Amino acids and derivatives	Amino acids and derivatives	60-18-4	2	1.56719e+06	1.90739e+06	2.28937e+06	2.74948e+06	2.95476e+06	2.92403e+06	2.20828e+06	1.78939e+06	1.63556e+06	2.88894e+07	3.35769e+07	2.85166e+07	1.58977e+06	1.34706e+06	1.46142e+06	1.51952e+06	1.73199e+06	1.72758e+06	1.36953e+06	1.77124e+06	1.50791e+06	C00082	ko00130,ko00261,ko00350,ko00360,ko00400,ko00460,ko00730,ko00940,ko00950,ko00965,ko00966,ko00970,ko00999,ko01100,ko01110,ko01210,ko01230,ko01240
mws0254	156.077	110	155.07	C6H9N3O2	[M+H]+	L-Histidine	Amino acids and derivatives	Amino acids and derivatives	71-00-1	2	2.22325e+07	1.98065e+07	1.69426e+07	1.16405e+07	8.14105e+06	1.33225e+07	6.97702e+06	1.03715e+07	5.90877e+06	2.69169e+07	2.62137e+07	2.41241e+07	1.93508e+06	2.08389e+06	2.19237e+06	2.62316e+06	2.70218e+06	2.69358e+06	6.79363e+06	6.077e+06	6.94399e+06	C00135	ko00340,ko00410,ko00470,ko00970,ko01100,ko01110,ko01230,ko02010
mws0255	112.05	95	111.043	C4H5N3O	[M+H]+	Cytosine	Nucleotides and derivatives	Nucleotides and derivatives	71-30-7	2	1.23851e+06	1.53923e+06	1.74247e+06	565644	522937	458257	378632	316485	350007	1.05852e+06	960754	851940	2.78202e+06	2.32452e+06	2.47284e+06	1.45589e+06	1.51511e+06	1.49923e+06	1.05711e+06	1.05321e+06	1.05971e+06	C00380	ko00240,ko01100,ko01232
mws0256	118.086	72.1	117.079	C5H11NO2	[M+H]+	L-Valine	Amino acids and derivatives	Amino acids and derivatives	72-18-4	1	1.18655e+07	1.6347e+07	2.20815e+07	2.79817e+07	2.77893e+07	2.85201e+07	1.75189e+07	1.71003e+07	1.81115e+07	8.48082e+06	8.7162e+06	8.02486e+06	1.09441e+07	1.12204e+07	1.13133e+07	1.00062e+07	9.96528e+06	1.06031e+07	1.26038e+07	1.35699e+07	1.35865e+07	C00183	ko00280,ko00290,ko00311,ko00460,ko00770,ko00966,ko00970,ko01100,ko01110,ko01210,ko01230,ko01240,ko02010
mws0258	132.102	86	131.095	C6H13NO2	[M+H]+	L-Isoleucine*	Amino acids and derivatives	Amino acids and derivatives	73-32-5	3	1.30151e+06	1.58068e+06	728551	2.63947e+06	2.79675e+06	2.59511e+06	1.78309e+06	2.03363e+06	1.77303e+06	7.01773e+06	8.9647e+06	8.74572e+06	2.02776e+06	1.90185e+06	2.03069e+06	1.84749e+06	2.05936e+06	2.03826e+06	1.67069e+06	1.73289e+06	1.78275e+06	C00407	ko00280,ko00290,ko00460,ko00960,ko00966,ko00970,ko01100,ko01110,ko01210,ko01230,ko02010
mws0260	175.119	116	174.112	C6H14N4O2	[M+H]+	L-Arginine	Amino acids and derivatives	Amino acids and derivatives	74-79-3	1	1.22669e+08	1.25597e+08	1.37018e+08	1.31407e+08	1.29901e+08	1.32751e+08	7.90473e+07	9.7434e+07	94273448	7.1547e+07	7.13996e+07	7.0763e+07	1.47598e+07	1.2697e+07	1.36169e+07	1.54645e+07	1.54481e+07	1.47628e+07	6.04957e+07	6.26241e+07	6.75232e+07	C00062	ko00220,ko00261,ko00330,ko00470,ko00970,ko01100,ko01110,ko01230,ko02010
mws0262	149.009	87	150.016	C4H6O6	[M-H]-	L-Tartaric acid	Organic acids	Organic acids	87-69-4	3	231528	258700	170979	179680	161954	125731	186431	134397	207561	72050.2	61420.7	60532.2	495827	170703	507039	422262	335976	498530	256586	252729	159202	C00898	ko00630,ko01100
mws0264	341.109	119.035	342.116	C12H22O11	[M-H]-	D-Trehalose	Others	Saccharides	99-20-7	3	1.37257e+07	1.26979e+07	1.15873e+07	1.5521e+07	1.8814e+07	1.95505e+07	2.58287e+07	2.49089e+07	2.35111e+07	7.88585e+06	5.32546e+06	8.12906e+06	7.51269e+06	9.72477e+06	5.93057e+06	7.58427e+06	7.31457e+06	6.28208e+06	1.10757e+07	1.81072e+07	1.88521e+07	C01083	ko00500,ko01100,ko01110,ko02010
mws0267	105.019	88	106.027	C3H6O4	[M-H]-	DL-Glyceric Acid	Organic acids	Organic acids	473-81-4	3	664816	825877	734520	416715	467778	476539	628769	724205	596922	221377	235865	237751	986823	834681	886310	820462	771226	935736	543871	607960	575729	C00258	ko00030,ko00260,ko00561,ko00630,ko01100,ko01110,ko01200
MWS0274	165.056	119.05	166.063	C9H10O3	[M-H]-	DL-3-Phenyllactic acid	Organic acids	Organic acids	828-01-3	3	111381	100802	93874.9	104677	98630.4	109353	102007	101823	88688	15637	27874.2	15283.5	436069	420398	406872	135408	122873	128508	114670	148777	153862	-	-
mws0277	191.056	85.0296	192.063	C7H12O6	[M-H]-	Quinic Acid	Organic acids	Organic acids	77-95-2	2	8.51009e+06	9.65724e+06	8.30045e+06	1.27126e+07	1.30583e+07	1.33468e+07	9.92845e+06	1.03374e+07	1.01741e+07	7.3856e+06	7.35137e+06	8.2224e+06	1.04573e+07	1.03888e+07	9.96338e+06	1.04548e+07	1.05088e+07	1.13557e+07	1.1499e+07	1.03656e+07	9.36441e+06	C00296	ko00400,ko01100
mws0281	191.02	111.009	192.027	C6H8O7	[M-H]-	Citric Acid*	Organic acids	Organic acids	77-92-9	1	1.37432e+06	1.41779e+06	1.35108e+06	1.74806e+06	1.78571e+06	1.30448e+06	1.54137e+06	1.53337e+06	1.50825e+06	4.49146e+07	4.41545e+07	4.39693e+07	1.7172e+06	1.87747e+06	1.68795e+06	1.82771e+06	1.61976e+06	1.68201e+06	1.29989e+06	1.35356e+06	1.76236e+06	C00158	ko00020,ko00250,ko00630,ko01100,ko01110,ko01200,ko01210,ko01230,ko01240
mws0282	203.083	116.051	204.09	C11H12N2O2	[M-H]-	L-Tryptophan	Amino acids and derivatives	Amino acids and derivatives	73-22-3	1	4.77753e+06	5.89004e+06	9.69058e+06	7.67595e+06	6.87742e+06	7.58956e+06	4.80965e+06	3.57807e+06	2.84741e+06	3.30321e+06	3.46119e+06	3.36269e+06	3.47196e+06	2.98962e+06	3.32966e+06	2.544e+06	2.37645e+06	2.17836e+06	3.59577e+06	4.2525e+06	4.00621e+06	C00078	ko00260,ko00380,ko00400,ko00901,ko00966,ko00970,ko00996,ko01100,ko01110,ko01210,ko01230,ko01240
mws0344	165.041	75.0091	166.048	C5H10O6	[M-H]-	D-Xylonic acid	Others	Saccharides	526-91-0	2	2.49149e+07	2.38827e+07	1.83223e+07	1.4631e+07	1.56184e+07	1.5416e+07	1.31953e+07	1.09493e+07	1.19298e+07	6.70854e+06	6.07975e+06	6.71022e+06	1.763e+07	1.64868e+07	1.63707e+07	2.36131e+07	2.30468e+07	2.2655e+07	8.95302e+06	9.77637e+06	1.09265e+07	C00502	ko00040,ko01100
mws0355	441.083	169.02	442.09	C22H18O10	[M-H]-	Catechin gallate*	Flavonoids	Flavanols	130405-40-2	3	815006	664306	7.42339e+06	64171	70668.9	88055.5	2.31865e+06	2.43629e+06	2.29433e+06	4.72531e+06	4.17861e+06	5.28705e+06	3.43928e+06	4.06892e+06	3.6515e+06	1.65162e+06	1.42751e+06	1.63932e+06	1.74649e+06	1.89812e+06	2.35723e+06	-	-
mws0359	241.217	241.218	242.225	C15H30O2	[M-H]-	Pentadecanoic Acid	Lipids	Free fatty acids	1002-84-2	3	407685	506578	728365	793745	623578	355808	972794	553689	692146	292474	318806	296327	581757	658033	627174	716862	716616	626584	1.0969e+06	1.06152e+06	992734	C16537	-
mws0361	253.217	235.19	254.225	C16H30O2	[M-H]-	Palmitoleic Acid	Lipids	Free fatty acids	373-49-9	3	24646	23247.1	30717	32825.7	19972.4	18875.4	58906.2	48429.1	37434.4	14807.8	21162.3	12660.6	29962.6	35896.4	39774.8	38263.6	37946.8	34604.1	72151	69350.6	68712.7	C08362	ko00061,ko01100
mws0366	277.217	277.219	278.225	C18H30O2	[M-H]-	γ-Linolenic Acid*	Lipids	Free fatty acids	506-26-3	3	1.67929e+07	1.87727e+07	32683404	1.97634e+07	2.18895e+07	2.19884e+07	1.97369e+07	1.90596e+07	1.91047e+07	9	9	9	5.9765e+07	5.96817e+07	6.06348e+07	4.50314e+07	4.44318e+07	4.41268e+07	3.46038e+07	3.7019e+07	3.73123e+07	C06426	ko00591,ko01040,ko01100
mws0367	277.217	277.217	278.225	C18H30O2	[M-H]-	α-Linolenic Acid*	Lipids	Free fatty acids	463-40-1	3	1.79174e+07	1.91528e+07	3.37785e+07	1.99411e+07	2.01636e+07	2.19454e+07	2.06857e+07	1.98533e+07	2.01964e+07	2.15083e+07	2.14473e+07	2.15768e+07	6.11092e+07	6.09506e+07	6.1181e+07	4.63591e+07	4.46809e+07	4.45894e+07	3.41576e+07	3.75815e+07	3.70147e+07	C06427	ko00592,ko01040,ko01100,ko01110
mws0369	303.233	258.9	304.24	C20H32O2	[M-H]-	Arachidonic Acid	Lipids	Free fatty acids	506-32-1	3	7908.09	1850.49	1396.06	3767.08	124074	17773.8	2166.75	19623.8	31068.5	9	9	9	17808.1	9929.08	15296.8	12727.7	7189.29	13864.5	32312.3	26188.8	29595.7	C00219	ko00590,ko00591,ko01040,ko01100
mws0371	327.233	283.3	328.24	C22H32O2	[M-H]-	Cis-4,7,10,13,16,19-Docosahexaenoic Acid	Lipids	Free fatty acids	6217-54-5	2	10146.3	10802.8	17272.2	39789.5	21574.9	17481.2	34314.4	10578.4	9497.01	9	9	9	15647.2	12345.9	11125.6	12560.1	17225.9	17303.2	12066.8	8195.87	15040.9	C06429	ko01040
mws0376	115.004	71	116.011	C4H4O4	[M-H]-	Fumaric acid	Organic acids	Organic acids	110-17-8	3	208799	128290	1.00332e+06	511039	555737	593726	835662	711257	294789	199369	187843	176839	396902	324411	378757	285974	89540.6	137267	174041	180437	285803	C00122	ko00020,ko00190,ko00220,ko00250,ko00350,ko00360,ko00620,ko00650,ko00760,ko01100,ko01110,ko01200
mws0396	281.249	281.248	282.256	C18H34O2	[M-H]-	Elaidic Acid	Lipids	Free fatty acids	112-79-8	2	2.74362e+07	2.33409e+07	4.64645e+07	2.1172e+07	2.79177e+07	2.18283e+07	3.85538e+07	3.05058e+07	3.43644e+07	2.54453e+07	2.78898e+07	2.21965e+07	6.27494e+07	7.75663e+07	7.75749e+07	6.04344e+07	5.77747e+07	5.66263e+07	4.03438e+07	5.28518e+07	5.10192e+07	C01712	-
mws0425	129.019	85	130.027	C5H6O4	[M-H]-	Citraconic acid	Organic acids	Organic acids	498-23-7	3	859609	902816	1.26299e+06	1.21395e+06	1.62962e+06	1.33941e+06	1.25685e+06	1.27337e+06	1.20384e+06	926320	755087	806838	1.30825e+06	1.27072e+06	1.21849e+06	812344	1.02594e+06	1.02922e+06	1.05298e+06	1.20852e+06	1.33589e+06	C02226	ko00290,ko00660,ko01100,ko01210
mws0437	151.061	71	152.069	C5H12O5	[M-H]-	D-Arabitol	Others	Saccharides	488-82-4	3	1.4239e+06	1.39238e+06	1.28697e+06	1.12185e+06	934720	1.11934e+06	1.3421e+06	1.35809e+06	1.54518e+06	9	9	9	1.44225e+06	1.61205e+06	1.59829e+06	1.85677e+06	1.54187e+06	1.5284e+06	1.13174e+06	1.33194e+06	1.36051e+06	C01904	ko00040,ko01100
MWS04412	175.12	70.07	174.137	C8H18N2O2	[M+H]+	N(6),N(6)-Dimethyl-L-lysine	Amino acids and derivatives	Amino acids and derivatives	2259-86-1	2	2.41407e+07	2.53749e+07	2.2125e+07	2.50605e+07	2.46873e+07	2.53891e+07	1.21999e+07	1.67536e+07	1.4776e+07	9	9	9	4.1634e+06	3.46172e+06	3.50609e+06	4.25754e+06	4.33065e+06	4.19635e+06	9.12203e+06	1.01909e+07	1.02759e+07	-	-
MWS0442	527.156	365.102	504.169	C18H32O16	[M+Na]+	Maltotriose*	Others	Saccharides	1109-28-0	2	769454	885291	550941	644541	449818	401043	465464	663568	504360	149298	148239	151215	514659	490161	466169	554331	492860	380358	717343	613474	759102	C01835	ko02010
MWS04447	130.09	70.07	129.079	C6H11NO2	[M+H]+	Homoproline	Amino acids and derivatives	Amino acids and derivatives	56879-46-0	3	2.47776e+06	2.58357e+06	2.27621e+06	2.77352e+06	2.23678e+06	2.39354e+06	2.08914e+06	3.00166e+06	2.27317e+06	1.98715e+06	1.99597e+06	1.901e+06	2.10065e+06	2.68309e+06	2.32643e+06	2.22245e+06	2.37086e+06	2.50891e+06	2.08838e+06	2.35338e+06	1.96421e+06	-	-
MWS04559g	182.08	136.08	181.074	C9H11NO3	[M+H]+	3-Hydroxy-L-phenylalanine	Amino acids and derivatives	Amino acids and derivatives	587-33-7	1	1.41124e+06	1.75753e+06	2.04133e+06	2.51289e+06	2.85506e+06	2.59634e+06	1.87227e+06	1.56222e+06	1.44845e+06	3.07092e+07	3.02174e+07	2.95016e+07	1.3717e+06	1.30882e+06	1.37068e+06	1.28848e+06	1.44204e+06	1.36096e+06	1.2778e+06	1.50996e+06	1.26129e+06	-	-
mws0458	151.04	136	152.047	C8H8O3	[M-H]-	Vanillin; 4-Hydroxy-3-Methoxybenzaldehyde	Phenolic acids	Phenolic acids	121-33-5	3	5.66805e+06	5.88248e+06	5.53937e+06	745026	683448	772602	3.54129e+06	2.01832e+06	2.55936e+06	4.48937e+06	4.01009e+06	4.44865e+06	4.73956e+06	4.14307e+06	4.61885e+06	2.51182e+06	2.35848e+06	2.24777e+06	3.64356e+06	4.33251e+06	3.44761e+06	C00755	ko00996,ko01100,ko01110
MWS04581g	252.12	136.08	251.116	C13H17NO4	[M+H]+	Ethyl N-acetyl-L-tyrosinate	Amino acids and derivatives	Amino acids and derivatives	840-97-1	3	11729.6	6784.79	7468.26	26831.4	21308.2	26908.1	16976.7	22307	25583.4	9	9	9	26517.4	29651.9	17000.4	17625.4	31846.6	30671.4	19114.8	14768.8	8506.82	-	-
mws0467	165.056	119.05	166.063	C9H10O3	[M-H]-	3-(4-Hydroxyphenyl)-propionic acid	Phenolic acids	Phenolic acids	501-97-3	3	98689.1	85986.5	93134.9	102201	107800	86230.2	105802	121422	88505.6	27983	28725.4	18215.9	412147	467209	435584	106559	131992	117281	94662.7	134784	149241	C01744	-
mws0474	229.144	211	230.152	C12H22O4	[M-H]-	Dodecanedioic aicd	Lipids	Free fatty acids	693-23-2	1	2655.56	3676.96	3927.16	5943.56	3742.41	3647.95	3840.85	2013.34	2409.9	9	9	9	5305.57	5316.21	5693.09	6007.06	3973.98	6547.4	5690.96	6408.23	8135.6	C02678	-
mws0491	122.096	105	121.089	C8H11N	[M+H]+	2-Phenylethylamine	Alkaloids	Benzylphenylethylamine alkaloids	156-28-5	1	3.54016e+06	1.20186e+06	4.85357e+06	1.34132e+07	1.2699e+07	3.81043e+06	6.55051e+06	9.19379e+06	7.78023e+06	9	9	9	1.33425e+07	4.68663e+07	1.34463e+07	1.22416e+07	1.15595e+07	1.16363e+07	5.81137e+06	2.0365e+07	1.95613e+07	C05332	ko00360,ko01100
MWS0502	90.055	61.0281	89.0477	C3H7NO2	[M+H]+	β-Alanine	Amino acids and derivatives	Amino acids and derivatives	107-95-9	3	602650	603902	521454	875539	1.07888e+06	917580	567792	462401	543745	146574	115223	158951	865588	695952	590500	764914	737360	642561	942158	824080	820364	C00099	ko00240,ko00410,ko00640,ko00770,ko01100,ko01110,ko01240
mws0520	224.092	136	223.084	C11H13NO4	[M+H]+	N-Acetyl-L-tyrosine	Amino acids and derivatives	Amino acids and derivatives	537-55-3	1	621803	781587	818138	1.37324e+06	1.34116e+06	1.52397e+06	817785	875338	1.07475e+06	479668	481928	533077	6.76926e+06	5.57985e+06	6.00582e+06	7.97228e+06	6.66409e+06	6.82973e+06	2.78869e+06	2.99085e+06	2.71228e+06	-	-
MWS0552	239.202	223.026	240.209	C15H28O2	[M-H]-	Cis-10-Pentadecenoic Acid(C15: 1)	Lipids	Free fatty acids	84743-29-3	2	1.63876e+06	1.75316e+06	1.64919e+06	1.54004e+06	3.70653e+06	1.35079e+06	2.09769e+06	1.85762e+06	1.4301e+06	437832	453105	586957	3.0273e+06	3.38172e+06	3.00502e+06	3.19481e+06	3.1205e+06	2.96686e+06	2.70341e+06	3.17502e+06	3.72439e+06	-	-
MWS0559	161.046	71.0136	162.053	C6H10O5	[M-H]-	1,6-anhydro-β-D-glucose	Others	Saccharides	498-07-7	1	1.26627e+06	1.89129e+06	1.90681e+06	1.86702e+06	1.90329e+06	1.91643e+06	2.57271e+06	2.77562e+06	2.69138e+06	314886	404939	327475	4.67584e+06	5.56115e+06	4.88434e+06	5.38312e+06	5.82589e+06	5.24354e+06	2.56968e+06	3.41631e+06	3.42805e+06	-	-
mws0567	146.092	87	145.085	C5H11N3O2	[M+H]+	4-Guanidinobutyric acid	Organic acids	Organic acids	463-00-3	3	1.13813e+06	1.33574e+06	1.41413e+06	1.70511e+06	1.63886e+06	1.5598e+06	1.32252e+06	1.82965e+06	1.34675e+06	944468	959599	842744	7.06683e+06	6.79021e+06	5.84579e+06	7.09713e+06	6.23677e+06	6.13106e+06	3.69227e+06	3.48234e+06	3.51448e+06	C01035	ko00330,ko01100
mws0576	103.04	59.1	104.047	C4H8O3	[M-H]-	3-Hydroxybutyric acid	Organic acids	Organic acids	300-85-6	3	849124	912748	1.01208e+06	1.45934e+06	1.51421e+06	1.59135e+06	1.09536e+06	1.30194e+06	1.72158e+06	268655	241481	237075	3.22265e+06	3.34545e+06	3.29531e+06	3.10394e+06	3.48482e+06	3.40657e+06	2.08218e+06	2.32488e+06	2.21722e+06	C01089	ko00650,ko01100
mws0582	322.107	130	321.099	C11H19N3O6S	[M+H]+	S-(Methyl)glutathione	Amino acids and derivatives	Amino acids and derivatives	2922-56-7	2	5.17311e+06	6.21444e+06	6.83266e+06	7.99682e+06	1.06702e+07	9.69026e+06	6.77439e+06	6.09891e+06	7.14111e+06	1.14122e+06	1.47894e+06	1.22553e+06	1.49026e+07	1.26235e+07	1.00811e+07	1.50047e+07	1.63037e+07	1.77635e+07	8.337e+06	9.32218e+06	9.09851e+06	C11347	-
mws0596	154.05	136.04	153.043	C7H7NO3	[M+H]+	3-Hydroxyanthranilic acid	Alkaloids	Phenolamine	548-93-6	3	105877	92725.3	131063	198031	221176	202479	160720	120816	158649	9	9	9	127466	125453	131416	117756	112002	101078	135898	153170	127298	C00632	ko00380,ko01100,ko01240
mws0609	344.04	150	345.047	C10H12N5O7P	[M-H]-	Guanosine 3',5'-cyclic monophosphate	Nucleotides and derivatives	Nucleotides and derivatives	7665-99-8	3	57108.3	38175.2	150221	32917.4	44990	42316.3	41410.1	46905.6	34261	31649.9	22123.3	22138.7	191536	232822	163390	46505.9	28507.9	28455.3	102196	106550	132239	C00942	ko00230,ko01100
mws0612	195.066	121	196.074	C10H12O4	[M-H]-	3,4-Dimethoxyphenyl acetic acid	Phenolic acids	Phenolic acids	93-40-3	3	6205.5	9029.39	11364.5	2614.91	7315.78	5993.08	12146.7	7918.37	9781.83	9	9	9	18432.5	18494.9	21775.3	11528.4	16712.8	17634.3	9315.23	13335	5843.85	-	-
mws0628	121.029	92	122.037	C7H6O2	[M-H]-	4-Hydroxybenzaldehyde	Phenolic acids	Phenolic acids	123-08-0	1	1.08283e+06	966845	2.83638e+06	209068	206503	202330	1.61714e+06	1.16766e+06	1.2742e+06	2.52436e+06	2.3475e+06	2.55032e+06	1.29779e+07	1.20564e+07	1.19107e+07	6.03766e+06	5.60304e+06	6.35714e+06	3.40707e+06	4.19949e+06	4.74041e+06	C00633	ko01100
mws0629	281.113	166	280.106	C13H16N2O5	[M+H]+	L-Aspartyl-L-Phenylalanine	Amino acids and derivatives	Amino acids and derivatives	13433-09-5	3	109034	87412.1	148045	320828	337482	356638	199534	214766	219857	198449	200541	195658	59162.3	90765.2	90285.2	85003.5	141444	159140	156260	103970	66529.9	-	-
mws0636	313.155	166	312.147	C18H20N2O3	[M+H]+	L-Phenylalanyl-L-phenylalanine	Amino acids and derivatives	Amino acids and derivatives	2577-40-4	1	108948	133884	103836	97289.7	107870	67773.4	27543.7	25122.4	21511.4	76701.4	76293.6	66264.1	112768	106375	163723	127427	114242	102901	69190.3	79257.3	64867.7	-	-
mws0639	153.019	109.029	154.027	C7H6O4	[M-H]-	2,3-Dihydroxybenzoic Acid	Phenolic acids	Phenolic acids	303-38-8	3	778166	844178	773989	870247	850881	859544	739366	681744	769570	304094	310412	243484	2.71374e+06	2.76329e+06	2.73003e+06	2.47305e+06	2.40821e+06	2.20754e+06	1.39079e+06	1.58424e+06	1.56364e+06	C00196	ko01110
mws0668	283.068	151	284.076	C10H12N4O6	[M-H]-	Xanthosine	Nucleotides and derivatives	Nucleotides and derivatives	146-80-5	1	323790	304154	516855	335376	388242	340920	388925	374124	500156	267565	215572	186177	2.26054e+06	2.65307e+06	2.59915e+06	2.88837e+06	2.95877e+06	3.07274e+06	1.14384e+06	1.13876e+06	1.21701e+06	C01762	ko00230,ko00232,ko01100,ko01110,ko01232,ko02010
mws0671	120.066	74.1	119.058	C4H9NO3	[M+H]+	L-Homoserine	Amino acids and derivatives	Amino acids and derivatives	672-15-1	3	1.51127e+07	1.28741e+07	1.10353e+07	1.06549e+07	1.12858e+07	1.0359e+07	8.96338e+06	9.39042e+06	8.27657e+06	6.3208e+06	5.99635e+06	6.85927e+06	3.38823e+06	2.87505e+06	2.91916e+06	3.04112e+06	3.08301e+06	3.01613e+06	7.68317e+06	7.40872e+06	7.44478e+06	C00263	ko00260,ko00270,ko00300,ko00920,ko01100,ko01110,ko01230
mws0675	335.064	123	334.057	C11H15N2O8P	[M+H]+	β-Nicotinamide mononucleotide	Nucleotides and derivatives	Nucleotides and derivatives	1094-61-7	3	5.17618e+06	5.26512e+06	4.10202e+06	1.65832e+06	1.85475e+06	1.48653e+06	1.37739e+06	1.05356e+06	1.34043e+06	1.03791e+06	1.13463e+06	1.06516e+06	1.15925e+07	1.06222e+07	1.0018e+07	1.1826e+07	1.29218e+07	1.19261e+07	2.92563e+06	3.08869e+06	3.43483e+06	C00455	ko00760,ko01100
mws0712	130.051	86	131.058	C5H9NO3	[M-H]-	N-Propionylglycine	Amino acids and derivatives	Amino acids and derivatives	21709-90-0	3	48979	99978.8	69067.4	187135	174490	229055	140686	201452	138187	9	9	9	103045	109215	98103.2	81270.2	108306	131369	66084.3	96680	76346	-	-
mws0715	263.104	145	264.111	C13H16N2O4	[M-H]-	Phenylacetyl-L-glutamine	Amino acids and derivatives	Amino acids and derivatives	28047-15-6	3	2160.14	7422.07	9601.34	11273.3	1769.9	2388.45	3530.64	3944.41	6603.13	9	9	9	18406	16449.8	23947.3	10430.1	7177.83	19468.9	26741.2	30605	22801.4	C04148	ko00360
mws0736	189.123	86	188.116	C8H16N2O3	[M+H]+	N-Glycyl-L-leucine	Amino acids and derivatives	Amino acids and derivatives	869-19-2	2	717819	492900	3.95402e+06	449141	459531	450448	778043	468454	364006	1.67675e+06	1.97036e+06	1.46937e+06	2.41275e+06	2.73869e+06	2.77932e+06	609157	533755	606024	969073	1.03973e+06	1.01648e+06	C02155	-
mws0744	319.046	301	320.053	C15H12O8	[M-H]-	Dihydromyricetin (Ampelopsin)	Flavonoids	Flavanonols	27200-12-0	2	14836.6	22567.6	35247.8	38033.4	61135	44050.2	22805.1	33576.8	42142.7	9	9	9	104263	105817	99150.3	102445	115451	117372	44387.8	65649.4	61994.3	C02906	ko00941,ko01110
mws0749	137.024	93	138.032	C7H6O3	[M-H]-	4-Hydroxybenzoic acid	Phenolic acids	Phenolic acids	99-96-7	2	8.59556e+06	8.17601e+06	8.00618e+06	7.43563e+06	7.28455e+06	8.17464e+06	1.88546e+06	1.53061e+06	1.77069e+06	2.65166e+06	2.65576e+06	2.84203e+06	6.60914e+06	5.90326e+06	6.72458e+06	5.17165e+06	5.15618e+06	4.80158e+06	4.48927e+06	5.10678e+06	4.96912e+06	C00156	ko00130,ko00790,ko01100,ko01110,ko01240
mws0752	185.155	185.156	186.162	C11H22O2	[M-H]-	Undecylic Acid	Lipids	Free fatty acids	112-37-8	2	1.52146e+06	1.65395e+06	1.70275e+06	1.54368e+06	1.57853e+06	1.5491e+06	1.65324e+06	1.7377e+06	1.61125e+06	1.29138e+06	1.37142e+06	1.35257e+06	1.79514e+06	1.77163e+06	1.74524e+06	1.71022e+06	1.68885e+06	1.74441e+06	1.69812e+06	1.8967e+06	1.95091e+06	C17715	-
mws0791	593.188	285	594.195	C28H34O14	[M-H]-	Poncirin (Isosakuranetin-7-O-neohesperidoside)	Flavonoids	Flavanones	14941-08-3	2	206970	182081	226720	212927	247615	272537	230858	329050	460956	9	9	9	1.6593e+06	1.49896e+06	1.5745e+06	1.83549e+06	1.53342e+06	1.79426e+06	583400	603906	723885	C09830	-
mws0805	308.099	87.01	309.106	C11H19NO9	[M-H]-	N-Acetylneuraminic acid	Amino acids and derivatives	Amino acids and derivatives	131-48-6	3	5064.34	11033.4	5548.72	991.414	7513.76	7074.87	1483.51	10777.8	8471.97	9	9	9	5084.37	8642.35	4967.02	9987.56	6985.36	6566.61	520795	489055	533000	C00270	ko00520,ko01100,ko01250
MWS0811	130.086	84.0818	129.079	C6H11NO2	[M+H]+	L-Pipecolic Acid	Organic acids	Organic acids	3105-95-1	2	1.27624e+07	1.75149e+07	1.50104e+07	3.56788e+07	4.08854e+07	3.40852e+07	3.02444e+07	2.75817e+07	2.86297e+07	4.7883e+07	4.87485e+07	4.71473e+07	3.05736e+07	2.839e+07	2.48148e+07	3.2e+07	3.37011e+07	3.43432e+07	2.22108e+07	2.44064e+07	2.30508e+07	C00408	ko00310,ko00960,ko01100,ko01110
mws0832	241.13	170	240.122	C10H16N4O3	[M+H]+	2-(4-Aminobutanamido)-3-(1-methyl-1H-imidazol-5-yl)propanoic acid	Organic acids	Organic acids	584-85-0	3	16419.6	19943.1	27630.1	3481.95	14566.3	4178.17	9	9	9	9	9	9	13406.2	5255.46	19476.4	7823.18	8063.82	11476.1	24170.6	43543.5	38039.8	C01262	ko00340,ko00410,ko01100
mws0836	577.135	425.1	578.142	C30H26O12	[M-H]-	Procyanidin B1*	Tannins	Proanthocyanidins	20315-25-7	2	2.26457e+06	2.60311e+06	1.27453e+07	730330	868979	666570	5.34653e+06	6.4914e+06	5.93472e+06	5.69687e+06	5.73188e+06	6.51292e+06	2.15927e+07	1.93976e+07	2.20606e+07	1.23464e+07	1.1639e+07	1.3065e+07	7.08026e+06	1.03853e+07	1.03608e+07	-	-
mws0847	150.077	133	149.07	C6H7N5	[M+H]+	1-Methyladenine	Nucleotides and derivatives	Nucleotides and derivatives	5142-22-3	2	361403	483905	594973	907073	1.08118e+06	932860	778618	693104	733230	379435	413077	380277	234539	193544	206038	134580	117113	127433	386849	407922	390130	C02216	-
mws0853	209.082	179	210.089	C11H14O4	[M-H]-	Sinapyl alcohol	Phenolic acids	Phenolic acids	537-33-7	3	34537.5	34018.6	33326.1	100060	92086.7	98671.4	51095	35725.5	70162.7	33446.2	22706.5	33172.4	105697	84223	102993	49916.9	66355.2	65961.4	40529.6	33245	56358.3	C02325	ko00940,ko01100,ko01110
mws0856	463.088	301	464.096	C21H20O12	[M-H]-	Quercetin-4'-O-glucoside (Spiraeoside)*	Flavonoids	Flavonols	20229-56-5	2	4.64401e+06	4.76726e+06	9.07754e+06	8.18262e+06	8.50488e+06	7.70455e+06	1.31717e+07	1.15165e+07	1.67718e+07	3.78808e+06	3.54229e+06	3.34907e+06	1.95189e+07	1.84105e+07	1.76431e+07	2.77206e+07	2.70375e+07	24766104	1.12149e+07	1.25785e+07	1.32626e+07	-	-
mws0874	346.056	210.9	347.063	C10H14N5O7P	[M-H]-	3'-Adenylic Acid	Nucleotides and derivatives	Nucleotides and derivatives	84-21-9	3	28339.4	30757.8	9895.59	34235.2	63835	35128.2	25310.9	19575.7	29308.8	9	9	9	42174.1	16282.2	41837.4	32904	35608.9	52498.5	18328.2	28121.5	13550.7	C01367	ko00230,ko01100
mws0875	179.048	76	178.041	C5H10N2O3S	[M+H]+	L-Cysteinyl-L-glycine	Amino acids and derivatives	Amino acids and derivatives	19246-18-5	2	122977	112022	182856	145350	150401	159731	160962	153475	185021	79643.2	64245.1	61628.9	772179	686981	673426	455389	496164	483196	158860	226932	233959	C01419	ko00480,ko01100
mws0884	328.045	134.2	329.053	C10H12N5O6P	[M-H]-	Cyclic 3',5'-Adenylic acid	Nucleotides and derivatives	Nucleotides and derivatives	60-92-4	1	123298	128692	242880	39002.1	44461.1	46030.1	39882.9	24799.5	26904.9	54062.2	48182.8	46961.7	201851	232937	273414	193959	214105	188833	142516	184307	195115	C00575	ko00230,ko01100
mws0889	135.03	75.01	136.037	C4H8O5	[M-H]-	D-Threonic Acid	Others	Saccharides	3909-12-4	3	693533	623702	727464	474989	494213	524997	690575	633765	738547	192887	180325	217926	1.01389e+06	1.09055e+06	1.0271e+06	1.11602e+06	1.14584e+06	1.03743e+06	534648	584429	665571	C21649	-
mws0906	341.124	179	342.132	C16H22O8	[M-H]-	Coniferin	Phenolic acids	Phenolic acids	531-29-3	2	4.21221e+06	4.54713e+06	3.63698e+06	8.97381e+06	9.15937e+06	9.46007e+06	9.01463e+06	8.59197e+06	9.71601e+06	4.03859e+06	4.02951e+06	4.21199e+06	2.61716e+07	2.56884e+07	2.45641e+07	2.79035e+07	3.12857e+07	2.95363e+07	1.22166e+07	1.54527e+07	1.63033e+07	C00761	ko00940,ko01110
mws0913	447.093	285.041	448.101	C21H20O11	[M-H]-	Kaempferol-3-O-galactoside (Trifolin)*	Flavonoids	Flavonols	23627-87-4	2	620304	509486	596366	547601	555439	589118	572981	1.12284e+06	1.34355e+06	395453	324425	409936	2.38509e+06	2.27269e+06	2.10385e+06	2.70919e+06	3.39097e+06	3.4022e+06	1.18267e+06	1.52803e+06	1.33823e+06	C12626	ko00944,ko01110
mws0914	271.061	151.003	272.068	C15H12O5	[M-H]-	3,5,7-Trihydroxyflavanone (Pinobanksin)	Flavonoids	Flavanonols	548-82-3	3	183967	199896	184065	171391	198614	185744	151543	153459	144408	72344.1	83965.9	78275.6	529425	555424	477614	457567	400847	371638	224917	235970	222650	C09826	ko00941
mws0921	149.061	131	150.068	C9H10O2	[M-H]-	p-Coumaryl alcohol	Phenolic acids	Phenolic acids	3690-05-9	3	1.06794e+06	900023	2.35173e+06	166142	163129	175204	409813	174173	305130	1.51387e+06	1.88818e+06	1.47116e+06	2.26174e+06	1.90393e+06	1.54915e+06	792914	679539	816546	753243	1.02352e+06	1.12497e+06	C02646	ko00940,ko01100,ko01110
mws0924	145.051	101	146.058	C6H10O4	[M-H]-	2-Methylglutaric acid	Organic acids	Organic acids	617-62-9	3	588406	898864	880977	1.54308e+06	1.79e+06	1.43203e+06	1.36471e+06	1.6606e+06	1.39159e+06	278691	194956	135843	1.31906e+06	715211	450474	1.55351e+06	1.6331e+06	460580	1.11839e+06	1.12712e+06	1.20613e+06	-	-
MWS0933	170.092	124.087	169.085	C7H11N3O2	[M+H]+	1-Methylhistidine	Amino acids and derivatives	Amino acids and derivatives	332-80-9	3	302948	366161	453002	671386	640420	651617	593005	508980	570281	225271	245841	239642	2.41253e+06	2.54129e+06	2.7032e+06	2.11343e+06	2.09925e+06	2.37211e+06	947192	1.06035e+06	1.07809e+06	-	-
MWS0952	380.257	78.9591	381.264	C18H40NO5P	[M-H]-	Dihydrosphingosine-1-Phosphate	Lipids	Sphingolipids	19794-97-9	3	7091.04	6563.36	7418.16	13255.4	16658.4	12160.6	10806	9570.76	7778.41	9	9	9	7588.32	8418.99	8185.53	5801.25	5745.17	6157.97	4841.32	6748.73	5883.69	C01120	ko00600,ko01100
mws0972	131.071	85	132.079	C6H12O3	[M-H]-	6-Hydroxyhexanoic acid	Organic acids	Organic acids	1191-25-9	3	40073.2	39785.2	45727.4	63677.8	52444.5	42252	51595.5	22214.5	44870.5	9	9	9	254171	227616	282629	150788	204127	191069	68274.6	86999.3	121912	C06103	-
mws0976	243.062	153	244.07	C9H12N2O6	[M-H]-	β-Pseudouridine	Nucleotides and derivatives	Nucleotides and derivatives	1445-07-4	3	73052.8	46211	143199	7700.13	18253.3	4647.96	10181.8	14450.9	6578.89	16370.7	26654.6	23952.9	150622	255077	160171	163752	132735	172968	63458	61337	141812	C02067	ko00240,ko01100
mws0983	326.305	62.065	325.298	C20H39NO2	[M+H]+	N-Oleoylethanolamine	Alkaloids	Alkaloids	111-58-0	2	1.89685e+06	1.56956e+06	4.30715e+06	1.67345e+06	1.76066e+06	2.10688e+06	2.82582e+06	2.28252e+06	2.78059e+06	2.67641e+06	2.64399e+06	2.87536e+06	4.26584e+06	4.29737e+06	4.89178e+06	3.52485e+06	3.87537e+06	3.71355e+06	2.0621e+06	2.10712e+06	2.69822e+06	C20792	-
MWS0994	351.079	164.034	352.087	C10H16N4O10	[M-H]-	N-Carbamoyl-L-aspartate	Amino acids and derivatives	Amino acids and derivatives	13184-27-5	3	30315.3	6394.65	28294.3	20071.1	28452.4	30781.2	29728	24660.6	21774.2	9	9	9	28289	37270.7	33498.3	32928	39891.4	42260.1	22342.5	25076.6	29207.3	C00438	ko00240,ko00250,ko01100,ko01240
mws1000	287.056	149	288.063	C15H12O6	[M-H]-	Fustin	Flavonoids	Flavanonols	20725-03-5	3	572070	566258	1.07319e+06	218332	171233	158071	374641	476511	390831	177015	129089	139858	712139	771564	831706	459306	454038	476028	764359	696759	636771	C01378	ko00941
mws1013	177.019	133.2	178.027	C9H6O4	[M-H]-	Esculetin (6,7-Dihydroxycoumarin)	Lignans and Coumarins	Coumarins	305-01-1	3	74182	114438	79441.8	65356.5	49409	35786.7	19664.9	51235.5	54473.5	49059.1	40422.5	58900.5	172016	116782	143515	168368	186460	113586	72681.1	99270.5	137480	C09263	ko00999,ko01110
mws1014	209.044	149.1	208.037	C10H8O5	[M+H]+	Fraxetin (7,8-Dihydroxy-6-methoxycoumarin)	Lignans and Coumarins	Coumarins	574-84-5	2	63220.4	152037	58733.6	304789	102358	184990	59941.7	191971	175681	58004.3	74198.1	72294.1	277293	230482	101096	349532	228369	171394	220528	213126	80536.9	C09265	ko00999,ko01110
mws1015	339.072	177.019	340.079	C15H16O9	[M-H]-	Esculin (6,7-Dihydroxycoumarin-6-O-glucoside)	Lignans and Coumarins	Coumarins	531-75-9	2	43571	69762.4	82447.9	84317.1	91367.6	84565.2	101644	111810	117061	48577	44950.2	67048	255120	237315	261004	333145	363225	333724	144553	160313	128435	C09264	-
mws1024	147.045	129	148.052	C9H8O2	[M-H]-	p-Coumaraldehyde	Phenolic acids	Phenolic acids	2538-87-6	1	37448.1	36022.9	154214	860.589	2286.4	5091.63	67678.2	41179.5	64998.9	261658	291483	319853	437936	364810	427673	104247	138692	170192	125170	159647	208554	C05608	ko00940,ko01100,ko01110
mws1035	741.224	433	740.216	C33H40O19	[M+H]+	Kaempferol-3-O-robinoside-7-O-rhamnoside (Robinin)	Flavonoids	Flavonols	301-19-9	3	18465.6	8445.37	10266.2	18930.2	14046.4	23201.4	26976.9	13959.2	15786.1	9	9	9	31904.5	36651.1	43533.3	38025.8	31666.9	27557.6	15772.8	12382.9	26669.1	C10178	-
mws1038	277.123	146	278.13	C11H22N2O4S	[M-H]-	Pantetheine	Alkaloids	Alkaloids	496-65-1	1	126411	131107	161534	185190	218113	203027	171295	145737	167125	30237.3	30001.6	36289.4	299657	292337	278970	245354	251022	264516	187070	216494	209562	C00831	ko00332,ko00770,ko01100,ko01110
mws1050	148.06	88	147.053	C5H9NO4	[M+H]+	O-Acetylserine	Amino acids and derivatives	Amino acids and derivatives	5147-00-2	3	7.55276e+06	7.81237e+06	6.04876e+06	7.35492e+06	7.78304e+06	6.6125e+06	4.88419e+06	4.82394e+06	4.91506e+06	3.56498e+06	3.33102e+06	3.23653e+06	1.26518e+07	1.07473e+07	1.01302e+07	1.28939e+07	1.31078e+07	1.33727e+07	7.83807e+06	7.695e+06	7.55261e+06	C00979	ko00270,ko00908,ko00920,ko01100,ko01110,ko01200,ko01230,ko04122
mws1051	400.14	251	399.145	C15H23N6O5S	[M+H]+	S-Adenosylmethionine	Amino acids and derivatives	Amino acids and derivatives	485-80-3	3	1.34752e+06	1.26609e+06	1.12833e+06	3.61012e+06	4.18268e+06	3.36976e+06	2.14595e+06	1.60233e+06	2.54114e+06	863134	981336	891190	2.54289e+06	2.58482e+06	2.35715e+06	3.38342e+06	3.22186e+06	2.63013e+06	1.23298e+06	1.60166e+06	1.80704e+06	-	-
mws1060	267.074	135	268.081	C10H12N4O5	[M-H]-	9-(Arabinosyl)hypoxanthine	Nucleotides and derivatives	Nucleotides and derivatives	7013-16-3	3	46017.1	52103.4	95521.7	54461	54843.9	59380.6	69957.5	87962.3	115180	32188.1	6818.09	25649.1	468824	531131	528884	621611	473553	440793	247174	256764	277708	-	-
mws1066	579.172	271	580.179	C27H32O14	[M-H]-	Naringenin-7-O-Rutinoside(Narirutin)*	Flavonoids	Flavanones	14259-46-2	2	246117	276744	153853	541694	539680	622002	412487	438715	402585	257424	318368	336138	960675	1.10248e+06	1.05197e+06	1.43441e+06	1.33731e+06	1.41956e+06	540586	608625	665345	C09793	-
mws1068	285.041	151	286.048	C15H10O6	[M-H]-	Kaempferol (3,5,7,4'-Tetrahydroxyflavone)	Flavonoids	Flavonols	520-18-3	2	15545.2	13433.7	28154.1	14493	10912.7	14067.9	8662.73	4836.19	8401.32	12687	18244	20338.3	56819.1	50153.1	56579.2	45033	33468.6	34336	18919.9	24689.8	25927.8	C05903	ko00941,ko00944,ko01100,ko01110
mws1078	138.055	92.1	137.048	C7H7NO2	[M+H]+	Anthranilic Acid	Phenolic acids	Phenolic acids	118-92-3	3	480615	649497	659930	2.18794e+06	2.18971e+06	2.22551e+06	197171	1.08859e+06	271080	426901	432401	397247	1.32858e+06	1.1675e+06	1.18735e+06	372637	300964	265135	852569	828141	822067	C00108	ko00380,ko00400,ko00996,ko01100,ko01110,ko01230
mws1080	341.109	179.056	342.116	C12H22O11	[M-H]-	Galactinol	Others	Saccharides	3687-64-7	1	535145	697911	678255	815714	782681	901951	1.0579e+06	860580	844082	1.52153e+07	1.50438e+07	1.19382e+07	2.06865e+06	2.01939e+06	1.97105e+06	2.53446e+06	2.43352e+06	2.15637e+06	2.67486e+06	2.76604e+06	2.77945e+06	C01235	ko00052,ko01100
mws1090	259.022	97	260.03	C6H13O9P	[M-H]-	Glucose-1-phosphate*	Others	Saccharides	59-56-3	1	1.11167e+07	1.3411e+07	1.5287e+07	3.68393e+07	3.6378e+07	3.82352e+07	3.53408e+07	3.25828e+07	3.83952e+07	6.17625e+06	5.64834e+06	5.76096e+06	9.83043e+06	1.05545e+07	1.14678e+07	1.01787e+07	9.92365e+06	1.00147e+07	1.62214e+07	2.27814e+07	2.048e+07	C00103	ko00010,ko00040,ko00052,ko00500,ko00520,ko00523,ko00561,ko01100,ko01110,ko01240,ko01250
mws1094	287.056	259	288.063	C15H12O6	[M-H]-	Aromadendrin (Dihydrokaempferol)	Flavonoids	Flavanonols	480-20-6	1	88857.8	88274.2	165949	65504.1	67131.2	74555.6	77529.9	61856.1	56387.5	54573.1	76174.4	67988.7	177744	175393	160780	129053	149290	126648	91308.2	105457	88738	C00974	ko00941,ko01100,ko01110
MWS1113	232.154	57.0342	231.147	C11H21NO4	[M+H]+	Isobutyryl carnitine	Alkaloids	Alkaloids	25518-49-4	1	24943.5	28207.5	11977.3	9	9	9	14973.5	27174.3	5659.68	9	9	9	13532.7	4487.2	8285.76	28238.8	17286.8	30248	103457	124272	68048	-	-
mws1164	179.056	59.0139	180.063	C6H12O6	[M-H]-	D-Fructose*	Others	Saccharides	57-48-7	3	1.81648e+06	2.11536e+06	2.10462e+06	2.06153e+06	1.89814e+06	2.39952e+06	2.38411e+06	2.42489e+06	2.69071e+06	1.16438e+07	1.23096e+07	1.07784e+07	5.38673e+06	5.30569e+06	5.50199e+06	5.58781e+06	5.02865e+06	4.69831e+06	2.81125e+06	2.66797e+06	2.80526e+06	C05003	-
mws1167	130.999	59.2	132.006	C4H4O5	[M-H]-	Oxalacetic acid	Organic acids	Organic acids	328-42-7	3	43465.8	80777.4	128567	44826.5	80243.1	63293.9	88701.5	69109.9	66443.5	9	9	9	137638	159933	164752	177088	150748	158407	55090.6	45041.8	68493.6	C00036	ko00010,ko00020,ko00250,ko00470,ko00620,ko00630,ko00710,ko00999,ko01100,ko01110,ko01200,ko01210,ko01230,ko01240
mws1174	313.072	253	314.079	C17H14O6	[M-H]-	3-O-Acetylpinobanksin	Flavonoids	Flavanonols	52117-69-8	1	1851.29	8560.85	11863.8	5377.09	9414.92	9047.61	8971.42	7423.99	15055.6	9	9	9	977679	1.09727e+06	1.00585e+06	212376	199597	218234	170693	167031	196090	C16418	ko00941
mws1179	433.114	271	434.121	C21H22O10	[M-H]-	Naringenin-7-O-glucoside (Prunin)	Flavonoids	Flavanones	529-55-5	1	471199	457499	737740	509314	518295	429900	702608	696526	721031	258224	297868	350925	5.8095e+06	6.26575e+06	4.91396e+06	7.57845e+06	6.59911e+06	7.61661e+06	2.13687e+06	2.32213e+06	2.56547e+06	C09099	ko00941
mws1189	193.035	73	194.033	C6H10O7	[M-H]-	D-Galacturonic acid*	Others	Saccharides	685-73-4	3	1.38886e+07	1.47258e+07	1.2261e+07	7.67407e+06	7.63848e+06	8.83554e+06	9.93717e+06	7.09913e+06	7.82304e+06	3.11466e+06	3.39944e+06	3.41275e+06	1.79886e+07	1.79904e+07	1.69245e+07	2.20685e+07	2.09137e+07	2.06189e+07	8.17674e+06	9.2288e+06	1.0228e+07	C00333	ko00040,ko00053,ko00520,ko01100,ko01240,ko01250,ko02010
mws1292	565.155	409.092	564.123	C26H28O14	[M+H]+	Isoschaftoside	Flavonoids	Flavones	52012-29-0	3	158736	142845	366015	11204.9	8350.04	9875.39	130307	142213	186538	138438	157190	135983	158836	205422	201710	124767	112454	120212	151139	158751	166482	-	-
mws1297	269.103	101.02	270.11	C13H18O6	[M-H]-	Benzyl glucoside	Phenolic acids	Phenolic acids	4304-12-5	1	41322.4	72442.6	35376.8	57432.7	115799	84982.2	70713.2	88452.1	43715.6	19015.8	19727.2	18226.6	33373.9	12006.4	37504.1	21391.2	9317.42	19209.9	39916.9	26769.9	34304	-	-
mws1299	449.108	299.05	448.101	C21H20O11	[M+H]+	Luteolin-8-C-glucoside (Orientin)*	Flavonoids	Flavones	28608-75-5	3	1042.94	7163.96	13859.6	9184.98	6736.16	5771.94	20901.8	43260.7	33538.2	9	9	9	14108.5	20342.8	19543.7	21014.8	6864.25	8591.98	8281.58	16982.2	12725.3	C10114	-
mws1329	463.088	301.036	464.096	C21H20O12	[M-H]-	Quercetin-7-O-glucoside*	Flavonoids	Flavonols	491-50-9	2	4.94876e+06	5.25483e+06	8.89714e+06	7.51613e+06	8.7089e+06	8.68897e+06	1.37256e+07	1.50378e+07	1.82436e+07	3.83713e+06	3.86476e+06	3.7933e+06	2.13496e+07	1.9617e+07	2.07858e+07	3.46751e+07	2.79871e+07	2.93665e+07	1.08204e+07	1.28667e+07	1.50716e+07	C12639	-
mws1333	341.109	113.022	342.116	C12H22O11	[M-H]-	Melibiose	Others	Saccharides	585-99-9	3	9.04475e+06	9.42271e+06	9.292e+06	1.16322e+07	1.01239e+07	1.87755e+07	1.85259e+07	1.68021e+07	1.45394e+07	5.17127e+06	3.38727e+06	4.03938e+06	5.87116e+06	5.1525e+06	5.69419e+06	5.95965e+06	6.05181e+06	6.69566e+06	8.41857e+06	1.03865e+07	1.40962e+07	C05402	ko00052,ko01100,ko02010
mws1346	162.076	98	161.069	C6H11NO4	[M+H]+	DL-2-Aminoadipic acid	Alkaloids	Alkaloids	542-32-5	3	1.45625e+06	1.21204e+06	1.5077e+06	921730	826459	741467	690278	654940	725239	661337	646063	661053	1.12516e+06	1.01106e+06	1.0196e+06	884038	784980	779587	981888	937521	920982	C00956	ko00300,ko00310,ko00311,ko01100,ko01110,ko01210,ko01230
mws1350	181.051	151	182.058	C9H10O4	[M-H]-	Syringaldehyde; 4-Hydroxy-3,5-Dimethoxybenzaldehyde	Phenolic acids	Phenolic acids	134-96-3	3	37406.7	31646.1	40253	12691.6	12978.7	26296.9	10356.5	32919.8	28533.6	9	9	9	84179.2	75039.8	76751.5	47786.3	52861	44680.2	37208.8	39282	42151.3	-	-
mws1375	304.15	185.093	303.143	C12H21N3O6	[M+H]+	Nicotianamine	Alkaloids	Alkaloids	34441-14-0	1	5.55795e+06	4.38831e+06	4.04631e+06	5.49474e+06	6.94884e+06	5.30151e+06	4.64612e+06	3.20704e+06	4.28542e+06	3.15529e+06	2.91666e+06	3.21068e+06	1.02031e+07	9.49184e+06	8.97203e+06	1.00486e+07	1.02232e+07	1.13098e+07	4.75593e+06	4.60035e+06	5.29079e+06	C05324	ko00270,ko00999,ko01100,ko01110
mws1383	243.088	145	242.08	C12H10N4O2	[M+H]+	Lumichrome	Alkaloids	Alkaloids	1086-80-2	1	27151.8	37835.1	34787.2	50917.4	30701.8	68305	31389.1	40067.7	28582.7	15096.5	26928.4	30016.9	42251.9	41649	40510.2	39664.6	49612	38111.3	250829	228201	238965	C01727	ko00740
mws1397	441.083	169	442.09	C22H18O10	[M-H]-	Epicatechin gallate*	Flavonoids	Flavanols	1257-08-5	3	373969	294788	4.87717e+06	4905.19	32075.3	50279.1	1.25802e+06	1.34619e+06	1.29252e+06	5.84159e+06	5.41622e+06	6.0819e+06	1.89187e+06	1.84323e+06	2.50494e+06	1.11893e+06	1.07161e+06	1.39821e+06	957426	1.05473e+06	1.34244e+06	-	-
mws1401	175.108	84	174.101	C7H14N2O3	[M+H]+	L-Theanine	Amino acids and derivatives	Amino acids and derivatives	3081-61-6	3	636121	704552	929260	875662	859818	910286	729464	809415	830288	436570	434653	396302	528495	487610	535008	363471	510879	501632	638839	548532	591387	C01047	-
mws1409	578.9	402.6	580.034	C15H22N2O18P2	[M-H]-	Uridine-5'-diphosphoglucuronic acid	Nucleotides and derivatives	Nucleotides and derivatives	-	3	115046	128255	97145.9	250821	165503	290640	227093	176754	174970	9	9	9	109584	92531.3	109525	109052	113077	125592	76920.8	107017	106499	-	-
mws1417	160.04	116	161.048	C9H7NO2	[M-H]-	Indole-3-carboxylic acid	Alkaloids	Plumerane	771-50-6	3	73229.6	57397.8	348799	31520.2	40737	60437.7	108603	110793	111386	196614	191566	183813	154407	167744	154341	98336	79238.1	73066.2	114902	131274	133178	C19837	-
mws1422	275.091	107	274.084	C15H14O5	[M+H]+	Epiafzelechin*	Flavonoids	Flavanols	24808-04-6	1	2.01101e+06	2.02127e+06	4.17556e+06	2.57814e+06	2.47751e+06	3.07739e+06	2.37269e+06	2.76736e+06	2.23036e+06	2.17116e+06	2.10027e+06	2.58184e+06	1.07985e+06	1.16363e+06	1.22992e+06	909574	857294	1.00197e+06	1.40144e+06	1.27706e+06	1.74407e+06	C12128	ko00941,ko01110
mws1478	163.123	130.068	162.116	C10H14N2	[M+H]+	Nicotine	Alkaloids	Pyridine alkaloids	54-11-5	2	3.25373e+07	4.30184e+07	122200163	4.67132e+07	5.14038e+07	2.80016e+07	319247	395719	359000	9	9	9	122430	233254	218073	124211	265302	275997	2.89163e+07	5.89138e+07	2.77766e+07	C00745	ko00960,ko01110
mws1488	255.233	237.222	256.24	C16H32O2	[M-H]-	Palmitic acid	Lipids	Free fatty acids	57-10-3	2	39166.7	48357	42486.7	62637.9	61662.8	45470.6	44678	47691.6	55191.8	24704.1	23717.9	20080.7	55191.2	59026.1	57748.7	56363.2	47635.7	48126.2	104268	124266	120170	C00249	ko00061,ko00062,ko00071,ko00073,ko01040,ko01100,ko01212
mws1489	283.264	283.265	284.272	C18H36O2	[M-H]-	Stearic Acid	Lipids	Free fatty acids	57-11-4	2	6.34615e+07	5.77368e+07	8.38022e+07	6.79094e+07	1.1135e+08	9.54967e+07	1.62659e+08	8.14453e+07	6.56301e+07	7.60132e+06	1.39672e+07	1.27123e+07	6.57198e+07	7.16026e+07	6.41424e+07	5.83677e+07	6.64579e+07	7.4171e+07	6.78272e+07	7.11514e+07	7.44148e+07	C01530	ko00061,ko01040,ko01100
mws1506	639.193	161	640.2	C29H36O16	[M-H]-	Plantamajoside	Phenolic acids	Phenolic acids	104777-68-6	3	8956.54	9	8402.58	15502.5	10514.8	15898.2	3667.05	6319.69	10281.6	9	9	9	63956.6	64036.4	63426.4	38793.5	53886.3	67139.6	20346.2	13461.7	18117.7	C10485	-
mws1517	861.188	699.146	862.196	C42H38O20	[M-H]-	Sennoside B	Quinones	Anthraquinone	128-57-4	3	35984.6	86298.1	28183.3	71670.9	85432.4	114714	57272.1	85554.4	66210	9	9	9	44840.8	67641.5	137240	99606.6	69483.1	108237	40391.8	77023.9	46581.8	C13526	-
mws1519	595.167	287.055	596.174	C27H32O15	[M-H]-	Eriodictyol-7-O-Rutinoside (Eriocitrin)	Flavonoids	Flavanones	13463-28-0	2	29143	31999.7	18153.6	72882.2	77494.3	81126.3	55043.5	45350.6	56323.5	29000.5	27350	11332.6	155873	156108	138663	166088	225460	228169	56528.5	44897.8	102760	C09732	-
mws1526	359.134	197	358.126	C16H22O9	[M+H]+	Sweroside	Terpenoids	Monoterpenoids	14215-86-2	3	1.8956e+06	904160	1.17056e+06	1.48662e+06	3.24721e+06	1.69696e+06	3.60259e+06	3.64646e+06	2.24858e+06	113097	110842	150669	1.32272e+06	885575	1.93319e+06	1.5319e+06	1.10042e+06	1.32012e+06	1.77274e+06	732692	2.23086e+06	C17071	-
mws1550	162.058	73.1	161.051	C6H11NO2S	[M+H]+	S-Allyl-L-cysteine	Amino acids and derivatives	Amino acids and derivatives	21593-77-1	3	430253	579779	460486	1.22076e+06	1.36153e+06	1.28263e+06	496760	703689	656536	278893	247206	231152	454706	381027	386431	272836	376646	363137	516232	603817	535020	C16759	-
mws1584	515.12	191.05	516.127	C25H24O12	[M-H]-	1,3-O-Dicaffeoylquinic Acid (Cynarin)	Phenolic acids	Phenolic acids	30964-13-7	3	7278.43	9293.54	2647.62	17317	9881.96	15282.1	11368.7	15651.7	13618.7	9	9	9	48528.4	61365.4	67155.4	61105.2	57556.8	66008	25086.6	32629.2	22684.8	C10445	-
mws1587	132.102	86	131.095	C6H13NO2	[M+H]+	L-Norleucine*	Amino acids and derivatives	Amino acids and derivatives	327-57-1	1	1.32223e+06	1.657e+06	739038	2.50485e+06	2.91695e+06	2.60251e+06	1.91866e+06	2.02854e+06	1.78004e+06	8.34151e+06	7.79306e+06	8.79154e+06	2.26902e+06	2.08365e+06	2.0953e+06	1.97686e+06	2.18344e+06	2.20018e+06	1.65775e+06	1.91818e+06	1.80584e+06	C01933	-
mws1589	503.162	179	504.169	C18H32O16	[M-H]-	D-Panose*	Others	Saccharides	33401-87-5	3	531673	401473	154691	328226	346605	403357	513351	312608	407810	154722	201007	149957	370505	446206	338056	385267	402186	580666	827481	977638	930033	C00713	-
mws1593	665.215	161	666.222	C24H42O21	[M-H]-	D-Maltotetraose	Others	Saccharides	34612-38-9	3	8719.26	12684.9	15928.3	8007.01	9295.94	7859.81	8444.49	7458.03	15204.1	9	9	9	43671.9	51877.9	31834.8	28202.6	43249.9	45287.1	748011	777668	813056	C02052	-
mws1595	163.061	118.6	164.069	C6H12O5	[M-H]-	D-Fucose	Others	Saccharides	3615-37-0	3	91228.6	110016	108091	43843.1	47589.3	52877.8	56776.3	71972.2	69521	9	9	9	194227	179658	211679	178024	197567	190600	80266.9	79921.3	91989.4	C01018	-
mws1610	471.348	471.348	472.355	C30H48O4	[M-H]-	Maslinic acid	Terpenoids	Triterpene	4373-41-5	2	1.93572e+07	2.26533e+07	3.43862e+07	2.27454e+07	2.49107e+07	2.41448e+07	2.82468e+07	2.63965e+07	3.07788e+07	4.55403e+06	2.84964e+06	3.29376e+06	8.55773e+07	7.64918e+07	3.95863e+07	7.11705e+07	7.11727e+07	7.39875e+07	2.87464e+07	2.90364e+07	3.41264e+07	C16939	-
MWS1709	133.014	71.0097	134.022	C4H6O5	[M-H]-	D-Malic acid	Organic acids	Organic acids	636-61-3	1	8.92562e+06	6.8614e+06	8.55745e+06	1.06988e+07	1.10609e+07	1.07322e+07	1.25498e+07	7.96458e+06	9.17826e+06	1.08679e+07	8.5336e+06	8.53003e+06	3.12741e+06	3.77636e+06	3.82015e+06	2.83241e+06	2.96069e+06	2.82322e+06	5.26346e+06	7.17045e+06	6.60186e+06	C00497	ko00650,ko01100
mws1714	473.073	149.01	474.08	C22H18O12	[M-H]-	Chicoric Acid	Phenolic acids	Phenolic acids	70831-56-0	3	38525.1	14907.2	20698.1	27155	39109.9	20976.4	18187.9	16416.1	37819.7	9	9	9	21780.6	18202.9	45098.3	21495.6	30639	22889.4	25692.3	17488	20488.9	C10437	-
mws1715	252.109	69	251.102	C10H13N5O3	[M+H]+	Cordycepin (3'-Deoxyadenosine)	Nucleotides and derivatives	Nucleotides and derivatives	73-03-0	2	1.49394e+06	1.29496e+06	5.59835e+06	310161	303149	342488	2.41445e+06	1.66325e+06	1.78905e+06	3.94758e+06	4.21034e+06	3.72206e+06	2.21915e+06	2.11346e+06	2.27498e+06	1.26872e+06	1.06652e+06	1.05931e+06	1.63824e+06	1.70538e+06	1.6586e+06	C08431	-
MWS1771	196.097	91.0546	195.089	C10H13NO3	[M+H]+	L-Tyrosine methyl ester	Amino acids and derivatives	Amino acids and derivatives	1080-06-4	3	39432.3	40279.8	44077.8	94609.6	99180.2	85328	39185.8	58415.7	50673.1	41234	45109.1	44397.4	52688.5	48925	39432.5	49838.8	47690.3	58831.9	55130.5	49513.1	43752.1	C03404	-
MWS1839	165.056	92.0272	166.063	C9H10O3	[M-H]-	Ethylparaben	Phenolic acids	Phenolic acids	120-47-8	3	5933.25	4958.54	4390.93	4164.97	3782.77	8340.11	9787.37	9612.62	5771.61	9	9	9	41320.7	40365.2	36247.3	23858.5	32445.1	23876.9	19884.4	26733.4	30863.5	-	-
MWS1844	203.143	129.069	202.136	C14H18O	[M+H]+	2-Pentyl-3-phenyl-2-propenal	Others	Aldehyde compounds	122-40-7	3	58316.6	66906.7	57650.1	57578.3	60944.8	59879.1	54401.6	54106.8	58809.2	9	9	9	56250.1	49636.8	54955.5	56453.3	51235.6	53654.3	58276	62672.4	58580.6	C12288	-
MWS1848	135.045	92.0274	136.052	C8H8O2	[M-H]-	Phenyl acetate	Phenolic acids	Phenolic acids	122-79-2	2	230622	273667	340305	480623	430013	414368	541834	490412	576262	197541	220506	229974	423945	371438	408248	332842	345121	320609	319658	377261	339852	C00548	-
MWS1872	225.055	105.033	224.047	C14H8O3	[M+H]+	1-Hydroxyanthraquinone	Quinones	Anthraquinone	129-43-1	3	80374.3	139545	173376	74913.4	101107	156324	118678	113960	111746	9	9	9	99173.8	142857	97113.6	71577.4	74125.4	105931	120954	125551	83847	C02980	-
MWS1882	132.03	88.0403	133.037	C4H7NO4	[M-H]-	Iminodiacetic acid	Organic acids	Organic acids	142-73-4	3	2.23717e+07	2.07319e+06	2.4051e+07	1.25897e+06	1.27453e+06	1.37838e+06	1.2284e+07	1.34801e+07	1.2906e+06	973411	821559	7.93034e+06	1.83758e+06	258568	248617	233270	230345	1.93943e+06	749970	729558	808498	C19911	-
MWS1900	215.129	153.127	216.136	C11H20O4	[M-H]-	Undecanedioic acid	Lipids	Free fatty acids	1852-04-6	2	30913.4	28488.3	24775.1	54181.1	37889.8	27368.5	41605.8	33362	35339	10360.2	12017.7	11720	53519.7	51588.5	44437.9	45348.9	50766.2	44406.7	51808.6	65642.7	67888.2	-	-
MWS1962	153.127	83.0474	152.12	C10H16O	[M+H]+	cis-Citral	Organic acids	Organic acids	5392-40-5	3	97287.1	124901	148794	225175	318447	304049	152677	145745	141508	33944.9	50746.5	41310.8	217419	144958	159312	135459	124263	127446	167972	183448	160176	C09847	ko01110
MWS1983	343.125	89.0254	344.132	C12H24O11	[M-H]-	Maltitol	Others	Saccharides	585-88-6	3	729460	578027	730737	623750	830131	886274	884818	925923	1.06076e+06	252042	147783	233208	527852	576393	518322	576468	745460	521126	568577	655984	680948	-	-
MWS201054	162.08	56.05	161.069	C6H11NO4	[M+H]+	O-Acetyl-L-homoserine	Amino acids and derivatives	Amino acids and derivatives	250736-84-6	2	482966	594577	523509	856245	820031	807193	474877	652474	539181	524624	547052	495609	768387	661514	652049	564363	645138	583620	520341	605790	577475	-	-
MWS201388	246.11	141.07	245.101	C9H15N3O5	[M+H]+	Asn-Hyp	Amino acids and derivatives	Amino acids and derivatives	844640-50-2	3	35279.4	32658.9	41167	31569.8	17838.8	19086.7	40233.8	36685.7	27996.2	11560.2	8333.03	21419.9	21395.9	48639.2	41437.4	42635.5	39716.8	45155.2	35473.5	34668.4	35202.8	-	-
MWS201391	246.15	166.09	245.138	C10H19N3O4	[M+H]+	Asn-Ile	Amino acids and derivatives	Amino acids and derivatives	438533-59-6	2	101497	105550	562249	68258.7	71911.7	65930.9	83608.8	58994.1	67833	90049.6	106252	121270	429175	411693	538867	129584	119801	151808	271203	160957	252597	-	-
MWS201394	283.13	136.08	282.122	C13H18N2O5	[M+H]+	Thr-Tyr	Amino acids and derivatives	Amino acids and derivatives	145295-02-9	2	26279.1	39697.4	50611.4	52236.9	48892.7	54122.3	45265.1	44341.3	41684.1	22095.6	17114.2	16379.3	93464.5	82419.5	82061.6	63103.7	58780.2	52223.8	43990.4	48531.7	46588.4	-	-
MWS201398	219.1	86.06	218.09	C8H14N2O5	[M+H]+	Hyp-Ser	Amino acids and derivatives	Amino acids and derivatives	-	3	621855	578243	646292	428052	428195	385649	285847	281601	252379	354823	383822	376626	716907	743727	727393	749215	616999	694244	509050	499563	499442	-	-
MWS201399	264.1	104.05	263.094	C9H17N3O4S	[M+H]+	Met-Asn	Amino acids and derivatives	Amino acids and derivatives	36261-61-7	3	12982.5	36283.7	48430.9	15002	23513.1	6947.79	8019.99	10562	11013.5	9	9	9	101607	80489.5	94990.9	28534.9	37841.4	27463.9	41051.8	37102.9	31463.5	-	-
MWS201400	304.17	188.07	303.158	C16H21N3O3	[M+H]+	Val-Trp	Amino acids and derivatives	Amino acids and derivatives	24587-37-9	2	84919.5	77615.4	177208	75668.9	75307.1	99954.7	50083.4	50600	54525.4	102582	113213	104977	189912	168672	242065	116832	107345	122752	97921.9	93970.7	93586	-	-
MWS201405	319.14	110.07	318.133	C15H18N4O4	[M+H]+	His-Tyr	Amino acids and derivatives	Amino acids and derivatives	35979-00-1	3	45331.3	52529.7	114569	44619.6	56739.9	43033.5	29086.3	40565.8	45127.2	100514	97723.1	82989.4	177282	189078	176622	67644.4	71978.3	78841.8	72681.3	79307.3	79244.9	-	-
MWS201414	230.11	70.07	229.106	C9H15N3O4	[M+H]+	Pro-Asn	Amino acids and derivatives	Amino acids and derivatives	107856-82-6	3	208239	223038	401236	261841	265901	261114	225436	293671	276410	185237	153742	150491	391842	459783	354527	446735	343392	391947	274775	243477	253566	-	-
MWS201419	204.13	84.08	203.127	C8H17N3O3	[M+H]+	Lys-Gly	Amino acids and derivatives	Amino acids and derivatives	7563-03-3	2	2.87532e+06	3.17945e+06	3.71535e+06	3.74347e+06	3.6494e+06	4.03099e+06	3.22718e+06	3.52826e+06	2.55271e+06	1.84642e+06	1.90246e+06	1.72687e+06	3.31963e+06	3.36988e+06	3.43853e+06	3.3672e+06	3.16687e+06	3.30785e+06	2.64319e+06	3.29274e+06	3.10668e+06	-	-
MWS201424	246.15	86.1	245.138	C10H19N3O4	[M+H]+	Ile-Asn	Amino acids and derivatives	Amino acids and derivatives	59652-59-4	3	182935	228328	326702	126386	138293	126521	91391.6	75186.3	74761.3	153035	173751	162029	397651	437629	419680	249399	255053	292072	194636	149659	182996	-	-
MWS201437	247.13	86.1	246.122	C10H18N2O5	[M+H]+	Leu-Asp	Amino acids and derivatives	Amino acids and derivatives	32949-40-9	2	1.09055e+06	1.37005e+06	2.23321e+06	1.37102e+06	1.59371e+06	1.42125e+06	950639	569157	952346	1.14844e+06	263471	1.06065e+06	2.4928e+06	2.16746e+06	2.0674e+06	1.94585e+06	843218	2.23624e+06	1.19138e+06	1.38444e+06	1.274e+06	-	-
MWS201442	267.13	120.08	266.127	C13H18N2O4	[M+H]+	Phe-Thr	Amino acids and derivatives	Amino acids and derivatives	51352-44-4	1	758460	868390	1.00612e+06	1.59606e+06	1.59262e+06	1.48235e+06	591331	592177	628056	535319	530334	508042	1.4584e+06	1.4446e+06	1.4454e+06	1.18242e+06	1.1178e+06	1.04327e+06	887319	886933	768600	-	-
MWS201444	204.1	84.04	203.091	C7H13N3O4	[M+H]+	Gln-Gly	Amino acids and derivatives	Amino acids and derivatives	2650-65-9	2	3.10895e+06	3.33265e+06	4.05818e+06	2.7909e+06	2.74226e+06	4.0785e+06	4.31544e+06	4.11999e+06	3.769e+06	1.19587e+06	1.32608e+06	1.36543e+06	3.44937e+06	3.61846e+06	4.07885e+06	3.88393e+06	3.82996e+06	2.68856e+06	3.21296e+06	3.62353e+06	3.77812e+06	-	-
MWS201445	215.14	116.07	214.132	C10H18N2O3	[M+H]+	Val-Pro	Amino acids and derivatives	Amino acids and derivatives	20488-27-1	3	632549	696312	1.82822e+06	1.79274e+06	1.79072e+06	1.77474e+06	1.70042e+06	1.35845e+06	1.53946e+06	738228	750206	785931	1.0158e+06	947047	1.10571e+06	695940	727131	703655	951875	872128	898810	-	-
MWS201449	246.14	141.1	245.138	C10H19N3O4	[M+H]+	Asn-Leu	Amino acids and derivatives	Amino acids and derivatives	22601-71-4	2	100249	82068	445010	57703.1	86323.9	82489	80140.3	60348.8	37016.6	315354	345996	304114	391005	388606	418930	145221	109405	135835	240198	173529	172136	-	-
MWS20145	451.123	289.074	450.116	C21H22O11	[M+H]+	Eriodictyol-7-O-glucoside*	Flavonoids	Flavanones	38965-51-4	2	197145	184046	334162	294475	282783	178934	345916	383112	467212	257472	296297	289056	9	9	9	535017	1.4295e+06	491695	147803	188280	205195	-	-
MWS201455	262.14	84.08	261.132	C10H19N3O5	[M+H]+	Asp-Lys	Amino acids and derivatives	Amino acids and derivatives	5891-51-0	3	654604	856765	1.31502e+06	1.28864e+06	1.54558e+06	1.72517e+06	1.06706e+06	1.05855e+06	1.14266e+06	786320	694994	850178	1.34382e+06	1.15011e+06	1.22025e+06	1.01529e+06	954036	997394	1.36515e+06	1.18391e+06	1.31622e+06	-	-
MWS201458	279.17	120.09	278.163	C15H22N2O3	[M+H]+	Phe-Ile	Amino acids and derivatives	Amino acids and derivatives	22951-94-6	2	182799	176697	212818	334214	99424.2	128767	63142.1	76457	79816.4	9	9	9	751443	583721	443925	349810	181910	247987	203759	160482	214737	-	-
MWS201461	288.2	175.12	287.196	C12H25N5O3	[M+H]+	Leu-Arg	Amino acids and derivatives	Amino acids and derivatives	26607-15-8	3	242344	241613	259695	282480	290103	212026	156938	158855	158976	136151	130745	99468.1	306274	253247	305448	184249	167641	234721	211445	223098	196041	-	-
MWS201465	295.13	120.08	294.122	C14H18N2O5	[M+H]+	Glu-Phe	Amino acids and derivatives	Amino acids and derivatives	20556-22-3	1	359797	386251	506108	527541	459722	492493	237583	216467	246876	193653	215965	185287	785931	717203	676541	654587	534574	599829	375690	415811	383135	-	-
MWS201471	310.18	84.08	309.169	C15H23N3O4	[M+H]+	Lys-Tyr	Amino acids and derivatives	Amino acids and derivatives	35978-98-4	3	437711	602906	591163	1.04026e+06	987021	956567	997871	1.06585e+06	975624	255816	249265	219208	1.3069e+06	1.27653e+06	1.19287e+06	1.38868e+06	1.3209e+06	1.31224e+06	821697	912839	889015	-	-
MWS201478	253.12	120.09	252.111	C12H16N2O4	[M+H]+	Phe-Ser	Amino acids and derivatives	Amino acids and derivatives	16053-39-7	2	568526	727245	748666	1.12526e+06	996136	981098	518902	524555	475662	312990	322990	267157	1.24074e+06	1.12606e+06	1.15691e+06	1.01784e+06	1.09763e+06	1.1065e+06	668793	646935	662530	-	-
MWS20152	417.156	402.1	418.163	C22H26O8	[M-H]-	Syringaresinol	Lignans and Coumarins	Lignans	21453-71-4	2	12515.2	13873.7	18504.9	10091	8101.57	12227.7	9847.32	7168.25	5794.52	11064.6	8704.82	6661.89	33591.5	28551.7	28628.5	28045.1	28064.6	22175.8	11738.7	12640.5	13635.9	C10889	-
MWS20155	361.092	163.039	360.084	C18H16O8	[M+H]+	Rosmarinic acid	Phenolic acids	Phenolic acids	537-15-5	3	72706.6	59693.9	247442	39511.5	93648.5	45459.5	119204	188980	123232	142607	137149	143163	157225	128289	132510	94915.7	95077.9	72298.3	158388	175912	166351	C01850	ko00350,ko01100
MWS20159	271.118	91.0537	270.11	C13H18O6	[M+H]+	Phenyl-β-D-glucopyranoside	Phenolic acids	Phenolic acids	-	2	27582.1	55791.1	39373.2	153321	185452	200517	54645	114061	39612.1	82690	51402.9	49314.9	38839.3	67774.2	151666	185281	145013	156916	141118	52254.5	40022.5	-	-
MWS20182	195.066	136.054	196.074	C10H12O4	[M-H]-	Dihydroferulic Acid	Phenolic acids	Phenolic acids	1135-23-5	3	46447.8	29323.3	36043	48542.2	62879.9	34303.6	17484.7	20165.5	24482.6	18696.5	18437.4	17084.2	14146.9	9986.58	31173.9	23428.5	14486.4	7449.59	25950.9	32780.7	13150.6	-	-
MWS20194	149.06	103.057	148.052	C9H8O2	[M+H]+	Cinnamic acid	Phenolic acids	Phenolic acids	140-10-3	3	742451	780249	754080	763435	714943	754686	274522	174209	174021	175520	206256	193388	1.81376e+06	1.78206e+06	1.72081e+06	1.82522e+06	1.74413e+06	1.36051e+06	695807	739403	657738	C00423	ko00130,ko00360,ko00940,ko00996,ko00999,ko01100,ko01110
MWS20205	951.074	301	952.082	C41H28O27	[M-H]-	Geraniin	Tannins	Tannin	60976-49-0	3	90019.9	163279	102240	139996	240821	74363.3	122565	167270	157194	74036.8	69984.7	66610.9	136270	116347	147611	106122	131683	235148	117772	132046	66431.6	C10230	-
MWS2027	129.03	68.9967	128.022	C4H4N2O3	[M+H]+	Barbituric acid;Malonylurea;2,4,6-Pyrimidinetrione	Nucleotides and derivatives	Nucleotides and derivatives	67-52-7	2	982702	805214	806247	1.0981e+06	927868	1.18488e+06	940080	1.0445e+06	952596	1.6484e+07	2.01789e+07	1.87376e+07	993894	1.17516e+06	1.08776e+06	1.10137e+06	1.13727e+06	946889	853791	787148	764440	C00813	ko00240,ko01100
MWS2040	94.9808	79.9609	95.9881	CH4O3S	[M-H]-	Methanesulfonic acid	Organic acids	Organic acids	75-75-2	3	90486.1	39607.6	46471.8	11396.2	32979.3	5950.28	30519.1	33376.6	34095.1	9	9	9	313852	385044	314529	331304	354247	354184	106306	124651	124065	C11145	ko00920,ko01100
MWS20633g	262.05	216.04	261.04	C9H12NO6P	[M+H]+	O-phosphate-L-tyrosine	Amino acids and derivatives	Amino acids and derivatives	21820-51-9	3	12148.6	9373.89	13077.6	12569.7	13167.3	16529.3	20002.2	19817.9	20885.6	9	9	9	22122.5	15869.9	14907.3	17187.7	20081.6	16012.6	31764.7	27360.4	31959	C06501	-
MWS20645	239.1	136.08	238.095	C11H14N2O4	[M+H]+	Gly-Tyr	Amino acids and derivatives	Amino acids and derivatives	658-79-7	3	318578	428182	1.21508e+06	587629	674610	551484	470000	483716	461498	537011	544128	554822	989543	999026	1.06456e+06	636171	528446	605649	556633	603781	580105	-	-
MWS2066	143.051	115.055	144.058	C10H8O	[M-H]-	1-Naphthol	Phenolic acids	Phenolic acids	90-15-3	3	18265.2	15753.3	19194.6	25000.7	29889.6	31287.5	3203.54	4062.97	3627.98	17459.6	17508	10271.8	2605.89	2399.09	2462.75	1021.17	637.961	2084.3	7144.26	10742.8	9724.78	C11714	-
MWS20672	366.17	120.08	365.159	C17H23N3O6	[M+H]+	Glu-Phe-Ala	Amino acids and derivatives	Amino acids and derivatives	-	2	51270.7	44000.1	82319.7	129420	127883	99278	58656.9	50508.4	68754.3	157666	152998	136406	109807	123254	98711	124281	126440	89415.6	68924.3	91248.1	83189	-	-
MWS2070	179.072	92.0265	180.079	C10H12O3	[M-H]-	Propyl 4-hydroxybenzoate	Phenolic acids	Phenolic acids	94-13-3	2	4917.5	6714.27	6065.77	8188.92	8417.36	5472.74	26262.9	21176.3	28468.1	9	9	9	19173.3	20591.4	20163.1	18221.9	17305.7	17824.5	32527.8	29214.8	30930.6	-	-
MWS20966	206.1	116.07	205.088	C7H15N3O2S	[M+H]+	S-methyl-L-thiocitrulline	Amino acids and derivatives	Amino acids and derivatives	209589-59-3	3	367229	457651	373973	685495	628839	539502	444119	339755	454219	154296	149580	150264	1.43828e+06	1.48512e+06	1.66875e+06	1.89825e+06	1.85228e+06	1.96731e+06	606559	643129	740300	-	-
MWS20987	174.12	70.07	173.116	C7H15N3O2	[M+H]+	N5-(1-Iminoethyl)-L-ornithine	Amino acids and derivatives	Amino acids and derivatives	36889-13-1	3	185178	157355	148948	120354	96866.5	118117	134312	118494	122414	402320	412592	371185	163738	139617	147324	205569	161836	174722	141862	117456	128394	-	-
mws2104	193.072	99.01	194.079	C7H14O6	[M-H]-	D-Pinitol	Others	Saccharides	10284-63-6	2	1.48737e+07	1.28783e+07	8.83373e+06	7.84457e+06	9.32365e+06	9.07558e+06	9.67615e+06	3.98795e+06	5.43885e+06	3.18608e+06	3.07059e+06	3.10175e+06	1.69934e+07	1.55056e+07	1.69986e+07	17936563	1.69791e+07	1.77549e+07	7.26581e+06	9.2933e+06	1.00798e+07	C03844	-
mws2108	353.088	191.05	354.095	C16H18O9	[M-H]-	Cryptochlorogenic acid (4-O-Caffeoylquinic acid)*	Phenolic acids	Phenolic acids	905-99-7	2	244398	176219	447957	508770	565278	504693	366938	324119	255267	150245	206810	222792	4.06678e+06	3.68179e+06	3.48236e+06	3.73474e+06	4.1815e+06	3.26033e+06	1.49445e+06	1.95911e+06	1.65181e+06	-	-
mws2118	435.13	166.7	436.137	C21H24O10	[M-H]-	Phloretin-2'-O-glucoside (Phlorizin)	Flavonoids	Chalcones	60-81-1	1	1.63858e+06	519918	1.42404e+06	796644	800221	1.10415e+06	1.01133e+06	1.14626e+06	1.0422e+06	9	9	9	2.39413e+06	2.14974e+06	2.14175e+06	1.70362e+06	1.55444e+06	1.64066e+06	1.25431e+06	1.12415e+06	1.23219e+06	C01604	ko00941,ko01110
mws2120	291.015	247	292.022	C13H8O8	[M-H]-	Brevifolin carboxylic acid	Phenolic acids	Phenolic acids	18490-95-4	1	3.26713e+06	2.65974e+06	2.39197e+07	2.47125e+06	2.80218e+06	2.49158e+06	9.88402e+06	9.83842e+06	9.6602e+06	1.87749e+07	1.96906e+07	2.08313e+07	1.04606e+07	1.40695e+07	1.40317e+07	6.92955e+06	7.20169e+06	8.13481e+06	5.60262e+06	6.71016e+06	7.91608e+06	-	-
mws2124	154.982	78.8	155.982	C2H5O6P	[M-H]-	2-Phosphoglycolate	Organic acids	Organic acids	13147-57-4	3	58049.8	164653	58697.8	45358.4	24815.8	60609.5	99814.8	137216	86345.1	9	9	9	25214.1	115101	23452.3	52340.5	59802.5	23130.2	25547.6	65418.2	26913.7	-	-
mws2125	166.975	78.7	167.982	C3H5O6P	[M-H]-	Phosphoenolpyruvate	Organic acids	Organic acids	138-08-9	3	12408.2	12856	31119.5	18851.4	13754.5	9991.64	264545	370746	295600	9	9	9	18982.8	15723.8	27852	35714.9	41458.3	29090.7	144659	138777	128175	C00074	ko00010,ko00020,ko00400,ko00440,ko00620,ko00710,ko00996,ko00999,ko01100,ko01110,ko01200,ko01230,ko01240
mws2184	207.066	135.1	208.074	C11H12O4	[M-H]-	Ethyl caffeate	Phenolic acids	Phenolic acids	102-37-4	3	21566.1	20115.5	22011.1	6395.41	9465.01	17774.9	8709.7	10656.1	7374.55	9	9	9	62866.9	57849.6	50158.1	34493.9	35613	40438.9	22911.2	22361	22387.8	-	-
mws2186	435.092	303	434.085	C20H18O11	[M+H]+	Avicularin(Quercetin-3-O-α-L-arabinofuranoside)	Flavonoids	Flavonols	572-30-5	1	397394	373861	853038	565091	471428	484145	753727	851227	1.0725e+06	7.61522e+06	7.93652e+06	6.83433e+06	8.47123e+06	8.04976e+06	8.40953e+06	9.42277e+06	8.63223e+06	9.5848e+06	2.92346e+06	3.55194e+06	3.44973e+06	-	-
mws2212	179.035	135.046	180.042	C9H8O4	[M-H]-	Caffeic acid	Phenolic acids	Phenolic acids	331-39-5	1	5.57322e+06	6.0613e+06	6.26754e+06	3.45581e+06	3.64223e+06	5.36598e+06	1.79348e+06	1.71422e+06	1.41472e+06	4.35965e+06	3.54974e+06	5.12694e+06	8.10553e+06	7.69647e+06	7.22861e+06	6.3281e+06	6.84086e+06	6.15853e+06	4.20262e+06	4.78099e+06	5.12575e+06	C01197	ko00940,ko01100,ko01110
MWS2430	241.218	241.211	242.225	C15H30O2	[M-H]-	13-methylmyristic acid	Lipids	Free fatty acids	2485-71-4	3	500544	625119	847999	981525	731888	441081	1.10014e+06	674764	754161	287356	319697	292073	717140	778647	781968	982940	860816	743684	1.12146e+06	1.30492e+06	1.39394e+06	-	-
MWS2442	259.022	96.9688	260.03	C6H13O9P	[M-H]-	D-Fructose 6-Phosphate*	Others	Saccharides	643-13-0	1	7.96852e+06	1.1949e+07	1.23758e+07	3.73564e+07	2.81645e+07	3.20459e+07	3.72506e+07	2.64589e+07	2.95397e+07	5.45645e+06	4.45396e+06	4.20819e+06	1.32067e+07	1.13665e+07	9	8.9533e+06	9.06472e+06	7.56222e+06	1.52336e+07	1.83692e+07	1.50952e+07	C00085	ko00052,ko00500,ko00710,ko01100,ko01110,ko01200
mws2523	421.075	241.1	422.083	C12H23O14P	[M-H]-	Trehalose 6-phosphate	Others	Saccharides	4484-88-2	1	72107.8	108857	438103	485765	431158	505366	646648	510488	577472	90813.8	79096	107416	612391	596435	514727	521800	331568	580346	390559	400587	372320	C00689	ko00500,ko01100,ko01110
mws2608	222.097	84.0451	221.09	C8H15NO6	[M+H]+	N-Acetyl-D-galactosamine*	Others	Saccharides	1811-31-0	2	1.58054e+06	1.61263e+06	1.96041e+06	1.9198e+06	2.3013e+06	2.43472e+06	1.81103e+06	1.60141e+06	1.65742e+06	629350	594093	506963	1.95639e+06	1.65777e+06	1.66718e+06	1.59628e+06	1.25908e+06	1.35274e+06	1.47162e+06	1.64898e+06	1.78456e+06	C01132	ko00052,ko00520,ko01100,ko01250
mws2623	281.249	281.25	282.256	C18H34O2	[M-H]-	11-Octadecanoic acid(Vaccenic acid)	Lipids	Free fatty acids	506-17-2	1	2.37674e+07	2.24979e+07	4.22613e+07	1.82771e+07	2.3384e+07	1.92409e+07	3.2295e+07	2.47342e+07	2.70121e+07	1.79808e+07	2.10617e+07	1.55069e+07	5.59693e+07	7.02036e+07	7.09485e+07	5.36411e+07	4.73782e+07	5.26495e+07	3.54736e+07	4.27033e+07	3.95478e+07	C21944	-
MWS2910	242.113	126.066	241.106	C10H15N3O4	[M+H]+	5-Methyl-2'-Deoxycytidine	Nucleotides and derivatives	Nucleotides and derivatives	838-07-3	3	9076.7	8560.32	44461.8	16133.2	12798	7759.48	11598.7	18316.6	28167.7	9	9	9	53632.7	49273.5	49432.5	29426.4	32945.1	32088.1	81231.6	75429.5	73012.9	C03592	-
MWS2984	153.052	136.026	152.045	C4H4N6O	[M+H]+	8-Azaguanine	Nucleotides and derivatives	Nucleotides and derivatives	134-58-7	2	182670	279868	334023	261601	318165	290471	324469	351270	310542	207286	207043	189367	496949	439232	434811	270780	249590	299645	233872	283345	281947	-	-
MWS3020	145.133	86.0961	144.126	C7H16N2O	[M+H]+	N-Acetylcadaverine	Alkaloids	Alkaloids	32343-73-0	3	1.76437e+06	1.57458e+06	2.10638e+06	1.69717e+06	1.26038e+06	1.50463e+06	1.73962e+06	1.74818e+06	1.90081e+06	943742	1.16253e+06	1.04048e+06	1.50388e+06	1.73457e+06	1.60024e+06	1.58747e+06	1.50487e+06	1.48981e+06	1.63245e+06	1.7291e+06	1.59732e+06	-	-
MWS3036	147.03	85.0297	148.037	C5H8O5	[M-H]-	3-Hydroxyglutaric acid	Organic acids	Organic acids	638-18-6	3	669067	850255	726901	1.39919e+06	1.60081e+06	1.33346e+06	1.19719e+06	1.36792e+06	1.18201e+06	551534	518742	453027	492969	900482	826700	724753	756849	835497	1.06725e+06	1.29031e+06	1.21678e+06	-	-
mws3133	174.08	86.06	173.069	C7H11NO4	[M+H]+	Oxaceprol	Amino acids and derivatives	Amino acids and derivatives	33996-33-7	3	124243	155357	102045	140953	157212	141509	170095	135539	181643	98836.6	73425	86341	415233	415460	363130	459737	420822	501513	208473	260587	221287	-	-
MWS3149	151.041	107.052	152.047	C8H8O3	[M-H]-	3-Methoxybenzoic acid	Phenolic acids	Phenolic acids	586-38-9	3	13927.7	21552.1	22750.5	58934.8	58191.3	71298.4	55962	68641.3	54586.7	9	9	9	182262	182407	198024	216568	203646	204764	70771.9	63455.7	80911	-	-
MWS3165	212.09	149.06	229.095	C10H15NO5	[M+H]+	3-Methoxy-L-Tyrosine	Amino acids and derivatives	Amino acids and derivatives	200630-46-2	3	129647	157317	161582	264421	304244	260812	198784	147560	157256	74887.3	88189.6	76872.5	177476	145810	188692	170447	178881	177768	140561	155247	138300	-	-
MWS3166	312.26	74.03	313.262	C18H35NO3	[M-H]-	N-Palmitoylglycine	Amino acids and derivatives	Amino acids and derivatives	2441-41-0	3	10042.1	8912.2	15856.5	18262.2	13229.7	9467.74	14634.7	11236	15972.3	9	9	9	21151.9	19651.2	19675.8	19714.2	20819.4	12962.8	13117	13771.9	15082	-	-
mws4052	102.055	56.05	101.048	C4H7NO2	[M+H]+	1-Aminocyclopropane-1-carboxylic acid	Organic acids	Organic acids	22059-21-8	2	3.39453e+06	3.60814e+06	3.12346e+06	7.47855e+06	6.74889e+06	7.01974e+06	5.48101e+06	4.94325e+06	4.67055e+06	2.19963e+06	2.15621e+06	1.93358e+06	895084	918943	904386	972538	950003	1.02306e+06	2.45747e+06	2.38973e+06	2.2818e+06	C01234	ko00270,ko01100,ko01110
mws4053	455.353	455.353	456.36	C30H48O3	[M-H]-	Ursolic acid	Terpenoids	Triterpene	77-52-1	3	6.52046e+06	3.82507e+06	9.95874e+06	5.18393e+06	6.03169e+06	6.03252e+06	9.88761e+06	6.44655e+06	8.25893e+06	592515	732996	753738	1.88997e+07	1.79328e+07	1.7716e+07	1.64861e+07	1.32988e+07	1.51939e+07	1.07681e+07	1.24333e+07	1.08924e+07	C08988	-
mws4085	223.061	193	224.069	C11H12O5	[M-H]-	Sinapic acid	Phenolic acids	Phenolic acids	530-59-6	1	2.05435e+06	2.02485e+06	1.67086e+06	1.6454e+06	1.81601e+06	1.78877e+06	961264	516862	705874	964372	849091	970946	457584	530252	369755	464852	591317	512950	736658	860806	762937	C00482	ko00940,ko01100,ko01110
mws4134	611.145	306.079	612.152	C20H32N6O12S2	[M-H]-	Oxiglutatione	Amino acids and derivatives	Amino acids and derivatives	27025-41-8	3	17266.5	23358.8	41819.5	38722.2	34014.5	38590.8	145960	107708	93892.5	9	9	9	653162	643716	595283	739499	719504	839616	149147	200355	224042	C00127	ko00480,ko01100,ko01240
mws4167	463.087	287.057	462.08	C21H18O12	[M+H]+	Luteolin-7-O-glucuronide	Flavonoids	Flavones	29741-10-4	1	1.67984e+06	1.34221e+06	5.51588e+06	1.61945e+06	2.03999e+06	2.32681e+06	4.62279e+06	3.61984e+06	6.64536e+06	2.12859e+06	2.2162e+06	2.47865e+06	4.31319e+07	3.7448e+07	5.17982e+07	4.48407e+07	5.89711e+07	6.2792e+07	2.66904e+07	2.60939e+07	2.82338e+07	C03515	ko00944
mws4170	179.056	59.0139	180.063	C6H12O6	[M-H]-	D-Glucose*	Others	Saccharides	50-99-7	3	1.90856e+06	2.04965e+06	2.05374e+06	2.174e+06	1.86954e+06	2.16088e+06	2.44569e+06	2.34387e+06	2.74906e+06	1.19473e+07	11223286	1.15549e+07	5.36466e+06	5.49214e+06	6.23123e+06	5.0582e+06	5.07865e+06	5.71197e+06	2.63701e+06	2.86912e+06	3.05069e+06	C00031	ko00010,ko00030,ko00052,ko00500,ko00520,ko00524,ko00901,ko01100,ko01110,ko02010
mws4174	222.097	138	221.09	C8H15NO6	[M+H]+	N-Acetyl-D-mannosamine*	Others	Saccharides	7772-94-3	3	609310	569550	804193	290799	326717	366560	324953	258327	231355	103548	111724	137516	847559	659774	616782	588078	638228	664027	4.95187e+06	5.07472e+06	4.80494e+06	C00645	ko00520,ko01100,ko01250
mws4175	175.025	85.0288	176.032	C6H8O6	[M-H]-	D-Glucurono-6,3-lactone	Others	Saccharides	32449-92-6	2	131979	88219.7	93956.7	88359.3	104686	125888	179977	102077	86310.9	35953.4	38343.3	36329.5	226645	188435	176624	177953	215163	259783	118814	106256	148707	C02670	ko00053,ko01100
mws4176	237.123	120.088	236.116	C12H16N2O3	[M+H]+	L-Alanyl-L-Phenylalanine	Amino acids and derivatives	Amino acids and derivatives	3061-90-3	2	206817	322059	377922	641398	489223	637310	229110	298286	205802	183464	178941	197348	702550	711514	545912	738025	436831	698546	471300	350464	493533	-	-
mws4183	433.078	300.033	434.085	C20H18O11	[M-H]-	Quercetin-3-O-arabinoside*	Flavonoids	Flavonols	22255-13-6	2	4.90239e+06	5.3913e+06	9.67629e+06	6.40382e+06	5.73909e+06	7.30557e+06	9.73345e+06	8.5162e+06	1.29663e+07	4.71642e+06	4.1442e+06	4.35302e+06	6.35426e+07	6.68678e+07	5.68229e+07	7.10215e+07	6.51098e+07	7.16751e+07	3.18735e+07	3.6049e+07	3.51951e+07	-	-
MWS4301	151.041	107.05	152.047	C8H8O3	[M-H]-	3-hydroxyphenylacetic acid	Phenolic acids	Phenolic acids	621-37-4	3	25163.3	21020.2	48827.2	11779.1	18357.1	20854.3	12713.1	9907.17	20590	22597.3	20108.2	21140.5	75881.7	60843.8	82846.3	30561.3	44562.5	35598.1	26720.6	27881.9	21256.9	C05593	ko00350,ko00360,ko01100
MWS4305	119.035	59.0135	120.042	C4H8O4	[M-H]-	Erythrose	Others	Saccharides	583-50-6	3	273592	508205	546579	381719	331590	452860	614647	571640	437807	131860	89703.8	155971	1.30787e+06	1.14071e+06	1.14733e+06	1.49727e+06	1.14197e+06	1.09571e+06	519355	753118	723281	C01796	-
MWS4309	262.119	188.071	261.111	C13H15N3O3	[M+H]+	Glycyl-tryptophan	Amino acids and derivatives	Amino acids and derivatives	2390-74-1	1	133456	137954	680080	381197	386040	379519	249081	314817	286543	9	9	9	976023	900186	907315	603386	467511	587008	397915	427653	386694	-	-
MWS4312	101.026	55.0182	102.032	C4H6O3	[M-H]-	Butanone acid	Organic acids	Organic acids	600-18-0	3	28350.7	20695.7	20242.5	35245.2	39584.2	31017.3	39102.5	46253.6	30943.2	9	9	9	12453	15762	12437.6	13873.7	14915.7	7927.75	16074.7	18903.2	14906.3	-	-
MWS4471	173.057	58.0297	174.064	C6H10N2O4	[M-H]-	N-Alpha-Acetyl-L-Asparagine	Amino acids and derivatives	Amino acids and derivatives	4033-40-3	3	60721	39390.4	44520.8	58256.5	39331.3	45644.1	14383.2	49747.5	64848.7	30379.7	32975.2	51820.9	232927	145813	199411	97645.6	74855.2	197455	42960.7	47354.4	53156.1	-	-
mws4516	130.05	84.05	129.043	C5H7NO3	[M+H]+	Pyroglutamic acid	Amino acids and derivatives	Amino acids and derivatives	4042-36-8	2	343587	394024	448779	757241	805072	850059	581372	630636	546712	1.38791e+07	1.4359e+07	1.44359e+07	566496	548162	515858	663406	741393	653832	456276	516975	454676	-	-
MWS4525	166.072	124.05	165.065	C6H7N5O	[M+H]+	6-O-methylguanine	Nucleotides and derivatives	Nucleotides and derivatives	20535-83-5	3	15012	10405.6	38688.8	9	9	9	4245.44	4395.43	14133.3	43903.8	41442.3	36058.9	31468.3	34763.4	23791.4	19946.6	8199.63	15148.6	160577	166363	239968	-	-
mws5035	279.17	120.085	278.163	C15H22N2O3	[M+H]+	L-Leucyl-L-phenylalanine	Amino acids and derivatives	Amino acids and derivatives	56217-82-4	2	1.17633e+06	1.51376e+06	1.63637e+06	1.38115e+06	1.23492e+06	1.0241e+06	433878	326327	394040	1.02122e+06	989040	981337	2.64801e+06	2.46927e+06	2.36868e+06	2.13791e+06	1.95694e+06	1.80106e+06	1.15112e+06	914487	1.18734e+06	-	-
mws5037	203.139	86.1001	202.132	C9H18N2O3	[M+H]+	L-Alanyl-L-leucine	Amino acids and derivatives	Amino acids and derivatives	3303-34-2	3	72885	86887.2	80902.9	173752	106133	141244	105626	97020.2	91762.1	9	9	9	105416	79481.8	91198.6	126971	102771	178613	85438.9	78763.1	82192.7	-	-
mws5038	341.109	89.0249	342.116	C12H22O11	[M-H]-	Isomaltulose	Others	Saccharides	13718-94-0	3	2.55733e+07	1.98706e+07	2.14038e+07	3.13363e+07	4.02938e+07	3.3412e+07	3.84471e+07	3.9896e+07	3.43812e+07	9.14463e+06	9.29328e+06	1.25268e+07	1.24876e+07	1.31097e+07	1.24327e+07	1.14204e+07	1.49553e+07	1.74687e+07	2.14042e+07	2.99097e+07	2.85697e+07	C01742	-
mws5041	189.123	86.1038	188.116	C8H16N2O3	[M+H]+	L-Glycyl-L-isoleucine	Amino acids and derivatives	Amino acids and derivatives	19461-38-2	3	717819	492900	3.95402e+06	449141	459531	450448	778043	468454	364006	1.67675e+06	1.97036e+06	1.46937e+06	2.41275e+06	2.73869e+06	2.77932e+06	609157	533755	606024	969073	1.03973e+06	1.01648e+06	-	-
mws5042	223.108	120.088	222.101	C11H14N2O3	[M+H]+	L-Glycyl-L-phenylalanine	Amino acids and derivatives	Amino acids and derivatives	721-66-4	2	475110	467735	2.5657e+06	517512	525463	538368	578337	373971	407996	1.76584e+06	1.25701e+06	1.21687e+06	1.7708e+06	1.72735e+06	1.91553e+06	780609	608608	597395	740024	792216	820000	-	-
MWS5083	455.097	96.9685	456.105	C17H21N4O9P	[M-H]-	Flavin Single Nucleotide(FMN)	Nucleotides and derivatives	Nucleotides and derivatives	6184-17-4	2	114770	99342.4	97300.4	249895	240326	237474	176861	187272	217292	58191.3	54578.7	65115.3	262388	203706	260781	304023	364872	363154	138689	142832	171750	C00061	ko00190,ko00740,ko01100,ko01110,ko01240
MWS5164	203.15	70.0653	202.143	C8H18N4O2	[M+H]+	N,N'-Dimethylarginine;SDMA	Amino acids and derivatives	Amino acids and derivatives	30344-00-4	2	744764	748040	1.18767e+06	1.10716e+06	1.11473e+06	1.0751e+06	854996	999500	908411	606502	670909	530932	444108	466051	497461	341166	369517	431840	526011	544978	601348	-	-
MWS5173	112.05	70.0284	111.043	C4H5N3O	[M+H]+	Isocytosine	Nucleotides and derivatives	Nucleotides and derivatives	108-53-2	2	202523	222324	246168	252535	236536	221994	279039	223447	242606	188234	162396	160679	374919	386900	311460	400637	413487	367297	226784	241851	215517	-	-
MWS5206	181.051	135.045	182.058	C9H10O4	[M-H]-	4-Hydroxyphenyllactic Acid	Phenolic acids	Phenolic acids	306-23-0	3	11127	17866	18281	11078.6	10881.2	5872.28	12466.8	20688	7203.5	9	9	9	11580.4	23868.4	16172.4	13832.5	14778.3	18278.5	15874.6	21975	24192.9	C03672	-
MWS5209	235.164	118.087	117.079	C5H11NO2	[2M+H]+	N-Methyl-α-aminoisobutyric acid	Amino acids and derivatives	Amino acids and derivatives	2566-34-9	3	49722.6	20044.6	11192	9	10582.8	6334.64	10351.9	5072.05	14723.8	10066.1	5019.16	15199.1	127836	99367.7	79100.9	95832.9	76764	105698	88494.2	75987.3	65968.6	-	-
MWS5231	243.161	181.158	244.167	C13H24O4	[M-H]-	Tridecanedioic acid	Lipids	Free fatty acids	505-52-2	1	240660	248574	230599	475182	270451	251910	269456	257776	256871	44659.3	55707.2	44710.6	237388	220054	242204	323967	339499	241410	366777	378713	390379	-	-
MWS5235	299.261	253.254	300.266	C18H36O3	[M-H]-	12-Hydroxyoctadecanoic acid	Lipids	Free fatty acids	106-14-9	2	9696.61	12100.8	16057.3	18936.2	16799	9684.07	18014.2	14144.5	11373.2	9	9	9	22101	24241.3	31992	17992.9	19840.4	14851	32541.4	33634.3	34812.9	-	-
MWS80006	311.223	293.214	312.23	C18H32O4	[M-H]-	9-Hydroperoxy-9Z,11E-Octadecadienoic Acid	Lipids	Free fatty acids	-	2	101604	82921.4	413237	25642.1	27210.8	29856.7	91264	97186.1	87193.7	296484	279116	275829	193950	187403	194529	98402.3	85089.8	87656	126238	143357	140904	-	-
MWS80007	311.223	249.221	312.23	C18H32O4	[M-H]-	13-Hydroperoxy-9Z,11E-octadecadienoic acid	Lipids	Free fatty acids	23017-93-8	3	193353	151844	543855	42969.8	50859.8	46492.7	161136	159461	146865	305418	302527	290964	367905	342541	362013	167270	153167	170874	206492	213653	224355	-	-
MWSCX015	165.055	91.0526	164.047	C9H8O3	[M+H]+	Caffeic aldehyde	Phenolic acids	Phenolic acids	141632-15-7	3	2.1962e+06	2.46167e+06	2.14807e+06	1.05148e+06	1.24636e+06	1.25251e+06	559764	810270	542478	959810	1.11815e+06	1.04427e+06	1.27169e+06	1.31875e+06	1.35828e+06	1.2156e+06	980959	1.20557e+06	1.02555e+06	1.14993e+06	970699	C10945	ko00940,ko01110
MWSHY0008	433.113	313.072	432.106	C21H20O10	[M+H]+	Apigenin-6-C-glucoside (Isovitexin)	Flavonoids	Flavones	38953-85-4	3	7562.34	10477.6	1269.57	7906	12065.8	13539.3	20397.4	15652.8	8741.2	9	9	9	91097	90874.2	61173.7	96105.8	122349	86943.7	33509.3	45857.9	35605.2	C01714	ko00944
MWSHY0009	301.071	286.048	300.063	C16H12O6	[M+H]+	Diosmetin (5,7,3'-Trihydroxy-4'-methoxyflavone)	Flavonoids	Flavones	520-34-3	3	9	9	9	3973.52	5143.57	2730.37	9	9	9	4955.22	10452.8	10659.5	173914	135835	154188	25361.9	21773.1	21774.6	37382.1	34688.7	36587.3	C10038	-
MWSHY0016	449.108	299.056	448.101	C21H20O11	[M+H]+	Luteolin-6-C-glucoside (Isoorientin)*	Flavonoids	Flavones	4261-42-1	3	4700.97	8851.94	14617.7	18280.7	14292.5	16681.5	8581.77	34338.6	34788.1	9	9	9	19203	20944.9	15289.6	4961.71	19738.6	2708.96	20584	21797.1	17268.3	C01821	-
MWSHY0018	403.139	373.1	402.132	C21H22O8	[M+H]+	Nobiletin (5,6,7,8,3',4'-Hexamethoxyflavone)	Flavonoids	Flavones	478-01-3	3	44519.3	47470	67709.7	123917	118769	88518.6	11793.2	63714.2	22756.2	1.42552e+06	430742	577183	44628.2	43468.1	69617.1	17624	18437.2	48737.9	109258	113775	115403	C10112	-
MWSHY0029	303.05	229.05	302.043	C15H10O7	[M+H]+	Quercetin	Flavonoids	Flavonols	117-39-5	3	99378.9	131485	117672	139460	115680	156956	34398.8	26765.1	35677.3	41657.9	52413.8	53768.2	286775	253052	260036	154592	173767	152321	100215	122663	108442	C00389	ko00941,ko00944,ko01100,ko01110
MWSHY0035	463.087	287.055	462.08	C21H18O12	[M+H]+	Scutellarein-7-O-glucuronide (Scutellarin)	Flavonoids	Flavones	27740-01-8	1	42586.8	51027.8	291224	43336.8	81993.3	31260.3	67259	114906	115395	72765.2	64333.6	76180.6	3.19971e+06	3.24449e+06	2.76186e+06	4.11599e+06	4.32808e+06	5.1798e+06	1.45897e+06	1.2384e+06	1.72459e+06	-	-
MWSHY0050	595.166	287.053	594.159	C27H30O15	[M+H]+	Kaempferol-3-O-rutinoside(Nicotiflorin)*	Flavonoids	Flavonols	17650-84-9	3	2.71058e+06	2.79866e+06	3.47352e+06	6.74879e+06	5.87727e+06	5.64979e+06	5.49198e+06	6.26898e+06	5.5069e+06	1.398e+06	1.77915e+06	1.51225e+06	1.61575e+07	1.45131e+07	1.26978e+07	1.4449e+07	1.60612e+07	1.5708e+07	7.33974e+06	7.27559e+06	7.08427e+06	C21833	ko00944,ko01110
MWSHY0061	595.164	287.055	594.159	C27H30O15	[M+H]+	Kaempferol-3-O-neohesperidoside*	Flavonoids	Flavonols	32602-81-6	1	2.38955e+06	2.32847e+06	2.95055e+06	5.41857e+06	6.54345e+06	6.09029e+06	4.68678e+06	6.11927e+06	3.71242e+06	1.72009e+06	1.4164e+06	1.48535e+06	1.47386e+07	1.28962e+07	1.34983e+07	1.22099e+07	1.33103e+07	1.49688e+07	6.73856e+06	7.12879e+06	7.33577e+06	-	-
MWSHY0080	595.166	287.058	594.159	C27H30O15	[M+H]+	Luteolin-7-O-neohesperidoside (Lonicerin)	Flavonoids	Flavones	25694-72-8	1	2.22537e+06	2.55746e+06	2.40309e+06	6.53923e+06	5.90592e+06	5.66973e+06	4.48136e+06	4.81948e+06	4.83184e+06	1.48516e+06	1.78345e+06	1.32776e+06	1.41749e+07	1.52408e+07	1.47738e+07	1.42473e+07	1.45327e+07	1.41523e+07	7.58308e+06	7.28999e+06	7.52149e+06	C12630	ko00944
MWSHY0094	459.092	139.039	458.085	C22H18O11	[M+H]+	Gallocatechin gallate*	Flavonoids	Flavanols	4233-96-9	3	3816.19	2717.22	70590.7	17340.6	807.486	2332.35	17752.4	7786.4	21563.4	9	9	9	35460.5	39186.9	21542.7	11247	33799.4	5748.04	18797.4	14152.4	11076	-	-
MWSHY0103	483.129	437.123	482.121	C25H22O10	[M+H]+	Silibinin	Flavonoids	Flavanonols	22888-70-6	3	1.86226e+06	1.85823e+06	3.22194e+06	422220	359803	486363	2.59712e+06	2.58605e+06	2.36741e+06	1.23661e+06	1.18788e+06	1.19022e+06	2.81787e+06	2.67596e+06	2.97626e+06	2.16868e+06	2.01968e+06	2.41958e+06	2.13338e+06	2.50872e+06	2.33663e+06	C07610	-
MWSHY0124	257.081	153.018	256.074	C15H12O4	[M+H]+	Pinocembrin (Dihydrochrysin)	Flavonoids	Flavanones	480-39-7	1	12501.9	12798.7	118916	8375.53	6161.68	9364.39	33948	27585.5	26909	34351.7	36234	31762	565962	522840	508691	261518	271793	292241	141664	144416	140761	C09827	ko00941
MWSHY0135	625.176	317.075	624.169	C28H32O16	[M+H]+	Isorhamnetin-3-O-rutinoside (Narcissin)*	Flavonoids	Flavonols	604-80-8	3	66013.2	66895.7	83991.4	164557	114657	176234	145953	164669	176832	35711.7	30764.3	15508.2	234107	165235	244493	176996	149831	189847	119708	152247	133862	-	-
MWSHY0162	627.156	303.058	626.148	C27H30O17	[M+H]+	Quercetin-3-O-sophoroside (Baimaside)	Flavonoids	Flavonols	18609-17-1	3	2.06737e+06	2.90213e+06	1.9457e+06	7.26027e+06	6.54953e+06	5.58456e+06	4.7429e+06	3.24074e+06	4.03535e+06	278893	469122	649976	4.06787e+06	4.84933e+06	4.73323e+06	5.63788e+06	4.48115e+06	6.44989e+06	4.00261e+06	3.14051e+06	4.24121e+06	C12667	ko00944,ko01110
MWSHY0171	579.15	409.092	578.142	C30H26O12	[M+H]+	Procyanidin B2*	Tannins	Proanthocyanidins	29106-49-8	1	2.16287e+07	1.89687e+07	5.2703e+07	7.435e+06	7.97377e+06	8.68333e+06	2.37399e+07	2.65708e+07	2.84265e+07	9	9	9	3.62888e+07	4.03047e+07	3.78807e+07	2.85531e+07	2.57096e+07	2.30888e+07	2.62934e+07	2.87462e+07	2.63321e+07	C17639	-
MWSmce024	355.096	193.047	354.095	C16H18O9	[M+H]+	Scopoletin-7-O-glucoside (Scopolin)	Lignans and Coumarins	Coumarins	531-44-2	2	41887.2	30269.6	39167.1	91107.6	94640.5	53220.7	50043.4	45188.1	32005.8	26649.9	32677.4	17605.7	108425	93445	76353.1	98553.7	99853.4	113677	57679.3	65951.4	45521.7	C01527	ko00999,ko01110
MWSmce039	124.037	84.048	123.032	C6H5NO2	[M+H]+	Isonicotinic acid*	Others	Vitamin	55-22-1	3	459817	422912	725937	513735	466001	484534	400780	536902	493958	550519	595908	554605	915945	932371	858256	743892	751074	643850	620633	539718	486270	C07446	-
MWSmce040	153.05	65.0376	152.047	C8H8O3	[M+H]+	Isovanillin	Phenolic acids	Phenolic acids	621-59-0	3	2.35756e+06	2.2311e+06	2.79583e+06	229880	274775	272277	1.22137e+06	898702	1.05037e+06	2.13617e+06	2.16201e+06	1.99047e+06	1.78436e+06	1.70289e+06	1.66569e+06	876407	812647	854681	1.45286e+06	1.33241e+06	1.40983e+06	-	-
MWSmce052	455.361	455.361	456.36	C30H48O3	[M-H]-	3-Epiursolic acid	Terpenoids	Triterpene	989-30-0	2	276322	158900	2.79261e+06	159855	240092	201939	896116	1.00039e+06	1.07081e+06	167384	218776	198589	1.79874e+06	2.28816e+06	2.24892e+06	1.00298e+06	875321	1.05261e+06	902767	1.04407e+06	997560	-	-
MWSmce088	247.127	131.082	246.116	C17H14N2	[M+H]+	Ellipticine	Alkaloids	Plumerane	519-23-3	3	68126.1	63559.9	64452.1	71040.7	78925.3	77968.8	39710.8	40813.9	56234	36474.5	37758.7	34652.1	130949	142489	87295.7	112137	107566	94460.1	58833.9	79016.2	70982	-	-
MWSmce159	193.046	147.044	192.042	C10H8O4	[M+H]+	6,7-Dihydroxy-4-methylcoumarin	Lignans and Coumarins	Coumarins	529-84-0	3	369505	501669	433433	1.02992e+06	1.06308e+06	794148	399144	728337	499264	540949	487777	443765	253597	201422	324128	156523	151937	234908	398957	274803	301469	-	-
MWSmce165	165.082	59.0159	166.084	C6H14O5	[M-H]-	L-Fucitol	Others	Saccharides	13074-06-1	2	1.61323e+06	1.54264e+06	1.46653e+06	913648	894651	964453	870714	729277	853083	485644	374961	421610	2.23832e+06	1.68736e+06	1.95211e+06	2.78699e+06	2.59383e+06	3.29442e+06	828912	870131	981505	-	-
MWSmce177	221.088	133.034	222.089	C12H14O4	[M-H]-	Ethyl ferulate	Phenolic acids	Phenolic acids	4046-02-0	3	51018.2	35293.6	183990	12950.9	12217	19291.2	28233.3	18621.5	31401.7	228870	248929	268774	89793	83474.6	88861.6	51240.7	37011.7	46290.4	84112.6	90782.1	99939.8	-	-
MWSmce183	151.044	77.0421	152.047	C8H8O3	[M-H]-	D-Mandelic acid	Organic acids	Organic acids	611-71-2	3	34944.2	24313.2	70419.6	11611.4	18390.9	19114.3	15961.8	15851.8	17161.3	52324.9	51938.5	70332.8	98986.5	80097.9	90337.6	45302.9	39095.9	29101.5	57131.9	35282.9	56093.3	-	-
MWSmce190	148.093	74.0223	147.089	C6H13NO3	[M+H]+	4-Hydroxy-L-Isoleucine	Amino acids and derivatives	Amino acids and derivatives	781658-23-9	3	673751	663860	557095	803731	822929	782605	721121	713748	666158	349253	327782	330845	2.20657e+06	2.11806e+06	2.30704e+06	1.81525e+06	1.93007e+06	1.81789e+06	1.01004e+06	881935	971057	-	-
MWSmce195	327.152	188.079	326.152	C20H22O4	[M+H]+	Dehydrodiisoeugenol	Lignans and Coumarins	Lignans	2680-81-1	3	4791.57	1989.93	7046.53	11265.1	4702.25	8366.24	1271.53	4289.54	4446.1	3952.11	7546.02	5303.35	3281.74	5408.49	12745.4	2807.32	3563.14	3948.95	5318.14	6908.41	8696.81	C10650	-
MWSmce199	149.049	59.0162	150.053	C5H10O5	[M-H]-	L-Xylose*	Others	Saccharides	609-06-3	2	952253	955698	1.1738e+06	1.13786e+06	1.12414e+06	1.29859e+06	1.43731e+06	1.53947e+06	1.50875e+06	248104	228617	276176	2.93786e+06	2.6991e+06	2.63413e+06	2.61564e+06	2.92865e+06	2.75996e+06	1.19313e+06	1.4297e+06	1.35636e+06	C01510	-
MWSmce203	341.117	73.0319	342.116	C12H22O11	[M-H]-	D-Cellobiose	Others	Saccharides	528-50-7	1	370102	367690	371858	308012	433929	406147	837918	544953	500248	63690.4	61264.1	67218.4	739415	671446	640737	835909	780954	755379	7.77104e+06	9.42145e+06	9.64528e+06	-	-
MWSmce210	182.999	67.0214	184.001	C7H4O6	[M-H]-	Chelidonic acid	Organic acids	Organic acids	99-32-1	3	268021	279685	413998	228380	141596	109870	196524	141150	338620	98569.4	94880.7	53799.2	241347	344486	232175	240516	197905	270365	157129	110606	202649	C08476	-
MWSmce274	123.049	93.0376	124.052	C7H8O2	[M-H]-	Salicyl Alcohol	Phenolic acids	Phenolic acids	90-01-7	3	29802.8	30052.4	45999.8	14709	15242.4	31819	63119.2	57500.7	27686.4	14491	3779.83	17218.2	72763.3	46207.5	77085.3	95710.6	59327.7	46943.5	21291.5	62798.4	56897.2	C02323	-
MWSmce283	149.069	92.032	150.068	C9H10O2	[M-H]-	4'-Hydroxypropiophenone	Phenolic acids	Phenolic acids	70-70-2	1	2.37168e+06	2.53669e+06	4.77794e+06	2.06825e+06	2.10271e+06	2.20208e+06	3.43318e+06	2.99532e+06	2.48309e+06	5.73426e+06	6.86122e+06	7.72918e+06	1.15534e+06	1.078e+06	1.21127e+06	778857	645807	759514	1.67465e+06	1.90136e+06	1.84665e+06	C13342	-
MWSmce295	245.072	113.032	244.07	C9H12N2O6	[M+H]+	1-beta-D-Arabinofuranosyluracil	Nucleotides and derivatives	Nucleotides and derivatives	3083-77-0	2	2.66738e+06	2.95746e+06	3.92849e+06	695420	714930	747909	816217	532560	588618	915760	1.01212e+06	845045	1.02434e+07	9.58006e+06	9.79542e+06	8.83048e+06	9.80234e+06	8.71641e+06	3.40097e+06	3.38859e+06	3.35429e+06	C16908	-
MWSmce308	197.046	124.017	198.053	C9H10O5	[M-H]-	Gallic Acid Ethyl Ester; Ethyl gallate	Phenolic acids	Phenolic acids	831-61-8	3	4384.6	11522.1	17287.4	6205.94	3999.39	9	8617.4	3045.52	2626.96	11500.9	3848.67	4985.18	36490.4	37216.8	41748.1	10279.6	11594.3	10329.7	9847.63	22054.9	22904	-	-
MWSmce329	185.08	125.059	184.074	C9H12O4	[M+H]+	Antiarol; 3,4,5-Trimethoxyphenol	Phenolic acids	Phenolic acids	642-71-7	3	7432.98	13831.9	20283.6	23458.3	11496.8	23583.8	30230.2	38374.4	12118.3	22153.1	17217.2	34007.9	6909.76	11791.4	35149.8	17089.8	18573.5	15112.9	22375.6	30015.8	30516.7	C10765	-
MWSmce331	102.054	56.0498	101.048	C4H7NO2	[M+H]+	Azetidine-2-carboxylic acid	Alkaloids	Alkaloids	2517-04-6	1	4.5579e+06	4.86083e+06	4.25115e+06	1.03894e+07	9.59244e+06	9.18224e+06	6.66418e+06	7.25387e+06	6.84371e+06	3.5449e+06	3.4741e+06	3.46758e+06	1.23606e+06	1.36427e+06	1.34315e+06	1.4263e+06	1.19538e+06	1.30595e+06	3.5513e+06	3.19429e+06	3.23126e+06	C08267	-
MWSmce333	284.099	152.056	283.092	C10H13N5O5	[M+H]+	Crotonoside; 2-Hydroxyadenosine	Nucleotides and derivatives	Nucleotides and derivatives	1818-71-9	3	6.44477e+06	4.72146e+06	1.57406e+07	2.19813e+06	2.38075e+06	2.16722e+06	1.65479e+06	1.05199e+06	961875	1.10607e+06	1.14344e+06	1.02621e+06	1.29171e+07	1.17024e+07	1.25378e+07	7.04931e+06	6.19422e+06	6.59339e+06	4.97216e+06	5.18503e+06	5.57401e+06	C08432	-
MWSmce340	203.118	132.085	202.111	C12H14N2O	[M+H]+	L-Praziquanamine	Alkaloids	Isoquinoline alkaloids	99746-73-3	3	24829.9	24243.2	45854.4	42801.6	46106.6	43209.3	31415.1	30433.9	23356.8	9	9	9	20338.6	21786.8	16955.9	13452	23963.9	13996.6	20588.3	11284.8	27943.6	-	-
MWSmce387	183.03	124.017	184.037	C8H8O5	[M-H]-	3-O-Methylgallic acid	Phenolic acids	Phenolic acids	3934-84-7	3	142823	236330	246132	132699	135612	152686	94958.2	84326.8	104877	145198	133325	160020	126441	129897	120962	71272.3	58647.3	83273.5	81715.7	106458	120863	C05616	-
MWSmce409	953.091	300.998	954.097	C41H30O27	[M-H]-	Chebulagic acid	Tannins	Tannin	23094-71-5	3	179693	183192	66509.1	169995	235064	66729.9	117565	150549	119906	9	9	9	87444.5	102921	116648	123404	91566.7	124515	124890	126229	202753	C10214	-
MWSmce417	453.174	291.128	452.168	C22H28O10	[M+H]+	5-O-Methylvisammioside	Others	Chromone	84272-85-5	2	628287	604813	531602	1.23498e+06	1.04675e+06	1.04325e+06	969628	1.10031e+06	1.43831e+06	233362	306474	246619	1.03972e+06	1.06462e+06	1.02891e+06	1.25049e+06	904199	1.11834e+06	720432	772105	671354	-	-
MWSmce439	147.046	119.051	148.052	C9H8O2	[M-H]-	3,4-Dihydrocoumarin	Lignans and Coumarins	Coumarins	119-84-6	2	66405.5	37154.3	208886	4961.45	3651.82	6022.3	108596	44353.5	83406.7	133967	147015	171059	558575	487178	477658	161437	160419	175519	159658	252676	259287	C02274	ko00999
MWSmce466	135.046	92.0293	136.052	C8H8O2	[M-H]-	4-Hydroxyacetophenone	Phenolic acids	Phenolic acids	99-93-4	2	294841	323003	422323	519601	546343	546652	806028	678705	731819	325110	290325	346613	541684	508794	620227	403505	452321	486025	378790	392586	477350	C10700	ko01100
MWSmce486	503.162	383.12	504.169	C18H32O16	[M-H]-	Manninotriose*	Others	Saccharides	13382-86-0	3	41984.7	35407.8	41234.6	36831.6	22690.7	15676.9	53724.4	33687	43125.5	9	9	9	71859.5	58490.6	67787.7	48406	65837.5	74976.2	239780	215751	222446	C05404	ko00052,ko01100
MWSmce499	685.271	523.218	686.279	C32H46O16	[M-H]-	Secoisolariciresinol diglucoside	Lignans and Coumarins	Lignans	158932-33-3	3	92664.4	148882	91851.5	218769	217013	266901	182699	243005	198875	9	9	9	72371.9	95627.1	73742	133086	63079	99282.8	123084	116923	146969	-	-
MWSmce501	167.036	108.025	168.042	C8H8O4	[M-H]-	Protocatechuic Acid Methyl Ester	Phenolic acids	Phenolic acids	2150-43-8	3	42406.5	25184.3	49976.5	63675.9	62660.5	83427.1	64790.5	63763.1	63914.3	71123.2	70214.1	94128.8	195307	250614	228693	267508	289596	251200	99257.9	121941	128417	-	-
MWSmce541	206.081	131.051	205.074	C11H11NO3	[M+H]+	Cinnamoylglycine	Amino acids and derivatives	Amino acids and derivatives	16534-24-0	3	9054	9135.21	2712.66	8183.34	2315.95	4216.46	4107.56	7649.65	11514.8	9	9	9	5937.35	2753.35	5673.29	1747.07	4077.57	10920	765241	650069	772955	-	-
MWSmce549	303.252	57.0702	302.246	C17H34O4	[M+H]+	1-Monomyristin	Lipids	Free fatty acids	589-68-4	1	1.72436e+06	1.65167e+06	1.73346e+06	2.7016e+06	2.59781e+06	2.01449e+06	1.99204e+06	1.8744e+06	1.87424e+06	276912	253808	275901	1.39248e+06	1.31766e+06	1.13484e+06	1.19862e+06	2.11496e+06	1.34543e+06	3.68643e+06	3.83597e+06	3.81069e+06	-	-
MWSmce577	207.101	161.061	206.094	C12H14O3	[M+H]+	(E)-Ethyl p-methoxycinnamate	Phenolic acids	Phenolic acids	24393-56-4	3	5224.92	10075	8200	11295.7	21923.6	8306.67	5904.66	9258.31	14342.3	9	9	9	756534	698339	710301	5180.89	7141.9	5894.4	100206	152452	119100	-	-
MWSmce582	144.065	84.0449	143.058	C6H9NO3	[M+H]+	Methyl L-pyroglutamate	Alkaloids	Pyrrole alkaloids	4931-66-2	3	80645.8	105698	87923.7	183481	174979	179656	143498	146155	142654	177281	172871	174547	88239.4	99161.8	100970	134128	143697	131419	97561.7	121569	76105.5	-	-
MWSmce583	165.02	91.0192	166.027	C8H6O4	[M-H]-	Piperonylic acid	Organic acids	Organic acids	94-53-1	3	737554	709725	539241	358172	427391	442275	551908	566428	672728	372701	450757	458219	559605	584300	570695	581234	455996	354363	470291	503665	543627	-	-
MWSmce584	138.091	77.0387	137.084	C8H11NO	[M+H]+	L-Tyramine	Alkaloids	Alkaloids	51-67-2	2	5.65763e+06	5.7794e+06	5.09424e+06	6.86641e+06	7.48459e+06	6.79056e+06	5.90617e+06	5.63518e+06	5.39625e+06	415528	393426	485476	2.69717e+07	2.6039e+07	2.25936e+07	2.24941e+07	2.06581e+07	2.0016e+07	9.24257e+06	9.72663e+06	9.59856e+06	C00483	ko00350,ko00950,ko01100,ko01110,ko01240
MWSmce585	104.071	59.0145	103.063	C4H9NO2	[M+H]+	Methyl 3-aminopropanoate	Amino acids and derivatives	Amino acids and derivatives	4138-35-6	3	5.01609e+06	5.58345e+06	1.14143e+07	5.28168e+06	4.72754e+06	4.9018e+06	6.5994e+06	5.29046e+06	6.11504e+06	4.44477e+06	4.6919e+06	4.43865e+06	1.07406e+07	1.10664e+07	1.13837e+07	9.17785e+06	8.3154e+06	1.01367e+07	6.84922e+06	6.22269e+06	6.88332e+06	-	-
MWSmce598	829.282	325.115	828.275	C30H52O26	[M+H]+	Maltopentaose	Others	Saccharides	34620-76-3	3	24439.8	20199.8	24003.9	7581.93	16950.5	6990.86	14097.1	22457	14439.2	9	9	9	6203.53	6462.84	5267.24	9063.09	3519.92	9180.23	34724.9	40708	42637.4	-	-
MWSmce607	120.065	56.0499	119.058	C4H9NO3	[M+H]+	DL-Threonine	Amino acids and derivatives	Amino acids and derivatives	80-68-2	3	7.84622e+06	7.01973e+06	5.79259e+06	5.31441e+06	5.4293e+06	4.84681e+06	4.4163e+06	4.86255e+06	4.51067e+06	3.00998e+06	2.58595e+06	3.01639e+06	1.75397e+06	1.48767e+06	1.56775e+06	1.50154e+06	1.57444e+06	1.59985e+06	3.86102e+06	3.58074e+06	3.62131e+06	-	-
MWSmce613	489.115	264.042	488.107	C14H26N4O11P2	[M+H]+	Citicoline	Nucleotides and derivatives	Nucleotides and derivatives	987-78-0	3	38059.7	63725.3	37016.6	25028.9	20219.7	10073.5	35476.6	29144.8	28818.7	9	9	9	21390.6	19002.1	21506.4	16352.3	28066.5	20025.3	15733.1	11067.7	9280.99	C00307	ko00564,ko01100
MWSmce632	195.065	93.0339	194.058	C10H10O4	[M+H]+	Vanillin acetate	Phenolic acids	Phenolic acids	881-68-5	3	268633	209216	902319	100418	97148.8	82570.9	325049	315398	267264	1.36544e+06	1.19861e+06	1.12697e+06	283300	321387	298704	195820	212273	195979	254264	287047	303391	-	-
MWSmce663	153.055	120.022	154.063	C8H10O3	[M-H]-	Vanillyl alcohol	Phenolic acids	Phenolic acids	498-00-0	3	10508.9	5706.67	36738.7	15231.3	16575.4	14519.1	11265.9	11537.9	12740.9	10735.2	11817.9	9273.59	28287.2	29030.1	26498.7	26820.8	19639.7	26874.5	9873.91	17590	19146.2	-	-
MWSmce674	451.362	89.0588	450.35	C31H46O2	[M+H]+	Phylloquinone (Vitamin K1)	Others	Vitamin	84-80-0	3	20868.9	18708.3	19610.9	9882.07	21190.9	23037	10351.1	12588.9	12086.9	9	9	9	9200.48	8866.3	9555.34	10564.5	22602.9	21679.2	10736.9	8306.8	10944.4	-	-
MWSmce675	271.083	108.022	272.09	C12H16O7	[M-H]-	Arbutin	Phenolic acids	Phenolic acids	497-76-7	1	848838	856554	1.38707e+06	669406	528897	744814	881499	857049	900571	929388	765073	709419	847845	932231	993411	969463	880086	892895	747707	810065	883034	C06186	ko00010
MWSmce676	149.046	59.0132	150.053	C5H10O5	[M-H]-	D-Arabinose*	Others	Saccharides	10323-20-3	3	975739	1.13816e+06	1.11011e+06	1.31022e+06	1.35794e+06	1.34698e+06	1.39042e+06	1.48751e+06	1.69319e+06	271225	251587	243897	2.65254e+06	3.1083e+06	2.7191e+06	2.76239e+06	2.52926e+06	2.84242e+06	1.19901e+06	1.45048e+06	1.38844e+06	C00216	ko00040,ko00053,ko00520,ko01100,ko01250
MWSmce690	175.025	59.0137	176.032	C6H8O6	[M-H]-	Erythorbic Acid; Isoascorbic Acid*	Others	Vitamin	89-65-6	2	368932	454694	263255	660783	535268	928390	757826	564883	887189	93376.2	71265	60822.9	1.21738e+06	748151	1.10204e+06	1.18371e+06	952354	1.40111e+06	386615	789544	634645	-	-
MWSmce694	71.0603	54.0346	70.0531	C3H6N2	[M+H]+	3-Aminopropionitrile	Alkaloids	Alkaloids	151-18-8	3	18628.5	20742.8	24126.8	36574.9	14633	22730.2	38209.9	29288	22510.1	9	9	9	26140.1	28405.6	30158	28869.6	25072.2	34678.6	22176	26996.9	22418.5	-	-
MWSmce706	129.065	56.0494	128.059	C5H8N2O2	[M+H]+	Cyclo(Ala-Gly)	Amino acids and derivatives	Amino acids and derivatives	4526-77-6	3	145732	295551	317147	323161	226470	84263.1	248902	264709	287861	226324	197882	168560	299438	332155	336303	506701	463038	489269	440722	294756	244475	-	-
MWSmce709	130.065	103.055	129.058	C9H7N	[M+H]+	Isoquinoline	Alkaloids	Isoquinoline alkaloids	119-65-3	2	123791	93952.5	166690	151182	90276.1	153532	134916	39567.5	89195.8	9	9	9	90439.2	62322.9	120358	60381	40173.4	96298.2	61942.5	115411	123618	C06323	-
MWSslk015	101.035	57.9938	102.043	C3H6N2O2	[M-H]-	L-Cycloserine	Amino acids and derivatives	Amino acids and derivatives	339-72-0	3	3971.9	1659.29	5138.83	2464.38	2292.14	5491.13	8471.74	10486.9	7064.21	9	9	9	17355.9	18784.1	21607	12478.9	10932.5	12906.9	16968.9	10186.6	12369.5	C06682	-
MWSslk066	169.05	65.0388	168.042	C8H8O4	[M+H]+	3-Hydroxy-4-methoxybenzoic acid; Isovanillic Acid	Phenolic acids	Phenolic acids	645-08-9	3	191389	247205	169056	170738	150469	126344	57347.4	56103.6	41013.4	61049.2	82235.3	75310.5	176100	189841	154284	94020.7	88606.8	90890.1	127131	113845	135941	-	-
MWSslk080	187.132	141.128	188.141	C10H20O3	[M-H]-	10-Hydroxydecanoic acid	Lipids	Free fatty acids	1679-53-4	2	5556.1	11019	10934	6462.54	10201	7315.95	23251.7	17558.4	16627.2	9	9	9	182315	177191	179641	133866	151881	151373	38848.6	49281.9	60132.8	C02774	-
MWSslk094	593.126	125.026	594.137	C30H26O13	[M-H]-	Proanthocyanidins	Tannins	Proanthocyanidins	20347-71-1	3	24251	29939.3	47171.1	12216	17940.9	5728.75	30716	20207.5	24357.1	9	9	9	35778.1	49203.6	43253.6	28332	27903.6	40835.6	19458.7	25057.3	26312.9	-	-
MWSslk102	155.012	119.036	154.005	C5H3ClN4	[M+H]+	6-Chloropurine	Nucleotides and derivatives	Nucleotides and derivatives	87-42-3	3	211607	233712	223904	223249	170785	177618	211650	226904	238484	212207	264919	221726	138840	186661	212642	170948	216318	211026	169073	189627	200254	-	-
MWSslk132	285.208	223.211	286.214	C16H30O4	[M-H]-	Hexadecanedioic acid	Lipids	Free fatty acids	505-54-4	1	108851	121276	162159	121350	125030	131458	89546.4	95921.6	94702.6	83309.5	89185.4	81322	241183	220981	226480	158452	167713	160023	122803	133319	136498	C19615	ko00073,ko01100
MWSslk133	257.177	195.178	258.183	C14H26O4	[M-H]-	1,14-Tetradecanedioic Acid	Lipids	Free fatty acids	821-38-5	2	39756.1	51405.7	43390.8	55294.9	44723.3	44068.2	49302.8	44334	43982.5	12482.7	13224.6	14076.3	57784.8	63433.3	56151.8	47829	53468	52873.5	83978.5	93626	98747.6	-	-
MWSslk140	192.069	56.0494	191.062	C7H13NO3S	[M+H]+	N-Acetyl-L-Methionine	Amino acids and derivatives	Amino acids and derivatives	65-82-7	3	240858	286483	367986	1.26809e+06	1.24593e+06	1.41142e+06	399798	650291	466073	172410	133294	134735	390378	404631	436310	87936.5	91864.4	108633	430053	408532	464562	C02712	-
MWSslk146	595.167	433.122	594.159	C27H30O15	[M+H]+	4'-O-Glucosylvitexin	Flavonoids	Flavones	38950-94-6	3	14637.6	12692.8	18264.5	48971.4	27213.6	47655.2	27753.1	33139.7	12697.3	9	9	9	70710.6	63858.3	39010.3	34588.7	53360.8	36112.9	65800.2	19220.4	46167.1	-	-
MWSslk154	277.129	115.041	276.121	C12H20O7	[M+H]+	Triethyl citrate	Organic acids	Organic acids	77-93-0	2	105985	114930	509103	190897	107649	137920	26032.7	26995.7	21760.8	21165.1	23970.3	13414.3	61768.1	83145.5	67458.1	34823.9	27863	34087.3	120255	130026	124663	-	-
MWSslk160	633.074	301.001	634.081	C27H22O18	[M-H]-	Corilagin	Tannins	Tannin	23094-69-1	2	288814	264095	2.81547e+06	100308	110467	121806	959107	913253	884801	9	9	9	1.78074e+06	1.59114e+06	1.81456e+06	1.03751e+06	863876	983902	669109	765420	759177	C10219	-
MWSslk171	407.134	227.073	408.142	C20H24O9	[M-H]-	Nodakenin	Lignans and Coumarins	Coumarins	495-31-8	2	22055.2	20972.7	30183.5	93099.8	64278.5	63164	72908	70326	64235.7	20262	13060.8	25559.9	240712	264222	309754	318879	319422	319021	87123.3	100903	115649	C09279	-
MWSslk181	419.135	257.09	418.126	C21H22O9	[M+H]+	Isoliquiritin	Flavonoids	Chalcones	5041-81-6	2	67774.2	76059.1	53731.1	186465	161418	158351	126578	101944	135989	9	9	9	2.10654e+06	1.91255e+06	2.24993e+06	2.68249e+06	2.76211e+06	2.7766e+06	801018	790082	804183	C16978	-
MWSslk235	181.072	59.0142	182.079	C6H14O6	[M-H]-	Allitol	Others	Saccharides	488-44-8	3	472117	684252	756904	628588	615429	564672	741985	774607	974156	156125	101541	126250	1.18452e+06	1.64305e+06	1.47979e+06	1.23387e+06	1.79266e+06	1.41311e+06	774792	828912	813191	-	-
MWSslk248	649.397	487.346	650.403	C36H58O10	[M-H]-	Pedunculoside	Terpenoids	Triterpene Saponin	42719-32-4	2	220123	389084	630327	666302	596942	590356	994155	1.00817e+06	995235	65057.7	67773.1	93894	724200	531782	764850	558297	410691	563031	431746	478409	456093	-	-
MWSslk254	595.166	287.06	594.159	C27H30O15	[M+H]+	Kaempferol-3-O-glucorhamnoside*	Flavonoids	Flavonols	40437-72-7	3	2.22537e+06	2.55746e+06	2.40309e+06	6.53923e+06	5.90592e+06	5.66973e+06	4.48136e+06	4.81948e+06	4.83184e+06	1.48516e+06	1.78345e+06	1.32776e+06	1.41749e+07	1.52408e+07	1.47738e+07	1.42473e+07	1.45327e+07	1.41523e+07	7.58308e+06	7.28999e+06	7.52149e+06	-	-
MWSslk257	324.06	112.052	323.052	C9H14N3O8P	[M+H]+	Cytidine 5'-monophosphate(Cytidylic acid)	Nucleotides and derivatives	Nucleotides and derivatives	63-37-6	3	5.15287e+06	5.28433e+06	4.02882e+06	5.28597e+06	5.25253e+06	4.6213e+06	2.05018e+06	1.71045e+06	1.8716e+06	9	9	9	2.88458e+06	2.82115e+06	3.01778e+06	3.60341e+06	3.62171e+06	3.40556e+06	2.56467e+06	3.00432e+06	3.09449e+06	C00055	ko00240,ko01100,ko01232
MWStz040	116.07	70.0668	115.063	C5H9NO2	[M+H]+	Pterolactam	Alkaloids	Pyrrole alkaloids	38072-88-7	1	2.40609e+06	2.26483e+06	2.19293e+06	2.03048e+06	2.17764e+06	1.82314e+06	1.94688e+06	1.72576e+06	2.02142e+06	1.25288e+06	1.59645e+06	1.20213e+06	1.07153e+06	869018	821524	707870	775921	722929	1.51386e+06	1.48163e+06	1.45821e+06	-	-
MWStz070	182.081	91.0548	181.074	C9H11NO3	[M+H]+	N-(2-Hydroxy-4-methoxyphenyl)acetamide	Alkaloids	Phenolamine	58469-06-0	1	2.69559e+07	3.21816e+07	3.95523e+07	4.41652e+07	4.5118e+07	4.31636e+07	3.24389e+07	3.13268e+07	2.80194e+07	2.1161e+07	2.30486e+07	2.0753e+07	2.8454e+07	2.39049e+07	2.74377e+07	2.58889e+07	2.97297e+07	2.7557e+07	2.44117e+07	2.91486e+07	2.45982e+07	-	-
MWStz073	102.055	84.0468	101.048	C4H7NO2	[M+H]+	5-Hydroxy-2-pyrrolidinone	Alkaloids	Pyrrole alkaloids	62312-55-4	3	265174	254226	234091	367095	389889	129502	196486	219665	335052	138236	145570	154563	196600	245453	291530	269378	269676	286232	246800	233696	272989	-	-
NK10251888	203.15	70.0653	202.143	C8H18N4O2	[M+H]+	NG,NG-Dimethyl-L-arginine	Amino acids and derivatives	Amino acids and derivatives	30315-93-6	2	683934	733772	1.13571e+06	1.12362e+06	1.03588e+06	1.28244e+06	838591	992036	863745	521854	646419	536235	393502	388417	474901	336874	366342	379764	480290	560968	574405	C03626	-
NK10253223	168.065	94.0645	167.058	C8H9NO3	[M+H]+	2-Amino-3-methoxybenzoic acid	Phenolic acids	Phenolic acids	3177-80-8	3	154597	170867	211394	245568	254308	235697	246165	231865	234196	194993	49925.5	64209.2	186901	166801	204954	180522	214983	221970	264900	326668	282234	C05831	ko00380
pma0134	121.042	93.058	120.042	C4H8O4	[M+H]+	D-Threose	Others	Saccharides	95-43-2	3	467082	619293	484331	1.37454e+06	1.46183e+06	1.40912e+06	1.12904e+06	1.11621e+06	1.09876e+06	348544	364527	332148	2.61504e+06	2.32808e+06	2.39757e+06	2.97582e+06	2.98783e+06	3.05733e+06	1.24319e+06	1.40512e+06	1.36705e+06	C06463	-
pma0724	435.129	285.1	434.121	C21H22O10	[M+H]+	Naringenin-6-C-Glucoside	Flavonoids	Flavanones	3682-03-9	3	98466.6	121251	80724.8	199773	136024	162086	117553	127030	132657	57517.1	41284.3	69526.4	99267.9	114186	124440	89477.3	115000	101508	97391.4	109517	97262.2	-	-
pma1751	286.092	124	285.085	C12H15NO7	[M+H]+	N-(beta-D-Glucosyl)nicotinate	Others	Vitamin	-	3	1.01975e+07	1.1793e+07	1.19767e+07	3.59933e+07	3.58369e+07	3.68677e+07	3.32612e+07	3.28186e+07	3.62845e+07	4.0994e+06	4.81531e+06	3.95341e+06	3.61275e+06	3.86303e+06	5.7412e+06	4.26073e+06	4.31034e+06	4.15767e+06	1.24798e+07	1.24367e+07	1.25433e+07	-	-
pma3101	256.08	124.1	256.082	C11H14NO6+	[M]+	Nicotinate D-ribonucleoside	Others	Vitamin	17720-18-2	3	7.05471e+06	7.16839e+06	9.0143e+06	7.81151e+06	8.04283e+06	7.49072e+06	5.5393e+06	8.31734e+06	6.86305e+06	3.76425e+06	3.6482e+06	3.4825e+06	1.15285e+07	1.11644e+07	1.16087e+07	8.85206e+06	8.59993e+06	8.89017e+06	7.33696e+06	6.64487e+06	5.92173e+06	C05841	ko00760,ko01100
pmb0034	277.1	114.7	276.096	C10H16N2O7	[M+H]+	L-α-Glutamyl-L-Glutamic Acid	Amino acids and derivatives	Amino acids and derivatives	3929-61-1	3	383262	104890	68819	142215	162662	142544	141978	171117	138215	207420	238562	202844	126409	101860	35149.5	104927	108819	130972	87448.7	94034.1	116973	C01425	-
pmb0069	122	105	121.053	C7H7NO	[M+H]+	Benzamide	Phenolic acids	Phenolic acids	55-21-0	3	1.04403e+06	1.16457e+06	1.31702e+06	4.38238e+06	4.0662e+06	3.87251e+06	1.82836e+06	2.71962e+06	2.2936e+06	997987	1.10872e+06	1.00659e+06	1.39271e+07	1.44038e+07	1.4684e+07	1.30364e+07	1.24609e+07	1.20787e+07	6.32715e+06	5.9504e+06	6.32563e+06	C09815	-
pmb0197	298.1	166.3	297.107	C11H15N5O5	[M+H]+	N7-Methylguanosine	Nucleotides and derivatives	Nucleotides and derivatives	20244-86-4	3	285289	159646	1.02326e+06	203553	195469	171388	217480	191929	197277	251326	209094	231693	922363	903371	822069	356342	286924	274347	386134	359027	334393	C20674	-
pmb0296	357.3	265.4	356.293	C21H40O4	[M+H]+	1-Oleoyl-Sn-Glycerol	Lipids	Glycerol ester	129784-87-8	3	77978.2	59695.6	133960	143099	154282	183994	309447	245613	332752	42039.5	49447.9	43971.6	85456.7	86090.4	87414.6	277550	264819	244728	114869	129374	134156	-	-
pmb0302	126.1	96	125.024	C2H8NO3P	[M+H]+	2-Aminoethylphosphonate	Others	Others	2041-14-7	3	16227.8	23786.9	12192.2	26883.2	36901.6	34806.8	34194.5	43685.1	45939.2	9	9	9	43441.7	36346.4	32688.7	35501.1	53991	46055	26674.4	13153.9	23353.6	C03557	ko00440,ko01100,ko02010
pmb0374	136.062	118.9	135.054	C5H5N5	[M+H]+	2-Aminopurine	Nucleotides and derivatives	Nucleotides and derivatives	452-06-2	1	820980	955431	1.43936e+06	628432	610728	556954	321592	247011	235911	644801	765596	645210	1.87508e+06	1.87641e+06	1.67697e+06	1.43222e+06	1.52919e+06	1.40962e+06	807147	900624	859321	-	-
pmb0484	104.1	60.1	104.107	C5H14NO+	[M]+	Choline	Alkaloids	Alkaloids	62-49-7	3	9.0057e+06	1.01541e+07	1.78565e+07	1.01361e+07	9.40236e+06	9.00551e+06	1.12386e+07	8.98152e+06	8.32263e+06	1.00349e+07	1.0052e+07	9.5053e+06	1.81956e+07	1.84964e+07	1.83618e+07	1.46585e+07	1.4213e+07	1.5151e+07	1.23681e+07	1.16999e+07	1.2451e+07	C00114	ko00260,ko00564,ko01100,ko02010
pmb0492	584.275	325	583.268	C34H37N3O6	[M+H]+	N',N'',N'''-p-Coumaroyl-cinnamoyl-caffeoyl spermidine	Alkaloids	Phenolamine	-	3	2087.28	5130.5	12320	4312.34	8118.93	9294.83	25937.7	10261.7	13508.5	9	9	9	231633	187707	198979	147337	138479	157254	64087.4	62612	73889.3	-	-
pmb0500	411.192	177.055	410.184	C23H26N2O5	[M+H]+	N-p-Coumaroyl-N'-feruloylputrescine	Alkaloids	Phenolamine	380302-96-5	3	51894.7	50226	152746	31517	38932.6	38816	94297.7	59889.3	60694.5	113609	113700	95354.1	57054.9	72329.7	87849.6	54062.7	69944.7	88067.3	85561.4	54078.9	55252.1	-	-
pmb0530	664.116	136.2	663.109	C21H27N7O14P2	[M+H]+	Nicotinic acid adenine dinucleotide	Nucleotides and derivatives	Nucleotides and derivatives	53-84-9	3	82347.6	87506	217122	554792	716813	301288	377340	123909	400472	53429.9	75208.4	82822.4	82973.1	61969.3	78885.8	40439.3	50264.7	152574	72858.3	199861	214159	C00003	ko00190,ko00730,ko00760,ko01100,ko01240
pmb0532	349.054	137.3	348.047	C10H13N4O8P	[M+H]+	Inosine 5'-monophosphate	Nucleotides and derivatives	Nucleotides and derivatives	131-99-7	3	329268	382200	309618	1.5051e+06	1.98815e+06	1.62276e+06	719969	526114	638296	90912.9	97431.9	99754	559307	447024	459381	894976	1.04135e+06	1.10694e+06	544956	632954	750043	C00130	ko00230,ko01100,ko01110,ko01232,ko01240
pmb0554	519.113	271.06	519.113	C24H23O13+	[M]+	Pelargonidin-3-O-(6''-O-malonyl)glucoside	Flavonoids	Anthocyanidins	165070-68-8	2	34606.6	30650	34707.4	32231.1	32715.9	37052.1	25798.5	21094.7	14123.6	9	9	9	31893.1	55062.2	31051	34941.2	24247	24791.7	28904.2	20792.5	25836.8	C12642	ko00942
pmb0580	417.1	255.1	416.111	C21H20O9	[M+H]+	Chrysin-5-O-glucoside (Toringin)*	Flavonoids	Flavones	1329-10-8	3	89752.3	105070	281245	163950	173454	161786	209607	176218	204652	192738	156585	203710	832814	812175	826269	855707	779076	788518	302344	320658	325533	-	-
pmb0618	627.192	465.1	626.185	C28H34O16	[M+H]+	Hesperetin-8-C-glucoside-3'-O-glucoside*	Flavonoids	Flavonols	-	3	84205.1	173028	175617	84364.6	53555.9	219211	243897	105082	130618	24846.8	26872.5	18180.3	635344	530224	564924	734260	772589	706802	385656	428202	365219	-	-
pmb0645	627.192	465.2	626.185	C28H34O16	[M+H]+	Hesperetin-6-C-glucoside-7-O-glucoside*	Flavonoids	Flavonols	-	3	155407	109645	152057	385773	346110	345782	187738	210986	281076	33087	31288.1	31954.2	251655	285933	308379	337991	363404	388750	175265	175088	178730	-	-
pmb0709	713.156	465.2	712.149	C30H32O20	[M+H]+	Quercetin-7-O-(6''-malonyl)glucosyl-5-O-glucoside*	Flavonoids	Flavonols	-	1	3150.51	8510.47	3136.03	12485.8	12684.8	8844.4	9366.98	9707.51	26092.6	9	9	9	111305	157799	133127	180018	209077	209991	66897.1	46904.1	66965.5	-	-
pmb0751	321.1	147.3	320.09	C16H16O7	[M+H]+	Trans-5-O-(p-Coumaroyl)shikimate	Phenolic acids	Phenolic acids	-	3	584546	722066	1.07014e+06	931265	1.08969e+06	1.27082e+06	1.27886e+06	1.15608e+06	1.12053e+06	459115	445251	458621	1.79056e+06	1.78057e+06	1.60225e+06	1.08976e+06	1.10711e+06	1.22384e+06	913942	1.00396e+06	1.10343e+06	C02947	ko00940,ko00941,ko00945,ko01100,ko01110
pmb0758	491.155	329	490.147	C24H26O11	[M+H]+	Anisic acid-O-feruloyl glucoside	Phenolic acids	Phenolic acids	-	3	26375.2	24959.4	16870.5	34274.1	35686.5	45569.2	46746	54720	54164.2	9	9	9	936909	730811	879359	486673	552758	516857	295530	255406	314229	-	-
pmb0764	144.048	113.2	143.041	C6H9NOS	[M+H]+	4-Methyl-5-thiazoleethanol	Others	Others	137-00-8	3	259192	286181	464626	417659	412452	445253	499121	556066	480282	595904	562505	600903	391796	395730	392979	354446	357202	324722	483455	515622	495650	C04294	ko00730,ko01100,ko01240
pmb0789	332.134	152.072	331.127	C14H21NO8	[M+H]+	Pyridoxine-5'-O-glucoside	Others	Vitamin	-	3	125819	143253	162689	287683	321130	292498	316869	240768	228520	51886.6	42874.7	56825.2	298564	232212	224940	240076	290766	293613	166523	219950	209300	C03996	-
pmb0854	518.324	184.073	517.317	C26H48NO7P	[M+H]+	LysoPC 18:3*	Lipids	LPC	-	2	4.2214e+06	4.91369e+06	6.80723e+06	6.15162e+06	7.05721e+06	6.79235e+06	1.79148e+06	1.83897e+06	1.65167e+06	2.82238e+07	2.86252e+07	2.97415e+07	14840337	1.40788e+07	1.44799e+07	1.40228e+07	1.446e+07	1.42483e+07	6.36105e+06	6.56722e+06	6.86791e+06	-	-
pmb0855	496.34	184.073	495.332	C24H50NO7P	[M+H]+	LysoPC 16:0*	Lipids	LPC	17364-16-8	2	1.50852e+07	1.93922e+07	2.23367e+07	3.46523e+07	3.90591e+07	3.19135e+07	1.10574e+07	1.01358e+07	1.07133e+07	7.62293e+06	7.65189e+06	8.19832e+06	2.79947e+07	3.07855e+07	2.73644e+07	2.17194e+07	2.25116e+07	2.37312e+07	1.5181e+07	1.60781e+07	1.65661e+07	-	-
pmb0863	492.308	184.073	491.301	C24H46NO7P	[M+H]+	LysoPC 16:2(2n isomer)	Lipids	LPC	-	1	270072	322341	435734	440169	529245	454069	84630.1	130741	107524	293907	316525	298184	204228	178616	208767	145867	124206	144060	157052	185382	192579	-	-
pmb0864	426.262	285.242	425.254	C19H40NO7P	[M+H]+	LysoPE 14:0	Lipids	LPE	-	1	133093	161440	186496	384544	499539	440495	243275	241919	263866	9	9	9	1.83978e+06	2.40256e+06	2.34027e+06	1.02694e+06	1.03225e+06	1.04341e+06	754453	818963	667534	-	-
pmb0865	518.324	184.073	517.317	C26H48NO7P	[M+H]+	LysoPC 18:3(2n isomer)*	Lipids	LPC	-	2	2.14119e+06	2.1255e+06	5.32723e+06	3.73142e+06	3.92303e+06	4.65919e+06	9.46624e+06	8.21421e+06	9.81583e+06	2.70124e+07	2.98084e+07	2.92034e+07	1.40281e+07	1.44411e+07	1.6053e+07	3.32387e+07	3.16275e+07	3.17079e+07	8.35227e+06	9.25116e+06	1.01611e+07	-	-
pmb0874	478.293	337.274	477.286	C23H44NO7P	[M+H]+	LysoPE 18:2(2n isomer)*	Lipids	LPE	-	2	5.87667e+06	6.25452e+06	1.32084e+07	1.13971e+07	1.30237e+07	1.31088e+07	1.35118e+07	1.52305e+07	1.33129e+07	5.68951e+06	6.22907e+06	5.80343e+06	2.16056e+07	2.23702e+07	2.06736e+07	2.64792e+07	2.46367e+07	2.5873e+07	1.28929e+07	1.26103e+07	1.3055e+07	-	-
pmb0876	454.293	313.274	453.286	C21H44NO7P	[M+H]+	LysoPE 16:0	Lipids	LPE	53862-35-4	2	3.17279e+06	3.42232e+06	4.9631e+06	9.34542e+06	1.04e+07	8.67102e+06	4.90791e+06	4.32941e+06	4.95312e+06	1.75161e+06	1.95542e+06	1.8342e+06	2.73626e+07	2.91142e+07	3.01911e+07	1.99991e+07	2.17974e+07	2.31023e+07	9.66141e+06	1.06511e+07	9.25635e+06	-	-
pmb0880	482.324	341.305	481.317	C23H48NO7P	[M+H]+	LysoPE 18:0(2n isomer)	Lipids	LPE	-	2	16767.3	19916.9	22439.8	37434	27167.2	36247.8	34089	39068.9	41038.7	7616.58	8414.21	8533.29	286071	288409	253974	291827	319179	312604	99802.7	110577	101253	-	-
pmb0881	478.293	337.274	477.286	C23H44NO7P	[M+H]+	LysoPE 18:2*	Lipids	LPE	-	2	5.8992e+06	6.25403e+06	1.42751e+07	1.17e+07	1.24588e+07	1.36302e+07	1.46483e+07	1.43349e+07	1.45588e+07	5.54467e+06	6.19255e+06	5.99966e+06	2.14875e+07	2.29994e+07	2.06893e+07	2.74232e+07	2.50626e+07	2.53759e+07	1.32759e+07	1.27878e+07	1.21817e+07	-	-
pmb0952	265.1	122.1	265.112	C12H17N4OS+	[M]+	Thiamine (Vitamin B1)	Others	Vitamin	70-16-6	3	254544	285252	2.50186e+06	170033	180450	166027	319804	674796	549400	223917	222613	249720	1.8548e+06	1.64784e+06	1.87647e+06	843776	808627	870806	882576	901424	954335	C00378	ko00730,ko01100,ko01240,ko02010,ko04122
pmb0962	235.1	118.3	234.158	C10H22N2O4	[M+H]+	L-Lysine-Butanoic Acid	Amino acids and derivatives	Amino acids and derivatives	80407-71-2	3	66162.7	56363.8	55216.1	50358.2	68287.1	52225.8	40776.8	27870.4	25300.8	19268.7	40207.8	31645.4	160799	157619	118497	200364	230654	217371	103943	67074	59425.8	-	-
pmb0964	366.2	204.1	365.17	C16H23N5O5	[M+H]+	Isopentenyladenine-7-N-glucoside	Nucleotides and derivatives	Nucleotides and derivatives	-	3	1.33091e+06	1.31695e+06	429547	1.42076e+06	446178	331974	392992	227556	534082	155944	135520	120600	389641	395362	344969	453553	562656	558226	1.63807e+06	1.71672e+06	1.72587e+06	-	-
pmb0981	348.07	136	347.063	C10H14N5O7P	[M+H]+	Adenosine 5'-monophosphate	Nucleotides and derivatives	Nucleotides and derivatives	61-19-8	3	4.25021e+06	5.04843e+06	4.43091e+06	2.20895e+07	2.59986e+07	2.19895e+07	9.88818e+06	8.03177e+06	8.45278e+06	1.97555e+06	2.09424e+06	2.03586e+06	8.38726e+06	6.5092e+06	7.19473e+06	1.32396e+07	1.35534e+07	1.48911e+07	8.3671e+06	1.00115e+07	9.86228e+06	C00020	ko00230,ko00908,ko01100,ko01110,ko01232,ko01240
pmb0998	364.065	152.1	363.058	C10H14N5O8P	[M+H]+	Guanosine 5'-monophosphate	Nucleotides and derivatives	Nucleotides and derivatives	85-32-5	2	350201	344171	339772	1.93085e+06	2.27828e+06	1.86923e+06	868698	757396	987027	66591.2	57944.4	69199	1.2955e+06	922790	940940	1.11852e+06	875899	974562	653855	812798	844914	C00144	ko00230,ko01100,ko01232
pmb1096	118.065	91	117.058	C8H7N	[M+H]+	Indole	Alkaloids	Plumerane	120-72-9	1	280995	305546	518006	472724	431167	484116	267836	288717	258955	244684	255451	221242	192146	232437	117397	232000	228810	79643.3	250806	322282	269669	C00463	ko00380,ko00400,ko00402,ko01100,ko01110
pmb1207	339.086	249.04	338.079	C19H14O6	[M+H]+	O-Feruloyl 3-hydroxycoumarin	Lignans and Coumarins	Coumarins	-	3	119443	175319	180602	333034	319179	334317	211662	343791	259309	61480.2	56566	50836.8	235181	251729	219012	292930	325027	285954	187167	198081	204551	-	-
pmb1912	474.173	327	473.166	C20H23N7O7	[M+H]+	10-Formyltetrahydrofolic Acid	Alkaloids	Alkaloids	2800-34-2	2	883708	1.12897e+06	2.05639e+06	2.21591e+06	2.06128e+06	1.96119e+06	1.63757e+06	1.45293e+06	1.70632e+06	1.04714e+06	1.07604e+06	909443	3.13913e+06	2.853e+06	2.85009e+06	2.17283e+06	2.18635e+06	2.35493e+06	1.76453e+06	1.77922e+06	1.72238e+06	C00234	ko00670,ko00970,ko01100,ko01200,ko01240
pmb2221	318.3	60.1	317.293	C18H39NO3	[M+H]+	4-Hydroxysphinganine	Lipids	Sphingolipids	554-62-1	3	1.67907e+07	1.74201e+07	2.24951e+07	4.88552e+07	5.26009e+07	4.39665e+07	3.37612e+07	3.8065e+07	3.3753e+07	1.4704e+07	1.55964e+07	1.59527e+07	1.78704e+07	1.82959e+07	1.7315e+07	1.92993e+07	1.94247e+07	1.96539e+07	1.72528e+07	1.64959e+07	1.73835e+07	C12144	ko00600,ko01100
pmb2260	480.308	184.073	479.301	C23H46NO7P	[M+H]+	LysoPC 15:1	Lipids	LPC	-	2	412767	472344	740766	578164	716225	723253	206622	242737	170400	675004	708465	656951	1.12809e+06	1.16094e+06	1.36092e+06	979673	812945	867265	475805	486879	472125	-	-
pmb2319	482.324	184.073	481.317	C23H48NO7P	[M+H]+	LysoPC 15:0*	Lipids	LPC	108273-89-8	1	558873	655689	1.03015e+06	1.47949e+06	1.88538e+06	1.3238e+06	405323	371297	361826	644229	691116	713172	1.39689e+06	1.60897e+06	1.48768e+06	1.10234e+06	1.06321e+06	1.0894e+06	787841	711790	762613	-	-
pmb2406	510.355	184.073	509.348	C25H52NO7P	[M+H]+	LysoPC 17:0*	Lipids	LPC	50930-23-9	2	1.38047e+06	1.58345e+06	2.22385e+06	3.43931e+06	4.11048e+06	3.26023e+06	965668	932638	826264	622667	762061	687093	2.50612e+06	2.40735e+06	2.59746e+06	1.73933e+06	1.67298e+06	1.78198e+06	1.23935e+06	1.22364e+06	1.18308e+06	-	-
pmb2497	197	153	198.053	C9H10O5	[M-H]-	4-Hydroxy-3-methoxymandelate	Phenolic acids	Phenolic acids	55-10-7	3	23763.1	41051.4	53559.9	44941.3	56025.1	45218.2	86576.9	76500.4	62980.9	18599.3	13564.5	11985.5	47116.5	91833.6	94280.2	70416	86032.2	66038	35507.5	46856.1	48070.8	C05584	ko00350,ko01100
pmb2507	213.1	97	214.024	C5H11O7P	[M-H]-	2-Deoxyribose-1-phosphate	Nucleotides and derivatives	Nucleotides and derivatives	17210-42-3	3	201264	198377	1.00644e+06	516272	682703	728064	259521	290755	249442	73726.9	67631.6	59732.6	177678	143968	106539	140394	101024	72607.4	157185	217519	433075	C00672	ko00030,ko00240,ko01100
pmb2591	245.093	203.084	246.101	C13H14N2O3	[M-H]-	N-Acetyl-L-Tryptophan	Amino acids and derivatives	Amino acids and derivatives	1218-34-4	1	1.14349e+07	1.50826e+07	1.70267e+07	2.99821e+07	3.4208e+07	2.92218e+07	1.75991e+07	2.54503e+07	2.03738e+07	1.0433e+07	8.76645e+06	9.64794e+06	7.37451e+06	8.15593e+06	9.45675e+06	7.51297e+06	9.32576e+06	1.09236e+07	1.34348e+07	1.71486e+07	1.36114e+07	-	-
pmb2620	207.066	133.1	208.074	C11H12O4	[M-H]-	3,4-Dimethoxycinnamic acid	Phenolic acids	Phenolic acids	2316-26-9	3	3367.2	1559.91	6384.57	3632.7	2664.64	1769	2872.86	3270.67	3159.49	14081.7	9529.87	15600.6	23675.3	21329.2	23893.2	10022	8689.38	16814.2	10526.4	9516.66	7452.59	-	-
pmb2640	199.17	199.17	200.178	C12H24O2	[M-H]-	Dodecanoic acid (Lauric acid)	Lipids	Free fatty acids	143-07-7	3	56212.5	62312.4	85075.3	131488	83633.4	60949.1	116248	94475.4	101298	44318.4	48297.4	44739.9	163107	168046	165748	135217	127183	137703	438820	458320	477602	C02679	ko00061,ko01100,ko01110
pmb2653	649.1	145	650.227	C24H42O20	[M-H]-	DMelezitose O-rhamnoside	Others	Saccharides	-	3	282115	255748	267098	177753	174762	135631	120091	105368	136936	96047.9	96803.8	113457	32606.5	15396.1	30386.5	25719.1	23163.1	30570.5	139214	153268	188045	-	-
pmb2657	289.1	97.1	290.123	C10H18N4O6	[M-H]-	Argininosuccinic acid	Organic acids	Organic acids	2387-71-5	3	157872	65891.6	66180.5	74571.8	87770.3	58477.8	36929.7	49397.9	36215.8	52584.3	51361.7	53665.3	217278	264227	193632	247865	193289	228093	64435.8	99652.5	136805	C03406	ko00220,ko00250,ko01100,ko01110,ko01230
pmb2673	210.041	135.1	211.048	C9H9NO5	[M-H]-	6-Hydroxydopaquinone	Amino acids and derivatives	Amino acids and derivatives	135791-48-9	3	31308.3	31049.4	37187.8	56274.1	87009.9	68783.2	46114.9	45186	46213.2	9	9	9	6835.27	3871.13	6762.81	11014	10562.5	7825.08	24052.1	29004	28948.1	-	-
pmb2786	293.212	235.172	294.219	C18H30O3	[M-H]-	9-Hydroxy-10,12,15-octadecatrienoic acid	Lipids	Free fatty acids	89886-42-0	3	21087.1	16602.3	70564.4	7346.95	9561.1	7760.87	47045.2	28509	34287	24063.8	23625.8	21608.7	82176	75502.1	81220.6	25117.7	24322.8	28763.1	47849.5	52324.1	61251.5	C16326	ko00592
pmb2799	295.228	195.2	296.235	C18H32O3	[M-H]-	12,13-Epoxy-9-Octadecenoic Acid	Lipids	Free fatty acids	6799-85-5	2	55051	42503.6	221891	16877.7	14223.1	10464.1	99525.8	69090	68094.1	93171.6	91862.8	88195.8	64543.8	61462.4	78988	31306.7	29948.4	32215.8	74052.5	79006.5	80525	C14826	ko00591,ko01100
pmb2826	147.03	87.0081	148.037	C5H8O5	[M-H]-	L-Citramalic acid	Organic acids	Organic acids	6236-09-5	1	362207	527657	380000	352943	394257	503267	433852	705729	454709	646398	563786	626745	457581	541085	451452	480366	510925	404726	392634	341337	316412	C02614	ko00660,ko01100
pmb2855	307	145	308.122	C11H20N2O8	[M-H]-	L-Glutamine-O-glycoside	Amino acids and derivatives	Amino acids and derivatives	-	3	118509	129007	155878	143108	126719	118809	155479	265513	231508	104660	96013	117897	160833	159781	182957	142693	172742	149710	564704	477410	475573	-	-
pmb2857	308.1	146.1	309.106	C11H19NO9	[M-H]-	L-Glutamic acid-O-glycoside	Amino acids and derivatives	Amino acids and derivatives	-	3	91284	99982.2	61207.1	45369.6	58766.5	55685.7	67766.8	134264	119390	41315.5	46901.7	49439.2	153800	144861	136628	137397	120639	78098.9	179401	186177	224014	-	-
pmb2871	315.072	153.019	316.079	C13H16O9	[M-H]-	1-O-Gentisoyl-β-D-glucoside	Phenolic acids	Phenolic acids	23445-11-6	2	557104	475576	1.01387e+06	936398	850785	1.51779e+06	1.05639e+06	1.53322e+06	1.2036e+06	9	9	9	4.59211e+06	3.01423e+06	4.5964e+06	2.95197e+06	5.73318e+06	5.56135e+06	2.18856e+06	2.23005e+06	2.2439e+06	-	-
pmb2922	565.048	323.029	566.055	C15H24N2O17P2	[M-H]-	Uridine 5'-diphospho-D-glucose	Nucleotides and derivatives	Nucleotides and derivatives	133-89-1	1	4.28919e+06	3.8162e+06	4.07068e+06	4.87777e+06	5.0788e+06	5.68466e+06	8.10727e+06	8.03743e+06	9.15961e+06	802458	729712	786635	1.28477e+06	1.47481e+06	1.40576e+06	1.00116e+06	1.15341e+06	1.10344e+06	2.87348e+06	3.334e+06	3.80917e+06	C00029	ko00040,ko00052,ko00053,ko00500,ko00520,ko00524,ko00561,ko00908,ko01100,ko01110,ko01240,ko01250
pmb2947	865.198	407.1	866.206	C45H38O18	[M-H]-	Catechin-catechin-catechin	Flavonoids	Flavanols	-	1	2.39811e+06	1.88897e+06	5.96376e+06	762832	845385	754744	2.82618e+06	3.3069e+06	3.42702e+06	1.23572e+06	1.14633e+06	1.13928e+06	5.93375e+06	5.9361e+06	6.61844e+06	4.75116e+06	3.62816e+06	4.05671e+06	2.84722e+06	3.69268e+06	4000880	-	-
pmb2979	549.125	387.1	550.132	C25H26O14	[M-H]-	Hesperetin-7-O-(6''-malonyl)glucoside	Flavonoids	Flavanones	-	3	230463	429040	207044	746471	645233	811968	419856	524053	393234	77721.3	60744.1	71520	103542	237999	136694	187538	262078	172028	175404	248951	410906	-	-
pmb3006	431.098	269.1	432.106	C21H20O10	[M-H]-	Apigenin-7-O-glucoside(Cosmosiin)*	Flavonoids	Flavones	578-74-5	3	1.7574e+06	2.37141e+06	1.41154e+06	3.61664e+06	3.7037e+06	4.0218e+06	2.16987e+06	2.92135e+06	2.12748e+06	9	9	9	3.05113e+06	2.79663e+06	2.97297e+06	3.47145e+06	3.41733e+06	3.11375e+06	1.97387e+06	2.37374e+06	2.53615e+06	C04608	ko00944
pmb3012	461.109	299.2	462.116	C22H22O11	[M-H]-	Chrysoeriol-7-O-glucoside	Flavonoids	Flavones	19993-32-9	2	149028	164811	46283.8	110722	270718	257322	244360	206100	242239	9	9	9	260162	277331	280111	377416	426147	369676	240983	272585	353036	-	-
pmb3068	337.093	173.1	338.1	C16H18O8	[M-H]-	1-O-p-Coumaroylquinic acid*	Phenolic acids	Phenolic acids	-	3	40836.8	35169	48298.2	67011.1	97642.9	78912.5	107053	90425	70065.9	9	9	9	242213	224508	282283	257067	240980	230580	166501	126433	116020	-	-
pmb3074	337.093	191.05	338.1	C16H18O8	[M-H]-	5-O-p-Coumaroylquinic acid*	Phenolic acids	Phenolic acids	1899-30-5	2	385668	566741	672899	1.33262e+06	1.39115e+06	2.04895e+06	1.29309e+06	1.71495e+06	1.70063e+06	194739	243245	264899	5.75072e+06	5.9168e+06	5.59306e+06	6.39453e+06	6.33893e+06	6.65629e+06	2.7328e+06	3.21286e+06	3.40957e+06	C12208	ko00940,ko00941,ko00945,ko01110
pmb3079	300.049	96.9	301.056	C8H16NO9P	[M-H]-	N-Acetyl-D-glucosamine-1-phosphate	Others	Saccharides	6866-69-9	2	11973.2	38110.3	23332	20260.7	9225.29	21320.9	17183	37595.2	58038.7	9	9	9	18081.7	24502.7	46560.9	57038.9	27979.5	30928.7	72468.5	92212.8	47012.3	C04256	-
pmb3081	288.997	97	290.004	C6H11PO11	[M-H]-	Glucarate O-Phosphoric acid	Others	Saccharides	-	3	3.67252e+07	3.9934e+07	3.232e+07	2.38474e+07	2.06741e+07	2.10723e+07	2.6364e+07	2.95313e+07	2.32479e+07	7.75363e+06	6.05195e+06	5.74504e+06	5.37932e+07	5.44737e+07	5.27851e+07	6.40199e+07	5.67197e+07	6.8542e+07	3.4785e+07	3.91827e+07	2.93908e+07	-	-
pmb3107	359.098	182.1	360.106	C15H20O10	[M-H]-	Glucosyringic Acid	Phenolic acids	Phenolic acids	-	3	171683	180540	279809	275549	242315	276921	321749	297323	371175	9	9	9	172277	191715	155288	222366	227632	222394	163273	223678	207489	-	-
pmb3114	561.14	289.2	562.148	C30H26O11	[M-H]-	Epicatechin-epiafzelechin	Flavonoids	Flavanols	-	1	4.77675e+07	4.60178e+07	7.99273e+07	3.04867e+06	3.31714e+06	3.40454e+06	4.83634e+07	5.42186e+07	4.90159e+07	1.26121e+06	1.33351e+06	1.26893e+06	61405990	5.95262e+07	6.28024e+07	5.07384e+07	4.28184e+07	4.55035e+07	3.97382e+07	4.87426e+07	5.46087e+07	-	-
pmb3142	299.1	137.1	300.084	C13H16O8	[M-H]-	Salicylic acid-2-O-glucoside	Phenolic acids	Phenolic acids	10366-91-3	3	1.42552e+07	1.93733e+07	2.40123e+07	3.59707e+07	3.5251e+07	3.61392e+07	3.02715e+07	3.52131e+07	3.31144e+07	6.65645e+06	6.5006e+06	5.9237e+06	3.15085e+07	3.02504e+07	3.26167e+07	3.38611e+07	3.54436e+07	3.24048e+07	2.5294e+07	2.65799e+07	2.99118e+07	-	-
pmb4777	337.093	161.1	338.1	C16H18O8	[M-H]-	4-Hydroxy-7-methoxycoumarin-β-rhamnoside	Lignans and Coumarins	Coumarins	-	3	14149.2	6571.83	80043.4	4152.85	11589.2	5876.77	55921.1	47767.8	75534.1	29801.3	33375.7	32129.9	55363.3	66377.1	75725.4	80540.9	86601.3	71733.2	33120.1	35438.2	37128.2	-	-
pmc0066	333.052	137.05	332.052	C10H13N4O7P	[M+H]+	2'-Deoxyinosine-5'-monophosphate	Nucleotides and derivatives	Nucleotides and derivatives	3393-18-8	3	3.33317e+07	2.03625e+07	1.1514e+07	466555	539777	358902	3.31934e+06	3.08621e+06	2.94398e+06	3.47201e+06	4.03945e+06	3.78024e+06	1.50364e+07	1.45815e+07	1.45892e+07	9.87847e+06	9.87282e+06	1.03123e+07	2.33393e+06	2.60593e+06	1.97533e+06	C06196	ko00230,ko01232
pmc0281	400.146	136.11	399.139	C15H21N5O8	[M+H]+	Ribosyladenosine	Nucleotides and derivatives	Nucleotides and derivatives	-	3	173142	127444	337240	265700	187867	200455	210278	387597	374330	244204	266628	226217	195979	270419	270331	182591	201358	156407	169847	188878	177812	-	-
pmd0130	468.308	184.073	467.301	C22H46NO7P	[M+H]+	LysoPC 14:0	Lipids	LPC	20559-16-4	1	4.42902e+06	4.6581e+06	7.24791e+06	1.02792e+07	1.24849e+07	1.07447e+07	3.13111e+06	2.51145e+06	3.26504e+06	4.01535e+06	4.30174e+06	4.08654e+06	1.86541e+07	2.19728e+07	2.24265e+07	1.41573e+07	1.46158e+07	1.64931e+07	8.3842e+06	7.44602e+06	8.05438e+06	-	-
pmd0132	496.34	184.073	495.332	C24H50NO7P	[M+H]+	LysoPC 16:0(2n isomer)*	Lipids	LPC	-	1	1.68535e+07	1.9236e+07	2.32399e+07	3.3939e+07	3.84939e+07	3.32646e+07	1.0936e+07	9.40911e+06	1.07926e+07	7.87149e+06	8.11993e+06	8.01121e+06	2.80017e+07	2.949e+07	2.76203e+07	2.19606e+07	2.19797e+07	2.2832e+07	1.5312e+07	1.52446e+07	1.67802e+07	-	-
pmd0136	524.371	184.073	523.364	C26H54NO7P	[M+H]+	LysoPC 18:0(2n isomer)*	Lipids	LPC	-	1	2.11111e+07	2.58225e+07	3.2445e+07	4.48109e+07	5.38382e+07	4.32996e+07	1.41883e+07	1.48687e+07	1.57745e+07	6.57387e+06	7.22245e+06	7.47233e+06	3.7162e+07	3.87354e+07	3.62846e+07	2.2897e+07	2.42984e+07	2.53279e+07	1.69335e+07	1.67356e+07	1.82248e+07	-	-
pme0001	609.183	301	610.19	C28H34O15	[M-H]-	Hesperetin-7-O-neohesperidoside(Neohesperidin)*	Flavonoids	Flavanones	13241-33-3	3	125492	30052.3	17565.2	29688.5	52521.6	81262.9	17430.4	34301.2	22141.9	1.43365e+06	1.68756e+06	1.87919e+06	76706.5	73519.5	45078.3	98246.8	40918.6	68868.2	53071	47762.1	99234.5	C09806	ko00941
pme0008	176.103	113	175.096	C6H13N3O3	[M+H]+	L-Citrulline	Amino acids and derivatives	Amino acids and derivatives	372-75-8	3	5.76217e+06	5.58343e+06	4.53389e+06	4.35442e+06	4.49872e+06	4.21097e+06	3.64626e+06	4.08441e+06	3.83056e+06	2.73002e+06	2.73618e+06	2.73974e+06	2.91375e+06	2.56638e+06	2.4387e+06	3.45552e+06	3.25358e+06	3.06225e+06	3.28338e+06	3.44577e+06	3.20854e+06	C00327	ko00220,ko01100,ko01110,ko01230
pme0010	106	60	105.043	C3H7NO3	[M+H]+	L-Serine*	Amino acids and derivatives	Amino acids and derivatives	56-45-1	3	2.09267e+06	1.75965e+06	1.34622e+06	1.45782e+06	1.37433e+06	1.30828e+06	1.01247e+06	1.14728e+06	1.03738e+06	1.07606e+06	1.11741e+06	1.10866e+06	500917	437880	420515	542324	532704	551743	1.0475e+06	901485	957006	C00065	ko00260,ko00261,ko00270,ko00460,ko00470,ko00564,ko00600,ko00630,ko00920,ko00970,ko01100,ko01110,ko01200,ko01230,ko01240,ko02010
pme0014	148.06	84	147.053	C5H9NO4	[M+H]+	L-Glutamic acid	Amino acids and derivatives	Amino acids and derivatives	56-86-0	1	1.30073e+06	1.12937e+06	819247	847155	811803	831139	891925	1.21103e+06	1.11635e+06	4.40182e+07	4.32405e+07	4.47773e+07	498225	494565	398749	462975	496949	513848	811658	707801	659328	C00025	ko00220,ko00250,ko00330,ko00332,ko00340,ko00430,ko00470,ko00480,ko00524,ko00630,ko00650,ko00660,ko00860,ko00910,ko00970,ko01100,ko01110,ko01200,ko01210,ko01230,ko01240,ko02010
pme0021	166.086	120.081	165.071	C9H11NO2	[M+H]+	L-Phenylalanine	Amino acids and derivatives	Amino acids and derivatives	63-91-2	1	1.99389e+06	2.03078e+06	1.10209e+07	3.59572e+06	3.45011e+06	3.28616e+06	2.35313e+06	2.63012e+06	2.02184e+06	5.39116e+06	5.95084e+06	5.56916e+06	7.49736e+06	7.02033e+06	7.27071e+06	3.05592e+06	3.05987e+06	2.74625e+06	3.84533e+06	3.51366e+06	4.38191e+06	C00079	ko00360,ko00400,ko00460,ko00470,ko00940,ko00960,ko00966,ko00970,ko00996,ko00999,ko01100,ko01110,ko01210,ko01230,ko02010
pme0026	147.113	84	146.106	C6H14N2O2	[M+H]+	L-Lysine	Amino acids and derivatives	Amino acids and derivatives	56-87-1	2	2.8172e+06	2.61767e+06	1.87262e+06	1.90083e+06	1.86852e+06	1.81089e+06	1.12388e+06	1.33431e+06	1.30078e+06	1.28285e+08	1.30589e+08	1.35662e+08	120610	105018	153093	158141	140542	159792	1.27498e+06	1.13454e+06	1.13323e+06	C00047	ko00300,ko00310,ko00470,ko00780,ko00960,ko00970,ko01100,ko01110,ko01210,ko01230,ko02010
pme0033	137.046	119	136.038	C5H4N4O	[M+H]+	Hypoxanthine	Nucleotides and derivatives	Nucleotides and derivatives	68-94-0	3	117057	144112	118813	100696	94415.9	61199.5	31790.7	51120.3	68516.8	78294.7	67857	64657.5	397145	391067	402824	173826	226552	224381	133554	147844	136160	C00262	ko00230,ko01100,ko01232
pme0040	136.062	119	135.054	C5H5N5	[M+H]+	Adenine	Nucleotides and derivatives	Nucleotides and derivatives	73-24-5	2	1.77587e+07	2.1662e+07	1.87129e+07	9.31198e+06	1.02832e+07	9.25553e+06	1.9104e+06	1.40444e+06	1.66462e+06	1.34003e+07	1.28668e+07	1.2401e+07	2.76385e+07	2.59614e+07	2.66145e+07	1.49851e+07	1.91595e+07	1.88371e+07	1.26123e+07	1.3381e+07	1.40911e+07	C00147	ko00230,ko00908,ko01100,ko01110,ko01232
pme0057	136.043	118.1	135.035	C4H9NO2S	[M+H]+	L-Homocysteine	Amino acids and derivatives	Amino acids and derivatives	6027-13-0	3	44974	60368.5	53379.6	48396	50805.9	49157.4	19805.3	34753.8	24865.8	12542.5	25063.6	26941.3	109955	116080	116139	151349	140678	191476	52444.1	50902.7	81406	C00155	ko00270,ko00920,ko01100,ko01110,ko01230
pme0066	116.1	74	117.054	C3H7N3O2	[M-H]-	Guanidinoacetate	Alkaloids	Alkaloids	352-97-6	3	54479.8	32742.8	44206.4	31965.1	35478	32959.6	38463.1	41530.5	15395.6	9	9	9	42409.4	36394.9	29935.6	40676.8	44408.6	31391.2	33687.9	35544.4	31961.4	C00581	ko00260,ko00330,ko01100
pme0075	188.056	128	189.064	C7H11NO5	[M-H]-	N-Acetyl-L-glutamic acid	Amino acids and derivatives	Amino acids and derivatives	1188-37-0	3	684094	403569	792192	731821	1.18199e+06	836088	678520	960788	1.03406e+06	128665	134678	88520	1.23663e+06	1.73667e+06	1.16235e+06	1.42779e+06	1.36772e+06	1.49453e+06	728434	699079	1.108e+06	C00624	ko00220,ko01100,ko01110,ko01210,ko01230
pme0120	118.086	101	117.079	C5H11NO2	[M+H]+	5-Aminovaleric acid	Organic acids	Organic acids	660-88-8	3	76344.3	78427.5	79545.8	172199	143536	145252	140414	167042	147800	201956	182225	212968	189788	180893	190831	299027	298218	303701	98450.6	98460.9	120276	C00431	ko00310,ko00330,ko00470,ko01100
pme0122	189.123	126	188.116	C8H16N2O3	[M+H]+	N6-Acetyl-L-lysine	Amino acids and derivatives	Amino acids and derivatives	692-04-6	3	1.23269e+07	1.28006e+07	1.20956e+07	1.60122e+07	1.49222e+07	1.60233e+07	1.27396e+07	1.37874e+07	1.21617e+07	6.9281e+06	7.51278e+06	6.35731e+06	6.60622e+06	6.2655e+06	6.61459e+06	8.47233e+06	7.86665e+06	8.29299e+06	9.63029e+06	9.69947e+06	9.11356e+06	C02727	ko00310,ko01100
pme0137	187.072	125	188.08	C7H12N2O4	[M-H]-	N-Acetyl-L-Glutamine	Amino acids and derivatives	Amino acids and derivatives	2490-97-3	3	238881	224362	299074	377779	464794	392240	472555	453019	480038	9	9	9	632796	670326	578544	690528	575999	749147	338838	382134	463229	-	-
pme0164	263.104	204	264.111	C13H16N2O4	[M-H]-	N-γ-Acetyl-N-2-Formyl-5-methoxykynurenamine	Amino acids and derivatives	Amino acids and derivatives	52450-38-1	3	129230	104051	104617	251389	427103	207634	160511	328599	200287	9	9	9	98555.9	131374	148039	141832	86524.8	119712	132372	115009	65908.2	C05642	ko00380
pme0170	217.13	158	216.122	C8H16N4O3	[M+H]+	N-Acetyl-L-Arginine	Amino acids and derivatives	Amino acids and derivatives	155-84-0	3	77575	73866.4	102253	164188	204308	170946	142130	140055	121010	268141	225605	246695	924921	728563	782626	1.1786e+06	1.23795e+06	1.27672e+06	296720	317024	348367	-	-
pme0183	152.057	135	151.049	C5H5N5O	[M+H]+	Isoguanine	Nucleotides and derivatives	Nucleotides and derivatives	3373-53-3	3	685559	776240	969075	757623	757658	687278	462569	494195	425438	499632	546832	590029	999036	1.10284e+06	1.07909e+06	237167	273005	191098	572512	509968	531928	-	-
pme0193	147.076	84	146.069	C5H10N2O3	[M+H]+	L-Glutamine	Amino acids and derivatives	Amino acids and derivatives	56-85-9	2	2.87049e+06	2.60635e+06	1.85157e+06	1.85662e+06	1.81168e+06	1.73888e+06	1.1618e+06	1.15494e+06	1.27015e+06	1.25042e+08	1.36063e+08	1.35211e+08	140244	116704	127247	154830	158273	116736	1.25754e+06	1.08364e+06	1.14903e+06	C00064	ko00220,ko00230,ko00240,ko00250,ko00470,ko00630,ko00750,ko00910,ko00970,ko01100,ko01230,ko01232,ko01240,ko02010
pme0230	268.104	136.062	267.097	C10H13N5O4	[M+H]+	Adenosine	Nucleotides and derivatives	Nucleotides and derivatives	58-61-7	1	2.43247e+06	3.10677e+06	4.61191e+06	1.90298e+06	1.95867e+06	1.85493e+06	1.11424e+06	892562	872495	2.24718e+06	2.45487e+06	2.06525e+06	6.64146e+06	6.07673e+06	6.12242e+06	5.95041e+06	6.15289e+06	5.57152e+06	3.16597e+06	3.2356e+06	3.13439e+06	C00212	ko00230,ko01100,ko01232,ko02010
pme0241	123.044	79	122.037	C7H6O2	[M+H]+	Benzoic acid	Phenolic acids	Phenolic acids	65-85-0	3	372708	493058	345208	443603	389776	342814	241661	310479	315995	175386	188485	159710	815662	853767	673902	773770	621124	618832	450777	562680	464087	C00180	ko00996,ko01100,ko01110
pme0253	174.113	86	173.105	C8H15NO3	[M+H]+	N-Acetyl-L-leucine	Amino acids and derivatives	Amino acids and derivatives	1188-21-2	1	762586	690396	1.41376e+06	1.61454e+06	1.71264e+06	1.84803e+06	689237	711658	585380	861274	827278	1.13803e+06	1.10281e+07	1.0645e+07	1.11354e+07	9.6269e+06	9738359	1.12871e+07	3.41537e+06	3.2953e+06	3.67992e+06	C02710	-
pme0256	151.026	151	152.033	C5H4N4O2	[M-H]-	Xanthine	Nucleotides and derivatives	Nucleotides and derivatives	69-89-6	3	61549.3	25370.8	103800	18690.4	21502.5	9566.82	21677.6	21523.1	25770.1	9	9	9	33882.8	66783.4	23189.5	26219.4	18283.3	22108.8	35712.1	18619.1	54122.5	C00385	ko00230,ko00232,ko01100,ko01110,ko01232
pme0257	111.02	67	112.027	C4H4N2O2	[M-H]-	Uracil	Nucleotides and derivatives	Nucleotides and derivatives	66-22-8	3	551934	675560	776895	859179	899014	834622	829103	802086	598932	412664	349972	333481	973535	957697	898607	648170	800672	753179	744192	831391	742172	C00106	ko00240,ko00410,ko00770,ko01100,ko01232
pme0264	243.098	127	242.09	C10H14N2O5	[M+H]+	Thymidine	Nucleotides and derivatives	Nucleotides and derivatives	50-89-5	2	252172	270681	704282	165925	166436	193634	303882	243527	168882	190454	224109	238678	424702	488620	438781	276254	258479	270388	360754	317310	387753	C00214	ko00240,ko01100,ko01232
pme0274	132.102	69	131.095	C6H13NO2	[M+H]+	6-Aminocaproic acid	Organic acids	Organic acids	60-32-2	2	1.95901e+07	2.21281e+07	3.44799e+07	3.28904e+07	3.66165e+07	3.52265e+07	2.59398e+07	2.74583e+07	2.55718e+07	2.10448e+07	2.21459e+07	2.08258e+07	2.86973e+07	2.46676e+07	2.55735e+07	2.38606e+07	2.79135e+07	3.0972e+07	2.17189e+07	2.5569e+07	2.54341e+07	C02378	ko01100
pme0278	191.103	128	190.095	C7H14N2O4	[M+H]+	2,6-Diaminooimelic acid	Organic acids	Organic acids	583-93-7	3	600675	619119	582484	300269	352113	356609	376915	347348	306127	251428	309573	301213	333790	366699	367164	281053	312264	281750	315257	302518	271452	C00666	ko00300,ko00470,ko01100,ko01110,ko01230
pme0295	146.081	86	145.074	C6H11NO3	[M+H]+	4-Acetamidobutyric acid	Organic acids	Organic acids	3025-96-5	3	357865	364903	350144	414087	480239	410684	454871	314747	475265	191844	208252	204750	2.05686e+06	2.23958e+06	2.03396e+06	1.08699e+06	1.14551e+06	1.16513e+06	756773	839541	762855	C02946	ko00330,ko01100
pme0430	575.12	285	576.127	C30H24O12	[M-H]-	Procyanidin A1*	Tannins	Proanthocyanidins	103883-03-0	3	9691.79	10554.8	9274.32	24311.2	12192.1	17411.9	18371.4	28760.1	14387	9	9	9	18590.6	14437.4	26807.3	15259.8	16694.3	15295.9	19048.5	12980.6	18721.5	-	-
pme0432	575.12	285.01	576.127	C30H24O12	[M-H]-	Procyanidin A2*	Tannins	Proanthocyanidins	41743-41-3	3	41919.8	47331.1	77380.6	24094.2	19539.7	35293.3	67043.9	55794.6	41363.4	9	9	9	120029	184747	181271	131484	91959.7	139524	66380.6	47948.2	70852.2	C10237	-
pme0436	577.135	407.076	578.142	C30H26O12	[M-H]-	Procyanidin B3*	Tannins	Proanthocyanidins	23567-23-9	1	1.61067e+07	1.62403e+07	3.88171e+07	7.10884e+06	7.26282e+06	6.089e+06	1.84512e+07	2.17492e+07	2.08323e+07	1.35612e+07	1.37268e+07	1.47554e+07	3.02732e+07	3.00168e+07	3.25752e+07	2.32111e+07	2.40954e+07	2.43831e+07	1.89073e+07	1.95819e+07	2.12802e+07	-	-
pme0460	291.086	139.036	290.079	C15H14O6	[M+H]+	Epicatechin*	Flavonoids	Flavanols	490-46-0	3	1.93467e+06	1.58489e+06	4.28579e+06	812850	746215	1.02065e+06	1.79947e+06	1.90489e+06	1.84863e+06	2.41847e+06	1.6187e+06	2.74903e+06	2.7965e+06	2.12481e+06	3.06092e+06	1.91356e+06	1.68916e+06	1.90148e+06	1.89747e+06	1.21101e+06	1.98355e+06	C09727	ko00941,ko01100,ko01110
pme0490	124.039	78	123.032	C6H5NO2	[M+H]+	Nicotinic acid (Vitamin B3)*	Others	Vitamin	59-67-6	3	329044	309423	1.17712e+06	343643	374092	311214	381672	603797	536526	659387	662057	672040	1.28723e+06	1.14564e+06	1.22583e+06	854346	919849	936884	657201	704089	624584	C00253	ko00760,ko00960,ko01100,ko01110,ko01240
pme0500	503.162	323	504.169	C18H32O16	[M-H]-	D-Melezitose*	Others	Saccharides	597-12-6	3	1.36561e+06	1.16272e+06	1.14465e+06	858156	1.03226e+06	1.14082e+06	1.00091e+06	452017	1.26184e+06	567883	240749	322519	620620	698837	558138	824280	556293	898013	220072	479271	427806	C08243	-
pme0513	151.061	59	152.069	C5H12O5	[M-H]-	Xylitol	Others	Saccharides	87-99-0	3	2.31022e+06	2.46003e+06	2.61073e+06	1.82953e+06	1.99616e+06	1.86477e+06	1.91772e+06	2.69769e+06	2.56637e+06	9	9	9	2.58274e+06	2.24383e+06	2.63097e+06	2.72966e+06	2.77817e+06	2.29502e+06	2.18443e+06	2.30772e+06	2.39329e+06	C00379	ko00040,ko01100,ko02010
pme0519	341.109	119.035	342.116	C12H22O11	[M-H]-	D-Sucrose	Others	Saccharides	57-50-1	1	2.36405e+07	2.38873e+07	2.20243e+07	2.78236e+07	3.5838e+07	3.26062e+07	4.0747e+07	3.75274e+07	4.2592e+07	6.33299e+06	4.50825e+06	4.22798e+06	1.00672e+07	1.06285e+07	6.75718e+06	8.58939e+06	1.06917e+07	1.04307e+07	2.0433e+07	2.26577e+07	2.43725e+07	C00089	ko00052,ko00500,ko01100,ko01110,ko02010
pme0534	195.051	75.0095	196.058	C6H12O7	[M-H]-	Gluconic acid	Others	Saccharides	526-95-4	1	9.46404e+06	8.30083e+06	8.85256e+06	4.08301e+06	4.44741e+06	4.49157e+06	6.83449e+06	4.91288e+06	6.38704e+06	1.92488e+06	1.47544e+06	1.78956e+06	1.74995e+07	1.83651e+07	1.4796e+07	1.55685e+07	1.67951e+07	1.60388e+07	5.80291e+06	5.97747e+06	6.30171e+06	C00257	ko00030,ko01100,ko01110,ko01200
pme1014	445.3	341.3	444.303	C31H40O2	[M+H]+	Menatetrenone (Vitamin K2)	Others	Vitamin	11032-49-8	3	353431	398202	420471	374404	285498	451265	570197	527379	495612	452806	469329	396913	747445	742363	812447	890304	853899	774150	857687	1.14179e+06	1.05313e+06	-	-
pme1021	177.14	99	178.048	C6H10O6	[M-H]-	D-Glucono-1,5-lactone	Others	Saccharides	90-80-2	3	423779	527415	444794	435286	453060	519127	760980	538203	679103	65679.1	84081.4	85265.5	1.5015e+06	1.18243e+06	1.32515e+06	1.29957e+06	1.45877e+06	1.31297e+06	473015	605842	601411	C00198	ko00030,ko01100,ko01110,ko01200
pme1086	306.077	143	307.084	C10H17N3O6S	[M-H]-	Glutathione reduced form	Amino acids and derivatives	Amino acids and derivatives	70-18-8	3	478720	447856	440228	1.1057e+06	1.25526e+06	880926	1.60278e+06	2.05414e+06	1.7626e+06	138914	89049.3	130264	292002	358100	211089	384358	525951	384644	456381	487542	577093	C00051	ko00270,ko00480,ko01100,ko01240,ko02010
pme1109	152.057	135	151.049	C5H5N5O	[M+H]+	Guanine	Nucleotides and derivatives	Nucleotides and derivatives	73-40-5	2	739434	913318	947240	402559	475874	398887	99515.1	79658.7	67896.5	525314	493068	431536	2.05779e+06	2.00335e+06	2.0138e+06	225086	292349	242612	706395	783991	832412	C00242	ko00230,ko01100,ko01232
pme1119	269.088	137	268.081	C10H12N4O5	[M+H]+	Inosine	Nucleotides and derivatives	Nucleotides and derivatives	58-63-9	3	1.18844e+06	915702	1.46571e+06	387799	321133	354353	259511	246105	249699	514228	522315	425315	3.30392e+06	3.31274e+06	3.20194e+06	3.29833e+06	2.77997e+06	2.8682e+06	1.09251e+06	973224	982976	C00294	ko00230,ko01100,ko01232,ko02010
pme1173	137.046	110	136.038	C5H4N4O	[M+H]+	Allopurinol	Nucleotides and derivatives	Nucleotides and derivatives	315-30-0	3	65781.4	84463.3	79585.5	50195.5	45032.1	44646.6	33144.4	38824.2	53599.8	49008.7	61514.1	48720.3	344704	299415	333293	131127	145574	148839	85610	108222	99676.3	-	-
pme1178	284.099	152	283.092	C10H13N5O5	[M+H]+	Guanosine	Nucleotides and derivatives	Nucleotides and derivatives	118-00-3	1	2.25607e+07	2.32304e+07	5.92892e+07	2.03031e+07	1.98325e+07	2.0329e+07	1.22216e+07	6.38234e+06	6.99642e+06	2.38536e+07	2.46554e+07	2.40637e+07	4.95677e+07	4.98091e+07	5.28223e+07	2.886e+07	2.45431e+07	26550018	2.37899e+07	2.38916e+07	2.24127e+07	C00387	ko00230,ko01100,ko01232,ko02010
pme1184	268.104	152	267.097	C10H13N5O4	[M+H]+	2'-Deoxyguanosine	Nucleotides and derivatives	Nucleotides and derivatives	961-07-9	3	633782	574166	2.09308e+06	169857	168595	143185	910075	656700	633777	1.10619e+06	1.17453e+06	1.106e+06	1.03903e+06	900612	1.00804e+06	513936	493655	547297	712781	687952	664873	C00330	ko00230,ko01100,ko01232,ko02010
pme1194	228.098	112	227.091	C9H13N3O4	[M+H]+	2'-Deoxycytidine	Nucleotides and derivatives	Nucleotides and derivatives	951-77-9	3	34675.9	46957.5	106361	32018.8	28995.9	26945.4	46471.3	53726.2	50239.2	69951.7	58316.6	56258.8	104527	77920	102421	55001.3	49995.3	52808	231042	314054	276553	C00881	ko00240,ko01100,ko01232,ko02010
pme1201	273.077	167	274.084	C15H14O5	[M-H]-	Phloretin	Flavonoids	Chalcones	60-82-2	3	178142	213670	140687	222342	269065	273849	100164	79814.8	89759.7	9	9	9	230717	224561	229244	193022	213295	200031	135981	163030	124360	C00774	ko00941,ko01110
pme1210	150.058	61	149.051	C5H11NO2S	[M+H]+	L-Methionine	Amino acids and derivatives	Amino acids and derivatives	63-68-3	1	1.23707e+07	1.68705e+07	1.62768e+07	2.60093e+07	2.92351e+07	3.17903e+07	2.31051e+07	2.01828e+07	2.20398e+07	1.0124e+07	1.03945e+07	1.0948e+07	4.17675e+06	3.80061e+06	4.0288e+06	1.09207e+06	1.35689e+06	1.00978e+06	1.29795e+07	1.18133e+07	1.15221e+07	C00073	ko00270,ko00470,ko00966,ko00970,ko00999,ko01100,ko01110,ko01210,ko01230,ko01240
pme1228	221.092	204	220.085	C11H12N2O3	[M+H]+	5-Hydroxy-L-tryptophan	Amino acids and derivatives	Amino acids and derivatives	56-69-9	3	58595.6	90380.3	80913.8	169325	181635	170713	148161	120950	177974	39698.4	57531.3	39617.7	49763.8	68789.7	49967.9	51950.8	38821.6	47171	78528.1	63875.8	66438	C00643	ko00380,ko01100
pme1261	206.139	76	205.131	C9H19NO4	[M+H]+	D-Panthenol	Others	Saccharides	81-13-0	3	545992	570171	288080	1.2586e+06	310600	312490	606273	515145	718159	9	9	9	563994	696900	489331	1.00178e+06	561647	377941	206553	231010	213463	C05944	ko00770
pme1292	167.1	123.04	168.042	C8H8O4	[M-H]-	Homogentisic acid	Phenolic acids	Phenolic acids	451-13-8	3	1.52042e+06	2.00176e+06	2.02286e+06	5.80538e+06	6.29176e+06	6.8164e+06	6.11665e+06	8.17167e+06	6.14797e+06	378222	423649	346702	2.21887e+06	2.16554e+06	2.10741e+06	1.34455e+06	1.43978e+06	1.59999e+06	2.11486e+06	2.66191e+06	2.80859e+06	C00544	ko00130,ko00350,ko01100,ko01240
pme1383	170.081	134.1	169.074	C8H11NO3	[M+H]+	Pyridoxine	Others	Vitamin	65-23-6	3	581009	714394	1.07703e+06	1.18918e+06	1.44773e+06	1.26556e+06	1.44121e+06	1.26564e+06	1.37899e+06	718096	675466	648078	1.29686e+06	1.39445e+06	1.4133e+06	897132	927842	895456	900577	946099	942498	C00314	ko00750,ko01100,ko01240
pme1439	165.055	119	164.047	C9H8O3	[M+H]+	p-Coumaric acid	Phenolic acids	Phenolic acids	501-98-4	3	1.68866e+06	1.51381e+06	1.38072e+06	680588	933452	848825	442524	611412	463923	774771	766917	853018	1.08316e+06	1.07885e+06	892929	739254	771230	806337	831578	670674	726977	C00811	ko00130,ko00350,ko00940,ko00950,ko01100,ko01110
pme1474	298.097	136	297.09	C11H15N5O3S	[M+H]+	5'-Deoxy-5'-(methylthio)adenosine	Nucleotides and derivatives	Nucleotides and derivatives	2457-80-9	1	3.12089e+06	2.62383e+06	7.32996e+06	4.67381e+06	5.15461e+06	4.44389e+06	8.53791e+06	5.81948e+06	6.08511e+06	5.41261e+06	6.09564e+06	5.6325e+06	1.09943e+07	9.98599e+06	1.03639e+07	1.00285e+07	1.04547e+07	1.02373e+07	1.03317e+07	1.149e+07	1.0251e+07	C00170	ko00270,ko00908,ko01100
pme1540	625.176	317.06	624.169	C28H32O16	[M+H]+	Isorhamnetin-3-O-neohesperidoside*	Flavonoids	Flavonols	55033-90-4	3	5360.78	5686.83	7431	21681.9	17519	16654.7	64209.3	85896.7	33705.1	9	9	9	223670	222783	224206	238685	220232	262162	102543	89155	115321	-	-
pme1598	463.125	301	464.132	C22H24O11	[M-H]-	Hesperetin-5-O-glucoside*	Flavonoids	Flavanones	69651-80-5	2	2.19992e+06	2.50676e+06	5.20408e+06	3.97934e+06	4.12768e+06	4.5363e+06	7.8005e+06	8.61734e+06	1.00228e+07	47481.9	101586	64168.3	1.0134e+07	1.3092e+07	1.28746e+07	2.15509e+07	1.39044e+07	1.75173e+07	5.70135e+06	6.57804e+06	7.38991e+06	-	-
pme1605	593.151	285	594.159	C27H30O15	[M-H]-	Kaempferol-3-O-robinobioside(Biorobin)*	Flavonoids	Flavonols	17297-56-2	3	105506	211629	325770	135068	333578	368663	333568	183720	118404	133181	124869	98686.9	2.94735e+06	2.77292e+06	2.41779e+06	4.1845e+06	3.8852e+06	5.3142e+06	1.15397e+06	1.41012e+06	1.24007e+06	-	-
pme1611	433.114	313	434.121	C21H22O10	[M-H]-	Isohemiphloin	Flavonoids	Flavanones	3682-02-8	3	9095.26	47591.2	96559.3	38926.6	53252.4	32106.3	50997.3	59010.8	74030.1	9	9	9	139470	154652	153892	191924	172425	173563	61520.7	93247.1	85165.1	-	-
pme1730	117	59	118.027	C4H6O4	[M-H]-	D-Erythronolactone	Organic acids	Organic acids	15667-21-7	3	56026.8	54063.6	76505.7	57693.7	36487.1	60272.9	61819.1	80269.9	124988	9	9	9	68964.9	85548.6	80885.7	82137	95225.8	85746.5	42857.1	92911.5	74851	-	-
pme1738	138.079	95	137.071	C7H9N2O	[M+H]+	3-Carbamyl-1-methylpyridinium;(1-Methylnicotinamide)	Alkaloids	Pyridine alkaloids	1005-24-9	3	1.5302e+07	1.45772e+07	1.37066e+07	1.50549e+07	1.5219e+07	1.4093e+07	1.51244e+07	1.44363e+07	1.44454e+07	9	9	9	1.66533e+07	1.37725e+07	1.45972e+07	1.69933e+07	1.68241e+07	1.58318e+07	1.27652e+07	1.15129e+07	1.17102e+07	C02918	ko00760,ko01100
pme1773	595.166	287.055	595.166	C27H31O15+	[M]+	Cyanidin-3-O-rutinoside (Keracyanin)	Flavonoids	Anthocyanidins	28338-59-2	3	2.41175e+07	2.81315e+07	2.86001e+07	5.73064e+07	6.19767e+07	6.37714e+07	6.04718e+07	7.67362e+07	5.44916e+07	113514021	1.15768e+08	1.17317e+08	5.86249e+07	5.7234e+07	5.36974e+07	6.14006e+07	6.38577e+07	6.20002e+07	4.08333e+07	3.81231e+07	4.23422e+07	C08620	ko00942
pme1816	353.088	191	354.095	C16H18O9	[M-H]-	Neochlorogenic acid (5-O-Caffeoylquinic acid)*	Phenolic acids	Phenolic acids	906-33-2	2	374690	420366	717640	685930	824093	828472	548617	629532	544567	60692.5	51733.1	57207.3	5.51786e+06	5.82123e+06	4.74711e+06	5.4543e+06	5.85953e+06	5.47028e+06	1.93441e+06	2.29747e+06	2.5637e+06	C17147	-
pme1975	103.004	59	104.06	C3H4O4	[M-H]-	Malonic acid	Organic acids	Organic acids	141-82-2	3	942619	1.13238e+06	1.0388e+06	1.09643e+06	1.15852e+06	529867	663043	971018	740370	290976	267366	230700	1.38082e+06	1.23177e+06	1.26999e+06	908692	933868	1.00305e+06	833224	828462	863805	C00383	ko00061,ko00240,ko00410,ko01100,ko01212
pme1987	88.048	71	89.0477	C3H7NO2	[M-H]-	L-Alanine	Amino acids and derivatives	Amino acids and derivatives	56-41-7	3	23167.2	16541.2	25571.4	30681.5	45977	16698	39174.5	33418.4	41070.2	9	9	9	8314.76	4482.56	9496.95	6957.61	3707.92	7902.61	12570.6	15845.6	7655.47	C00041	ko00250,ko00270,ko00430,ko00450,ko00470,ko00710,ko00970,ko01100,ko01110,ko01200,ko01230,ko02010,ko04122
pme2117	426	159	427.029	C10H15N5O10P2	[M-H]-	Adenosine 5'-diphosphate	Nucleotides and derivatives	Nucleotides and derivatives	58-64-0	3	22597	20917.7	21645.3	326188	571699	585141	1.04203e+06	1.1577e+06	1.15484e+06	9	9	9	17356.3	30001.4	12227.8	41740.9	55071.8	27417.4	187898	235424	170843	C00008	ko00190,ko00195,ko00230,ko00908,ko01100,ko01110,ko01232,ko01240
pme2125	503.162	179	504.169	C18H32O16	[M-H]-	Raffinose*	Others	Saccharides	512-69-6	3	812833	889530	1.17517e+06	635478	793125	950732	1.54901e+06	919923	1.66247e+06	670072	388612	489176	1.69878e+06	1.52826e+06	1.47773e+06	1.39773e+06	1.31595e+06	1.39487e+06	743197	777442	949271	C00492	ko00052,ko01100,ko02010
pme2134	121	59	122.058	C4H10O4	[M-H]-	D-Threitol	Others	Saccharides	2418-52-2	3	1.58454e+06	1.72543e+06	1.39084e+06	1.26508e+06	1.41227e+06	1.29467e+06	1.54479e+06	1.58484e+06	1.55413e+06	9	9	9	1.55789e+06	1.50883e+06	1.46781e+06	1.65383e+06	1.67274e+06	1.53274e+06	1.21223e+06	1.49075e+06	1.59964e+06	C16884	-
pme2165	155.01	111	156.017	C5H4N2O4	[M-H]-	Orotic acid (Vitamin B13)	Others	Vitamin	65-86-1	3	383763	397913	455477	315666	543721	443803	345129	343741	373021	72999.1	62370.9	66417.3	475519	626968	427802	323736	403063	600536	1.06671e+07	1.29561e+07	1.27458e+07	C00295	ko00240,ko01100,ko01240
pme2246	300.999	185.023	302.006	C14H6O8	[M-H]-	Ellagic acid	Tannins	Tannin	476-66-4	3	2.3032e+06	2.17654e+06	9.48671e+06	1.41804e+06	1.5804e+06	1.38266e+06	3.42359e+06	3.89646e+06	3.00188e+06	4.50156e+06	4.74746e+06	5.04807e+06	4.59319e+06	5.00712e+06	4.0238e+06	2.49489e+06	2.37086e+06	2.51883e+06	2.31959e+06	2.30506e+06	2.88032e+06	C10788	-
pme2266	245.095	227	244.088	C10H16N2O3S	[M+H]+	Biotin	Others	Vitamin	58-85-5	3	395866	454439	520727	1.96561e+06	1.75416e+06	1.63249e+06	972433	1.31461e+06	1.27138e+06	289541	264688	268133	321450	399055	492575	381451	521105	465251	708997	760058	792565	C00120	ko00780,ko01100,ko01240,ko02010
pme2268	138.055	94.0651	137.048	C7H7NO2	[M+H]+	Trigonelline	Alkaloids	Pyridine alkaloids	535-83-1	2	1.48451e+07	1.38477e+07	1.35088e+07	1.52296e+07	1.5045e+07	1.48144e+07	1.55223e+07	1.40008e+07	1.47262e+07	9	9	9	1.69633e+07	1.44088e+07	1.52555e+07	1.60592e+07	1.64458e+07	1.65129e+07	1.17239e+07	1.19257e+07	1.14039e+07	C01004	ko00760
pme2362	151.04	107	152.047	C8H8O3	[M-H]-	Mandelic acid	Phenolic acids	Phenolic acids	90-64-2	3	107554	126314	174982	61513.6	83055.4	73952.3	74133	85574.8	94149.5	78423	46494	74607.1	287437	301080	266528	154405	126332	225424	133850	132125	152632	C01984	-
pme2380	145.014	101	146.022	C5H6O5	[M-H]-	α-Ketoglutaric acid	Organic acids	Organic acids	328-50-7	3	3.11837e+06	3.0129e+06	3.02054e+06	7.51698e+06	6.95297e+06	7.77936e+06	6.59571e+06	8.71823e+06	6.53165e+06	3.56882e+06	3.66566e+06	3.6396e+06	1.76957e+06	1.96667e+06	1.93134e+06	1.61783e+06	1.65954e+06	2.15522e+06	2.73616e+06	2.92165e+06	3.14824e+06	C00026	ko00020,ko00040,ko00053,ko00220,ko00250,ko00300,ko00310,ko00340,ko00430,ko00470,ko00630,ko00650,ko00660,ko01100,ko01110,ko01200,ko01210,ko01230,ko01240
pme2433	106.086	88	105.079	C4H11NO2	[M+H]+	Diethanolamine	Alkaloids	Alkaloids	111-42-2	3	1.78115e+06	1.48469e+06	1.27278e+06	51987.1	1.25046e+06	1.20377e+06	990632	1.01653e+06	1.02309e+06	9	9	9	508569	458218	465191	520598	554499	351623	908157	901173	908468	C06772	ko00564
pme2527	133	116	132.09	C5H12N2O2	[M+H]+	L-Ornithine	Amino acids and derivatives	Amino acids and derivatives	70-26-8	3	8.15696e+06	7.09954e+06	5.08252e+06	6.08909e+06	6.22447e+06	5.63994e+06	3.02244e+06	3.91909e+06	3.1658e+06	9	9	9	256928	240312	268064	192772	167986	246680	3.63917e+06	3.37908e+06	3.45976e+06	C00077	ko00220,ko00330,ko00470,ko00480,ko01100,ko01110,ko01210,ko01230,ko02010
pme2529	163.2	101	164.069	C6H12O5	[M-H]-	1,5-Anhydro-D-glucitol	Others	Saccharides	154-58-5	3	1.07037e+06	1.10931e+06	888786	390152	481594	553433	502914	523555	534634	17678.6	28003	22980.8	1.76311e+06	1.6046e+06	1.3926e+06	1.60064e+06	1.52294e+06	1.52083e+06	663990	803334	809475	C07326	-
pme2550	173.016	137	174.016	C6H6O6	[M-H]-	Cis-Aconitic acid	Organic acids	Organic acids	585-84-2	3	1.71422e+06	1.67338e+06	1.86167e+06	1.98133e+06	2.0224e+06	2.05319e+06	1.99767e+06	2.5704e+06	2.28875e+06	1.04397e+06	898137	1.13357e+06	3.10813e+06	3.43514e+06	3.29858e+06	2.49816e+06	2.68785e+06	2.63996e+06	1.958e+06	2.18561e+06	2.39371e+06	C00417	ko00020,ko00630,ko00660,ko01100,ko01110,ko01210
pme2566	217.083	199	218.09	C8H14N2O5	[M-H]-	5-L-Glutamyl-L-amino acid	Amino acids and derivatives	Amino acids and derivatives	5875-41-2	2	85152.4	105477	88889.9	113950	115268	90376.1	109009	130847	138339	9	9	9	127719	130311	143533	160460	140406	193179	130714	124801	140220	-	-
pme2589	159.1	87	160.037	C6H8O5	[M-H]-	2-Oxoadipic acid	Organic acids	Organic acids	3184-35-8	3	12666.9	6857.39	10393.6	28891.5	15344.4	24704.5	50959.1	15861.6	10331	9	9	9	76601.7	66318	93227.2	71325.1	63419.6	70604	50748.1	68745.8	76651.7	C00322	ko00300,ko00310,ko00380,ko01100,ko01110,ko01210,ko01230,ko01240
pme2596	184.06	148	183.053	C8H9NO4	[M+H]+	4-Pyridoxic acid	Others	Vitamin	82-82-6	1	67929.5	62857.8	104362	129392	124198	113770	117606	106331	166794	66086.5	69312.8	67552.1	94343.1	92870.1	100776	86767.7	107358	103305	905985	973707	834927	C00847	ko00750,ko01100
pme2598	167.035	123.04	168.042	C8H8O4	[M-H]-	3,4-Dihydroxybenzeneacetic acid	Phenolic acids	Phenolic acids	102-32-9	3	1.53797e+06	1.79653e+06	2.00279e+06	5.9034e+06	5.47815e+06	6.64596e+06	5.93616e+06	7.96255e+06	6.12254e+06	546695	532143	581079	2.23456e+06	2.06056e+06	1.87812e+06	1.33316e+06	1.36979e+06	1.35534e+06	2.10282e+06	2.19402e+06	2.59601e+06	C01161	ko00350,ko01100
pme2617	166.053	102	165.046	C5H11NO3S	[M+H]+	L-Methionine Sulfoxide	Amino acids and derivatives	Amino acids and derivatives	3226-65-1	3	2.157e+07	2.40311e+07	2.61493e+07	3.16791e+07	2.73996e+07	2.72096e+07	2.77084e+07	2.91326e+07	2.65025e+07	5.8293e+06	5.53536e+06	5.23011e+06	2.26157e+07	2.59286e+07	2.56716e+07	2.56202e+07	2.59105e+07	2.5939e+07	2.58627e+07	2.46548e+07	2.39281e+07	C02989	ko00270,ko01100
pme2651	742.1	620.1	743.076	C21H28N7O17P3	[M-H]-	NADP (Nicotinamide adenine dinucleotide phosphate)	Nucleotides and derivatives	Nucleotides and derivatives	53-59-8	3	136218	64708	75150.6	148790	281468	151059	193799	195266	216846	9	9	9	62921.5	77423	75911	82517.5	47345.9	52650	69684.6	88243.8	125505	C00006	ko00195,ko00480,ko00760,ko01100,ko01240
pme2679	132	86	131.095	C6H13NO2	[M+H]+	L-Allo-isoleucine*	Amino acids and derivatives	Amino acids and derivatives	1509-34-8	3	2.11243e+07	2.6837e+07	5.11844e+07	3.32077e+07	3.59427e+07	3.31885e+07	2.43169e+07	2.22292e+07	2.23403e+07	8.53564e+06	7.12031e+06	7.49953e+06	3.84622e+07	3.24656e+07	3.44174e+07	2.99439e+07	2.47953e+07	2.41167e+07	2.60207e+07	3.0311e+07	2.43409e+07	C21096	-
pme2735	399.2	250	398.137	C15H22N6O5S	[M+H]+	S-(5'-Adenosyl)-L-methionine	Amino acids and derivatives	Amino acids and derivatives	29908-03-0	3	1.29248e+06	1.16055e+06	1.34505e+06	4.47461e+06	4.71661e+06	4.16298e+06	2.74414e+06	2.0934e+06	2.70665e+06	868937	968532	936165	2.46318e+06	2.61863e+06	2.48127e+06	3.24349e+06	3.05489e+06	2.8626e+06	1.38836e+06	1.6246e+06	1.90407e+06	C00019	ko00261,ko00270,ko00330,ko00908,ko00999,ko01100,ko01110,ko01230,ko01240,ko04122
pme2743	194.081	91	193.074	C10H11NO3	[M+H]+	N-Phenylacetylglycine	Amino acids and derivatives	Amino acids and derivatives	500-98-1	1	23475.3	22978.5	23861	51408.7	46823.3	53786.8	38169.5	51423.6	42505	66655.5	44791.6	45198.6	72245	38523.4	75644.2	62921	66858.6	98823.7	1.37079e+07	1.27293e+07	1.31826e+07	C05598	ko00360
pme2746	784.15	437	785.157	C27H33N9O15P2	[M-H]-	Riboflavin 5'-Adenosine Diphosphate	Nucleotides and derivatives	Nucleotides and derivatives	146-14-5	3	96942.6	119704	145999	380352	402933	468320	326346	330142	379419	42064.7	46930.9	65951.4	179457	196107	127287	254639	223127	224709	186047	246479	306038	C00016	ko00740,ko01100,ko01110,ko01240
pme2758	162.041	144	163.048	C5H9NO5	[M-H]-	4-Hydroxy-L-glutamic acid	Amino acids and derivatives	Amino acids and derivatives	3913-68-6	3	84169.6	90429.9	108604	90162.4	85498.9	68656.5	106684	123629	119924	32024.7	34535.1	40690.4	52873	98229.3	113764	128442	48410.7	56180	66009.6	68542.9	83338	C03079	-
pme2761	161	73	162.016	C5H6O6	[M-H]-	4-Hydroxy-2-oxoglutaric acid	Organic acids	Organic acids	1187-99-1	3	1.22758e+06	1.26247e+06	1.70457e+06	1.00168e+06	1.0381e+06	1.6443e+06	1.89953e+06	1.89063e+06	1.81307e+06	9	9	9	5.59052e+06	7.12386e+06	4.1549e+06	4.47558e+06	5.10397e+06	6.27508e+06	1.34887e+07	1.19192e+07	1.61006e+07	C01127	ko00630,ko01100
pme2814	287.3	256.2	286.23	C20H30O	[M+H]+	11-Cis-Retinol	Others	Vitamin	22737-96-8	3	2581.21	2802.15	2990.46	4597.44	3773.44	3786.53	3293.87	3729.19	2866.64	9	9	9	2950.08	2988.38	2583.92	3298.32	3819.19	2954.47	3745.73	4075.91	3595.34	C00899	ko01100
pme2828	140	99	139.027	C6H5NO3	[M+H]+	4-Nitrophenol	Phenolic acids	Phenolic acids	100-02-7	3	1.71302e+07	2.06169e+07	1.68939e+07	2.83918e+07	2.23056e+07	1.99643e+07	2.32799e+07	2.02782e+07	2.23707e+07	4.821e+07	5.29178e+07	4.14359e+07	2.36806e+07	2.9771e+07	3.02301e+07	3.81224e+07	4.06077e+07	4.01413e+07	3.14576e+07	2.71453e+07	2.51194e+07	C00870	-
pme2890	269.062	136	268.055	C8H16N2O4S2	[M+H]+	L-Homocystine	Amino acids and derivatives	Amino acids and derivatives	626-72-2	3	871670	798275	1.06403e+06	351125	336075	301835	207691	159630	171468	416224	404610	355067	2.33398e+06	2.25905e+06	2.20808e+06	2.37246e+06	2.03607e+06	2.0782e+06	790840	723016	589176	C01817	ko00270
pme2914	161.046	99.0501	162.053	C6H10O5	[M-H]-	3-Hydroxy-3-methylpentane-1,5-dioic acid	Amino acids and derivatives	Amino acids and derivatives	503-49-1	1	2.94323e+06	3.37932e+06	3.78083e+06	7.9183e+06	8.11635e+06	8.20899e+06	8.43921e+06	1.04755e+07	8.36039e+06	1.13852e+06	1.01107e+06	955631	7.27292e+06	7.3652e+06	7.30577e+06	9.36663e+06	9.61627e+06	9.24851e+06	4.57429e+06	5.28861e+06	6.13791e+06	C03761	-
pme2923	117	75	118.027	C4H6O4	[M-H]-	Acetoxyacetic acid	Organic acids	Organic acids	13831-30-6	3	100949	116342	163247	74170.5	76794.7	91450.5	140343	117898	127026	85530	90945	79880.4	275427	276189	272323	169127	175508	159450	173248	209597	184719	-	-
pme2960	273.076	153	272.068	C15H12O5	[M+H]+	Naringenin chalcone; 2',4,4',6'-Tetrahydroxychalcone	Flavonoids	Chalcones	73692-50-9	3	272344	249627	269654	240881	271041	258503	176160	172621	173475	9	9	9	700825	671501	583719	495688	528303	474181	279555	306113	286874	C06561	ko00941,ko01100,ko01110
pme2993	193.049	133	192.042	C10H8O4	[M+H]+	Scopoletin (7-Hydroxy-6-methoxycoumarin)	Lignans and Coumarins	Coumarins	92-61-5	2	777305	1.0466e+06	874265	2.9612e+06	2.52459e+06	2.44103e+06	2.26808e+06	2.14072e+06	2.0489e+06	620189	687646	590985	1.159e+06	1.18892e+06	1.04799e+06	1.64897e+06	1.47978e+06	1.63264e+06	1.24442e+06	1.28279e+06	1.24753e+06	C01752	ko00999,ko01110
pme3007	402.995	159	404.002	C9H14N2O12P2	[M-H]-	Uridine 5'-diphosphate	Nucleotides and derivatives	Nucleotides and derivatives	27821-45-0	3	80255.7	66461.6	99041.3	434186	450857	511449	838778	863802	850205	27425.9	12590.6	30934	115720	111530	93488.1	94877.1	108328	104209	136724	221334	253331	C00015	ko00240,ko00908,ko01100,ko01232,ko01240
pme3009	175.024	99	174.016	C6H6O6	[M+H]+	Trans-Citridic acid	Organic acids	Organic acids	4023-65-8	3	1.93063e+06	2.12541e+06	1.83074e+06	3.36871e+06	2.69774e+06	2.30197e+06	2.64517e+06	2.27152e+06	2.24174e+06	1.73056e+06	1.83382e+06	1.52261e+06	2.5016e+06	2.86934e+06	3.34615e+06	4.45113e+06	4.15237e+06	4.05914e+06	3.43715e+06	3.06841e+06	2.89058e+06	C02341	ko00660,ko01100
pme3011	104.071	68.8	103.063	C4H9NO2	[M+H]+	γ-Aminobutyric acid	Organic acids	Organic acids	56-12-2	3	2.15024e+07	1.89323e+07	2.35566e+07	1.91034e+07	2.0397e+07	1.79064e+07	1.79818e+07	1.46096e+07	1.73429e+07	1.06005e+07	1.10594e+07	1.0347e+07	1.98052e+07	1.81518e+07	1.81615e+07	2.08715e+07	2.14427e+07	2.09192e+07	1.47972e+07	1.55367e+07	1.59139e+07	C00334	ko00250,ko00330,ko00410,ko00650,ko00760,ko01100
pme3017	104.071	58	103.063	C4H9NO2	[M+H]+	2-Aminoisobutyric acid	Organic acids	Organic acids	62-57-7	3	5.82524e+06	5.97682e+06	1.05406e+07	5.19408e+06	5.6159e+06	5.28689e+06	6.50561e+06	4.90956e+06	5.59892e+06	4.27007e+06	4.49232e+06	4.0704e+06	9.25136e+06	1.03181e+07	1.03392e+07	9.11224e+06	9.31131e+06	8.684e+06	7.51931e+06	6.92238e+06	6.39481e+06	C03665	-
pme3033	104.071	86	103.063	C4H9NO2	[M+H]+	N,N-Dimethylglycine	Amino acids and derivatives	Amino acids and derivatives	1118-68-9	3	5.89094e+06	6.18957e+06	1.07572e+07	5.84862e+06	5.3127e+06	5.20128e+06	6.18105e+06	4.85336e+06	5.56969e+06	4.22392e+06	4.41863e+06	4.12985e+06	1.06626e+07	1.08775e+07	1.10441e+07	8.72412e+06	7.52859e+06	8.44739e+06	6.62974e+06	7.05596e+06	6.55961e+06	C01026	ko00260,ko01100
pme3034	131.035	69.033	132.042	C5H8O4	[M-H]-	Ethylmalonic acid	Organic acids	Organic acids	601-75-2	3	20612.6	25305.4	28167.4	39481.9	40152.3	33863.9	34469.2	47522.7	47515	40291.1	36200.9	43645	51760.9	54819.5	53044.5	44640.9	44919.8	44141.9	44852.9	31962.4	47672.2	-	-
pme3083	164.04	120	165.043	C8H7NO3	[M-H]-	2-(Formylamino)benzoic acid	Phenolic acids	Phenolic acids	3342-77-6	3	1.23095e+06	1.36387e+06	1.12092e+06	785899	899188	773696	403790	536872	389177	604198	702132	637033	1.26441e+06	1.17847e+06	1.19619e+06	833008	999388	950426	691035	841051	883957	C05653	ko00380,ko01100
pme3096	118	74	119.022	C3H5NO4	[M-H]-	Aminomalonic acid	Organic acids	Organic acids	1068-84-4	3	2.37368e+06	2.84448e+06	3.36934e+06	5.72993e+06	5.92699e+06	5.90895e+06	7.43915e+06	8.36345e+06	6.81058e+06	1.13713e+06	945324	827783	2.92495e+06	3.16774e+06	3.26725e+06	1.61877e+06	1.79067e+06	1.78174e+06	3.28479e+06	3.6038e+06	3.87276e+06	C00872	-
pme3146	145.062	102	146.069	C5H10N2O3	[M-H]-	β-Ureidoisobutyric acid	Organic acids	Organic acids	2905-86-4	3	16795	30535.4	30091.3	57089.7	44616.3	57692.1	22409.2	18539.2	22079.9	8982.84	9013.84	6406.4	44483.1	54168.3	53930.8	49428.5	49135.9	55507.2	33893.6	40916.7	50093.8	C05100	-
pme3154	147.066	59.0139	148.074	C6H12O4	[M-H]-	Mevalonic acid	Organic acids	Organic acids	150-97-0	3	35921.7	67017	126165	110130	119328	123299	133670	159513	143766	9	9	9	308148	315460	317722	304795	351798	314193	136825	199723	202431	C00418	ko00900,ko01100,ko01110
pme3184	332.075	136	331.068	C10H14N5O6P	[M+H]+	2'-Deoxyadenosine-5'-monophosphate	Nucleotides and derivatives	Nucleotides and derivatives	653-63-4	2	73419	77035.2	66465	279981	317101	257222	188925	181468	175228	22737.8	26645.6	28806.9	115871	74566.1	75542.2	112042	91548	108802	106145	141257	120869	C00360	ko00230,ko01100,ko01232
pme3186	169	79	169.998	C3H7O6P	[M-H]-	DL-Glyceraldehyde-3-phosphate	Organic acids	Organic acids	591-59-3	3	1.84919e+06	1.94935e+06	1.97229e+06	1.31865e+06	1.25924e+06	1.53913e+06	4.19567e+06	4.03355e+06	3.33982e+06	337465	300946	237863	2.65891e+06	1.13332e+06	2.58492e+06	1.2506e+06	1.1909e+06	1.29714e+06	2.13951e+06	2.17112e+06	1.0504e+06	C00661	-
pme3188	323.029	211	324.036	C9H13N2O9P	[M-H]-	Uridine 5'-monophosphate	Nucleotides and derivatives	Nucleotides and derivatives	58-97-9	3	170355	81020.9	109158	79811	84494.5	81117.4	67487.4	30460.6	16549.5	9	9	9	140019	147601	96688	118324	84377.4	98111.9	30926	56473.7	86119.6	C00105	ko00240,ko01100,ko01232,ko01240
pme3207	141.019	59	142.027	C6H6O4	[M-H]-	Muconic acid	Organic acids	Organic acids	1119-72-8	3	2.73656e+06	1.77304e+06	1.04324e+06	189783	259879	100860	658115	582712	659199	1.20142e+06	1.03982e+06	1.1405e+06	1.59918e+06	971037	871521	1.14371e+06	1.4785e+06	1.00826e+06	7.45452e+06	6.2884e+06	7.1926e+06	C02480	ko01100
pme3227	579.171	433	578.164	C27H30O14	[M+H]+	Vitexin-2''-O-rhamnoside	Flavonoids	Flavones	64820-99-1	3	191088	96522	127081	304213	130575	206721	248431	287498	208127	68391.1	57778.2	74008.9	650680	736299	549205	602152	492072	518601	204577	130487	187289	C12628	ko00944
pme3285	275.091	139	274.084	C15H14O5	[M+H]+	Afzelechin (3,5,7,4'-Tetrahydroxyflavan)*	Flavonoids	Flavanols	2545-00-8	2	354375	343642	819936	74706	101299	133173	471921	386104	438974	411085	364018	365456	488458	502045	470710	415434	369147	385404	373669	394840	354654	C09320	ko00941,ko01110
pme3311	339	97	339.996	C6H14O12P2	[M-H]-	D-Fructose-1,6-biphosphate*	Others	Saccharides	488-69-7	3	283061	290199	299601	353812	403515	575038	1.42264e+06	1.63042e+06	1.44612e+06	18993.1	34349.8	9388.43	370958	294547	341903	234030	220120	232610	364922	469480	385421	C00354	ko00400,ko00710,ko01100,ko01110,ko01200
pme3337	384.115	252	383.108	C14H17N5O8	[M+H]+	Succinyladenosine	Nucleotides and derivatives	Nucleotides and derivatives	4542-23-8	1	980292	1.05056e+06	6.26419e+06	2.0091e+06	2.11245e+06	1.88098e+06	2.11452e+06	2.28786e+06	1.89422e+06	2.87411e+06	2.86733e+06	2.31054e+06	4.63663e+06	4.43826e+06	4.75449e+06	3.03885e+06	3.01873e+06	3.27765e+06	2.78315e+06	2.88914e+06	2.97875e+06	-	-
pme3350	284.099	168	283.092	C10H13N5O5	[M+H]+	8-Hydroxy-2-deoxyguanosine	Nucleotides and derivatives	Nucleotides and derivatives	88847-89-6	3	1401.3	616.073	15435.8	8306.96	2253.86	5982.41	5419.86	4518.14	6485.17	9	9	9	6440.23	8155.32	3788.34	3480.64	4461.48	5084.66	58170.5	76793.6	72512.8	-	-
pme3388	189.135	144	188.127	C7H16N4O2	[M+H]+	Homoarginine	Amino acids and derivatives	Amino acids and derivatives	156-86-5	3	1.29795e+06	1.42728e+06	1.50059e+06	1.56313e+06	1.65791e+06	1.60181e+06	1.05757e+06	1.32481e+06	1.06119e+06	645292	800496	746102	162360	146441	121856	144612	138755	139740	553642	705214	709948	C01924	-
pme3392	433.113	271.06	433.113	C21H21O10+	[M]+	Pelargonidin-3-O-glucoside	Flavonoids	Anthocyanidins	47684-27-5	3	2.62199e+07	3.03336e+07	3.76079e+07	5.68621e+07	5.64991e+07	5.69646e+07	4.90427e+07	5.74259e+07	51173671	2.28037e+07	2.25858e+07	2.16692e+07	1.46239e+08	1.3939e+08	1.29274e+08	1.39371e+08	1.35517e+08	1.34369e+08	8.13147e+07	8.28352e+07	8.25757e+07	C12137	ko00942,ko01100,ko01110
pme3443	207.066	192	208.074	C11H12O4	[M-H]-	Sinapinaldehyde	Phenolic acids	Phenolic acids	4206-58-0	3	32906.8	44632.1	39671.5	46218.2	39053	38487.5	42797.1	29225.5	43755.5	9	9	9	142840	140003	181276	111834	76500.2	94942.5	65259.6	87424.9	90443.9	C05610	ko00940,ko01100,ko01110
pme3475	273.076	153	272.068	C15H12O5	[M+H]+	Butin; 7,3',4'-Trihydroxyflavanone	Flavonoids	Flavanones	492-14-8	3	276198	264989	285907	232352	257235	241195	199370	165704	167029	70312.6	89211	76284.4	680903	703654	606724	532814	522754	457658	298742	290367	233104	C09614	ko00941
pme3705	193.035	73	194.043	C6H10O7	[M-H]-	D-Glucoronic acid*	Others	Saccharides	6556-12-3	1	15510775	1.295e+07	9.97106e+06	8.01348e+06	1.01336e+07	9.25305e+06	8.72028e+06	6.58014e+06	7.84696e+06	4.08837e+06	3.02181e+06	3.06206e+06	1.90189e+07	1.90539e+07	1.77182e+07	2.04946e+07	2.27413e+07	2.00971e+07	8.93123e+06	9.68585e+06	1.02156e+07	C00191	ko00040,ko00053,ko00520,ko00562,ko01100,ko01240,ko01250
pme3732	244.093	112	243.085	C9H13N3O5	[M+H]+	Cytidine	Nucleotides and derivatives	Nucleotides and derivatives	65-46-3	3	1.62531e+07	1.66721e+07	2.05739e+07	4.62378e+06	4.64098e+06	3.62055e+06	2.80047e+06	2.64401e+06	3.17794e+06	7.42422e+06	7.90112e+06	7.31339e+06	2.65784e+07	2.50706e+07	2.65447e+07	1.61651e+07	1.6438e+07	1.59411e+07	1.18876e+07	1.14393e+07	1.10287e+07	C00475	ko00240,ko01100,ko01232,ko02010
pme3827	198.076	152.2	197.069	C9H11NO4	[M+H]+	3,4-Dihydroxy-L-phenylalanine (L-Dopa)	Amino acids and derivatives	Amino acids and derivatives	59-92-7	3	116655	169687	176685	157116	298777	181769	185847	131099	139491	117186	155078	108424	242784	249281	266961	226718	236633	318726	125075	138422	164709	C00355	ko00350,ko00950,ko00965,ko01100,ko01110
pme3961	252.109	136	251.102	C10H13N5O3	[M+H]+	2'-Deoxyadenosine	Nucleotides and derivatives	Nucleotides and derivatives	958-09-8	2	2.65103e+06	1.72518e+06	9.56471e+06	562896	447083	481260	3.71001e+06	2.61004e+06	2.76863e+06	6.04788e+06	6.07112e+06	5.9404e+06	3.63232e+06	3.58089e+06	3.72896e+06	1.7075e+06	1.50359e+06	1.46932e+06	2.61157e+06	2.33391e+06	2.26113e+06	C00559	ko00230,ko01100,ko01232,ko02010
pme3967	312.13	180	311.123	C12H17N5O5	[M+H]+	2-(Dimethylamino)guanosine	Nucleotides and derivatives	Nucleotides and derivatives	2140-67-2	1	1.49047e+06	1.08162e+06	7.92115e+06	545333	553315	635485	1.8395e+06	1.39352e+06	1.45564e+06	2.95581e+06	3.1997e+06	3.42909e+06	4.10272e+06	4.79674e+06	4.18061e+06	2.06006e+06	1.89304e+06	1.78984e+06	2.13298e+06	2.26665e+06	1.99709e+06	-	-
pmf0138	179.056	59	180.063	C6H12O6	[M-H]-	D-Mannose*	Others	Saccharides	3458-28-4	3	1.71837e+06	2.07827e+06	2.23812e+06	2.12824e+06	1.91773e+06	2.52235e+06	2.35629e+06	2.40492e+06	3.02399e+06	1.26014e+07	1.05386e+07	1.12091e+07	5.03433e+06	5.59763e+06	6.08017e+06	6.25767e+06	5.22096e+06	5.76602e+06	2.58035e+06	3.01961e+06	2.89096e+06	C00159	ko00051,ko00052,ko00520,ko01100,ko01250,ko02010
pmf0139	179.056	59	180.063	C6H12O6	[M-H]-	D-Galactose*	Others	Saccharides	59-23-4	3	1.62679e+06	2.05184e+06	2.05328e+06	2.01446e+06	1.81013e+06	2.4032e+06	2.64081e+06	2.2292e+06	2.92573e+06	1.37267e+07	1.21572e+07	1.44206e+07	5.07849e+06	5.66108e+06	5.60809e+06	5.23659e+06	5.93335e+06	5.14054e+06	2.29234e+06	2.83716e+06	2.68508e+06	C00124	ko00052,ko01100
pmf0203	463.123	301.071	463.123	C22H23O11+	[M]+	Peonidin-3-O-glucoside	Flavonoids	Anthocyanidins	68795-37-9	3	1.37103e+06	1.56901e+06	2.02662e+06	3.40945e+06	3.06329e+06	3.65133e+06	2.84268e+06	3.36907e+06	3.36223e+06	1.26513e+06	1.32602e+06	1.2238e+06	4.78078e+06	4.99555e+06	4.94934e+06	4.96147e+06	5.36106e+06	4.9777e+06	3.07913e+06	2.99142e+06	2.68899e+06	C12141	ko00942
pmf0348	187.134	97	188.141	C10H20O3	[M-H]-	2,6-Dimethyl-7-octene-2,3,6-triol	Others	Saccharides	73815-21-1	3	228703	207804	276095	306804	232031	173500	244372	171503	239977	71735.6	89763.5	63675	569745	543086	531563	408926	539087	440195	296167	414518	366126	-	-
pmf0440	163.075	91.1	162.068	C10H10O2	[M+H]+	4-MethoxycinnaMaldehyde	Phenolic acids	Phenolic acids	1963-36-6	3	165585	157653	114378	72038	132485	241858	158346	178047	180920	9	9	9	142826	258045	150686	160624	162102	82023.5	165589	116754	114695	C10475	-
pmf0470	132.065	73	131.058	C5H9NO3	[M+H]+	cis-4-Hydroxy-D-proline	Amino acids and derivatives	Amino acids and derivatives	2584-71-6	3	2.09351e+07	2.56515e+07	5.19553e+07	3.3057e+07	3.59539e+07	3.21482e+07	2.50633e+07	2.21351e+07	2.27862e+07	2.56809e+07	2.54151e+07	2.51862e+07	3.51445e+07	3.09937e+07	3.30922e+07	2.97237e+07	2.43004e+07	2.44054e+07	2.55638e+07	2.82211e+07	2.35127e+07	C03440	ko00470,ko01100
pmn001315	457.135	397.11	458.142	C20H26O12	[M-H]-	Regaloside	Phenolic acids	Phenolic acids	-	2	50664.2	74799	45542.4	77661.3	79303.7	82872.9	94686.2	89608.5	112292	9	9	9	80633.5	82442.6	78479.2	68575.6	89161.7	63753.6	67769.3	47019.2	71459.3	-	-
pmn001367	315.072	153.017	316.079	C13H16O9	[M-H]-	Protocatechuic acid-4-O-glucoside	Phenolic acids	Phenolic acids	-	3	557104	475576	1.01387e+06	936398	850785	1.51779e+06	1.05639e+06	1.53322e+06	1.2036e+06	9	9	9	4.59211e+06	3.01423e+06	4.5964e+06	2.95197e+06	5.73318e+06	5.56135e+06	2.18856e+06	2.23005e+06	2.2439e+06	-	-
pmn001368	699.251	537.197	700.258	C32H44O17	[M-H]-	Olivil-4,4'-Di-O-glucoside	Lignans and Coumarins	Lignans	-	3	82051.7	86041	126278	76350.9	114607	98125.9	151960	173581	126814	9	9	9	211672	266410	228424	234885	274487	261559	159034	146592	133317	-	-
pmn001370	681.24	519.188	682.247	C32H42O16	[M-H]-	Pinoresinol-4,4'-O-di-O-glucoside	Lignans and Coumarins	Lignans	63902-38-5	3	69806.4	98926.4	142937	73943.5	80428.2	70948.7	60587.1	112033	85669.6	38499.2	22246.9	35572.3	318633	270886	172228	295950	287304	289086	127757	157490	139482	-	-
pmn001375	535.182	373.129	536.189	C26H32O12	[M-H]-	1-Hydroxypinoresinol-1-O-Glucoside	Lignans and Coumarins	Lignans	81495-71-8	2	224355	344511	272505	646039	784735	857032	520398	655355	526369	69266.6	54057.4	40441.3	572935	791422	741415	1.04171e+06	821418	914727	523512	551462	589039	-	-
pmn001376	375.145	360.12	376.152	C20H24O7	[M-H]-	Olivil	Lignans and Coumarins	Lignans	2955-23-9	3	11819.3	6811.36	38193.2	4228.29	2015.75	1837.78	6522.82	11667.8	12903.7	15253.5	11563.5	3762.45	37102.1	25949.3	25627.8	12832.9	20259.6	8420.31	8173.02	16064.1	17984.9	-	-
pmn001378	519.187	357.136	520.194	C26H32O11	[M-H]-	Pinoresinol-4-O-glucoside	Lignans and Coumarins	Lignans	41607-20-9	1	4.09186e+06	4.60944e+06	7.48978e+06	5.75332e+06	5.5062e+06	5.88129e+06	5.59546e+06	6.02444e+06	6.54328e+06	2.56567e+06	2.21739e+06	2.48387e+06	1.3967e+07	1.42864e+07	1.40828e+07	1.47839e+07	1.43995e+07	1.45307e+07	8.16589e+06	8.41034e+06	9.40818e+06	C17529	-
pmn001406	695.401	473.3	696.409	C37H60O12	[M-H]-	3-O-Glucosyl platycodigenin methylester	Terpenoids	Triterpene	-	2	17008.3	17326.3	264392	3938.83	3829.85	3847.53	81586.2	100565	83100.7	9	9	9	187296	209017	196493	108805	83921.3	99767.5	85213.1	82518.2	95055.5	-	-
pmn001417	451.103	341.06	452.111	C24H20O9	[M-H]-	Cinchonain Ic	Flavonoids	Flavanols	85081-22-7	1	302294	413266	516190	321357	393129	446364	396409	331654	488821	445029	544666	498176	1.12076e+06	1.07005e+06	1.08724e+06	1.40224e+06	1.25998e+06	1.17254e+06	474353	527163	517120	-	-
pmn001418	451.103	341.06	452.111	C24H20O9	[M-H]-	Cinchonain Id	Flavonoids	Flavanols	85022-67-9	2	252198	287821	271590	274790	293065	354930	326675	231482	312272	117077	108426	103665	412922	383272	410079	504067	557877	450476	293157	254542	278421	-	-
pmn001420	341.088	179.036	342.095	C15H18O9	[M-H]-	1-O-Caffeoyl-β-D-glucose*	Phenolic acids	Phenolic acids	14364-08-0	1	4.30253e+06	4.48079e+06	3.83973e+06	9.77116e+06	9.53436e+06	9.77575e+06	7.78491e+06	1.01441e+07	8.73395e+06	4.709e+06	4.49644e+06	4.69814e+06	2.73654e+07	2.66053e+07	2.42779e+07	2.9388e+07	2.82586e+07	3.40272e+07	1.31707e+07	1.91191e+07	1.55304e+07	C10433	-
pmn001423	385.187	223.13	386.194	C19H30O8	[M-H]-	Roseoside	Others	Ketone compounds	54835-70-0	3	2.65335e+06	3.54255e+06	2.73525e+06	7.29413e+06	6.2956e+06	7.38676e+06	6.39372e+06	6.63815e+06	8.1452e+06	597020	578898	614690	3.72268e+06	3.85752e+06	4.05827e+06	5.54656e+06	5.45656e+06	5.29948e+06	3.90259e+06	4.5191e+06	4.57242e+06	-	-
pmn001426	487.343	469.23	488.35	C30H48O5	[M-H]-	Euscaphic acid	Terpenoids	Triterpene	53155-25-2	3	2.6346e+06	2.80703e+06	3.71107e+06	2.88733e+06	2.79828e+06	2.88771e+06	2.11404e+06	1.86746e+06	2.33785e+06	9	9	9	5.8317e+06	5.92873e+06	5.62778e+06	5.13374e+06	4.78107e+06	4.95414e+06	3.3146e+06	3.57766e+06	3.69767e+06	C17890	-
pmn001492	187.1	123.1	188.041	C11H8O3	[M-H]-	Ayapin	Lignans and Coumarins	Coumarins	494-56-4	3	128474	154323	121494	181763	119181	126297	170625	97933.6	122585	61868.2	45541.3	59711.3	311478	296172	303380	263997	315846	228308	230763	219179	234787	C18078	-
pmn001515	325.057	93	326.064	C14H14O9	[M-H]-	3-Galloylshikimic acid	Phenolic acids	Phenolic acids	110082-91-2	1	23175.5	27509.7	182585	3671.03	4229.16	3965.48	49454	59548.8	51988.7	74958.7	63468.5	65790.8	80387.8	77743.2	86522	40207.9	37616.1	43777.6	40556.1	55005.9	53807.6	-	-
pmn001526	483.078	169.014	484.085	C20H20O14	[M-H]-	1,6-Di-O-galloyl-β-D-glucose	Phenolic acids	Phenolic acids	-	2	75316.3	63395.4	1.65796e+06	30017.8	39396.1	53339.7	523127	557580	511994	9	9	9	929495	747329	740324	366269	322345	423223	348973	432258	459585	C04101	-
pmn001534	787.1	617.077	788.107	C34H28O22	[M-H]-	1,2,3,6-Tetra-O-galloyl-β-D-glucose	Phenolic acids	Phenolic acids	79886-50-3	2	262149	214006	7.84814e+06	20467.7	19109.8	42023.5	2.56446e+06	2.43442e+06	2.88504e+06	3.61824e+06	3.39598e+06	4.33283e+06	5.36713e+06	5.40948e+06	5.06463e+06	2.60563e+06	1.9711e+06	2.36789e+06	1.70477e+06	2.17639e+06	2.30225e+06	C04516	-
pmn001583	609.146	300.029	610.153	C27H30O16	[M-H]-	Quercetin-3-O-robinobioside*	Flavonoids	Flavonols	52525-35-6	1	1.53491e+06	1.6707e+06	1.90515e+06	4.47381e+06	4.78063e+06	4.085e+06	5.21398e+06	4.92466e+06	5.99927e+06	9	9	9	6.18123e+06	7.70189e+06	7.61306e+06	7.7705e+06	7.77996e+06	9.74879e+06	3.62367e+06	3.86161e+06	4.69737e+06	-	-
pmn001586	389.109	119	390.116	C16H22O11	[M-H]-	Deacetylasperulosidic acid	Terpenoids	Monoterpenoids	14259-55-3	3	235029	305452	250275	462628	466569	487624	336501	426114	438617	23782.5	26860.9	18822.3	707823	688012	687060	753918	788610	736230	359401	475784	511618	-	-
pmn001587	431.12	269.1	432.127	C18H24O12	[M-H]-	Asperulosidic acid	Terpenoids	Monoterpenoids	25368-11-0	3	298784	371900	352504	457136	498411	596558	555933	589428	456028	9	9	9	1.61575e+06	1.65248e+06	1.59808e+06	1.68294e+06	1.794e+06	1.61082e+06	815024	999105	991597	-	-
pmn001606	309.28	309.28	310.287	C20H38O2	[M-H]-	Eicosenoic acid	Lipids	Free fatty acids	26764-41-0	3	5.55088e+06	1.09911e+07	8.33858e+06	1.46924e+07	7.56862e+06	5.93076e+06	1.27943e+07	10725776	9.69784e+06	9	9	9	1.32519e+07	1.61483e+07	1.44824e+07	1.53869e+07	1.22895e+07	8.49711e+06	7.06638e+06	7.52817e+06	7.84582e+06	C16526	ko01040
pmn001622	633.073	275	634.081	C27H22O18	[M-H]-	1-O-Galloyl-4,6-hexahydroxydiphenoyl-D-glucose	Phenolic acids	Phenolic acids	126721-55-9	2	198967	164744	1.88701e+06	68663.6	83610.3	82163.9	426070	635422	649198	1.1389e+06	1.28053e+06	1.40417e+06	840340	671652	804385	428773	367616	358421	396588	450868	500292	-	-
pmn001628	481.062	275	482.07	C20H18O14	[M-H]-	4,6-(S)-Hexahydroxydiphenoyl-D-glucose	Phenolic acids	Phenolic acids	23094-68-0	2	946631	1.08031e+06	8.09286e+06	406790	840995	736775	2.24455e+06	2.25491e+06	2.25085e+06	1.95258e+06	1.42296e+06	1.0889e+06	1.72691e+06	1.03823e+06	2.39104e+06	1.07751e+06	1.49539e+06	954830	1.50896e+06	1.50898e+06	1.96185e+06	-	-
pmn001633	803.095	633.1	804.102	C34H28O23	[M-H]-	Digalloylchebuloylglucose	Tannins	Tannin	-	3	10228.9	9730.13	12836.5	23163.2	15068.7	29490.5	15153.7	15259.3	21095.2	9	9	9	54018.7	49156.1	41561.9	87835.9	50737.4	50800.6	21002.4	41323.6	45055.2	-	-
pmn001640	449.073	316	450.08	C20H18O12	[M-H]-	Myricetin-3-O-arabinoside*	Flavonoids	Flavonols	132679-85-7	3	108975	107609	235557	117503	121283	130007	212024	227751	185596	283600	233651	279367	260513	328904	282707	231459	245447	293279	156550	170722	223731	-	-
pmn001641	475.088	300	476.096	C22H20O12	[M-H]-	Kaempferide-3-O-glucuronide	Flavonoids	Flavonols	-	2	6.74183e+06	6.84285e+06	7.93105e+06	1.42114e+07	7.36068e+06	1.43288e+07	1.48684e+07	1.63946e+07	1.40744e+07	5.18494e+06	5.31246e+06	5.26542e+06	1.55487e+07	1.55117e+07	1.44078e+07	1.58394e+07	1.59553e+07	1.5225e+07	9.41778e+06	1.01851e+07	1.05071e+07	-	-
pmn001644	519.078	300	520.085	C23H20O14	[M-H]-	Quercetin-3-O-(2''-O-acetyl)glucuronide	Flavonoids	Flavonols	-	2	106578	140823	139067	400600	348946	447265	292794	284201	260174	87580.1	69087.5	88847.7	236763	220364	263916	290882	245659	257071	182961	242760	206401	-	-
pmn001646	865.198	577.138	866.206	C45H38O18	[M-H]-	Procyanidin C1	Tannins	Proanthocyanidins	37064-30-5	1	1.5125e+06	1.79623e+06	5.16879e+06	685907	606085	671184	1.94237e+06	2.66038e+06	2.36226e+06	1.793e+06	1.87887e+06	2.17218e+06	4.7559e+06	3.63578e+06	4.74053e+06	2.98297e+06	3.22822e+06	3.37258e+06	2.3542e+06	2.78622e+06	3.03439e+06	C17624	-
pmn001647	865.198	713.155	866.206	C45H38O18	[M-H]-	Procyanidin C2	Tannins	Proanthocyanidins	37064-31-6	2	1.29134e+06	1.16077e+06	3.98033e+06	466522	356171	562076	1.94522e+06	2.30847e+06	2.01459e+06	1.66062e+06	2.17405e+06	1.95189e+06	4.27848e+06	4.64787e+06	4.38704e+06	2.46154e+06	2.01144e+06	2.6864e+06	1.94371e+06	2.13209e+06	2.38011e+06	-	-
pmn001648	863.183	411.1	864.19	C45H36O18	[M-H]-	Cinnamtannin D1	Tannins	Tannin	97233-06-2	3	22338	16558.1	39756.7	13245.5	5217.26	8728.2	24228.2	27153.3	19807.2	9	9	9	24560.2	35368.7	34861.5	21927.9	12157.4	23183.5	29553.1	41936.6	24114.9	C17632	-
pmn001649	1153.26	1001.2	1154.27	C60H50O24	[M-H]-	Cinnamtannin A2	Tannins	Tannin	86631-38-1	2	37366.9	39424.8	210405	27307	22303.3	15142.4	81697	116459	85096.3	32506.8	71878	36330.7	226308	268876	244730	118816	155693	145473	130912	137509	159108	C17625	-
pmn001650	1153.26	575.113	1154.27	C60H50O24	[M-H]-	Cinnamtannin B2	Tannins	Tannin	88038-12-4	2	173513	180839	687038	41924.5	64189.3	48113.7	224906	254366	208459	29505.3	25912.8	25050.2	414618	456125	563344	320870	219543	300216	288328	360051	302920	C17629	-
pmn001667	577.135	407.076	578.142	C30H26O12	[M-H]-	Procyanidin B4*	Tannins	Proanthocyanidins	29106-51-2	2	434784	537631	1.00419e+06	355043	420350	475147	665033	647262	531338	9	9	9	880770	934049	915841	480903	428497	599170	433906	445512	499158	C10238	-
pmn001681	165.092	149.061	166.099	C10H14O2	[M-H]-	1-(4-Methoxyphenyl)-1-propanol	Phenolic acids	Phenolic acids	5349-60-0	3	2.04462e+06	1.81092e+06	1.86757e+06	808961	950466	1.03614e+06	1.6381e+06	1.35037e+06	1.83694e+06	1.43848e+06	1.6972e+06	1.73241e+06	1.78992e+06	1.48841e+06	1.75624e+06	1.20413e+06	1.10835e+06	789282	811004	991249	1.17197e+06	-	-
pmn001686	287.223	241.222	288.23	C16H32O4	[M-H]-	10,16-Dihydroxypalmitic acid	Lipids	Free fatty acids	3233-90-7	1	68102.5	69426.2	76809.4	90530.5	87203.9	81289.1	52627.7	48955.2	60761.3	45761.5	45261.6	42146	70860.7	68029.3	69751.4	52625.9	45172.6	41949.8	48667	57258.5	56841	C08285	ko00073
pmn001689	311.223	223.172	312.23	C18H32O4	[M-H]-	9-Hydroxy-12-oxo-15(Z)-octadecenoic acid	Lipids	Free fatty acids	-	3	28961.2	20306.5	452369	24146.4	22607.6	23954.3	26695.4	13495.7	8358.92	253110	265603	252663	220000	216265	226527	32963.3	33534	33401.6	123898	124304	127265	C21924	ko00592,ko01110
pmn001690	327.145	165.093	328.152	C16H24O7	[M-H]-	3-Hydroxy-4-isopropylbenzylalcohol-3-O-glucoside	Phenolic acids	Phenolic acids	-	3	308358	422523	588598	360789	405674	390407	387592	574477	420331	421656	454413	394241	310201	308300	314458	276016	317376	363762	352528	424840	413649	-	-
pmn001691	327.218	291.198	328.225	C18H32O5	[M-H]-	9,12,13-Trihydroxy-10,15-octadecadienoic acid	Lipids	Free fatty acids	-	1	183332	175857	454105	43465.5	45520	46694.4	275293	169325	167490	248275	224092	265593	628783	620689	537063	712653	751434	696821	322040	318414	336728	-	-
pmn001694	329.233	229.146	330.241	C18H34O5	[M-H]-	9,10,13-Trihydroxy-11-Octadecenoic Acid	Lipids	Free fatty acids	29907-57-1	2	2.16029e+06	1.7957e+06	9.82486e+06	381473	415429	372828	4.33979e+06	3.35184e+06	2.82718e+06	7.15855e+06	6.45284e+06	6.38635e+06	2.81648e+06	2.78905e+06	2.94701e+06	1.67543e+06	1.69633e+06	1.60267e+06	2.99545e+06	3.30436e+06	3.33116e+06	C14835	ko00591
pmn001695	371.098	249.063	372.106	C16H20O10	[M-H]-	Trihydroxycinnamoylquinic acid	Phenolic acids	Phenolic acids	-	1	1.70892e+06	2.28562e+06	2.01961e+06	4.51893e+06	5.1796e+06	4.83964e+06	3.39553e+06	3.93792e+06	3.75431e+06	667782	661096	575896	1.65539e+06	1.73739e+06	1.65096e+06	1.86364e+06	1.86589e+06	1.99747e+06	2.03629e+06	2.1168e+06	2.57605e+06	-	-
pmn001700	455.353	455.354	456.36	C30H48O3	[M-H]-	24,30-Dihydroxy-12(13)-ene-lupeol	Terpenoids	Triterpene	-	3	5.87581e+06	3.68552e+06	1.00147e+07	5.35088e+06	5.99192e+06	6.03763e+06	9.40263e+06	6.87022e+06	8.16916e+06	347333	345257	395877	1.7232e+07	1.8099e+07	1.64271e+07	1.55956e+07	1.20402e+07	1.60413e+07	1.02669e+07	1.12597e+07	1.05962e+07	-	-
pmn001704	469.332	423.327	470.34	C30H46O4	[M-H]-	2,3-Dihydroxy-5(6),12(13)-diene-ursolic acid	Terpenoids	Triterpene	-	2	28782	32736.2	223325	13724.3	12621.4	12784.2	72428.5	65482.7	81799	42884.5	53682.2	46298.8	396038	379536	408290	209376	158780	198667	138158	146701	133457	-	-
pmn001705	471.348	471.35	472.355	C30H48O4	[M-H]-	3,24-Dihydroxy-17,21-semiacetal-12(13)oleanolic fruit	Terpenoids	Triterpene	-	3	2.13421e+07	2.301e+07	3.24276e+07	2.42365e+07	2.39347e+07	2.5724e+07	2.99259e+07	2.62213e+07	3.22986e+07	3.75763e+06	5.8336e+06	3.9871e+06	8.18785e+07	7.97405e+07	4.35461e+07	4.34845e+07	4.56252e+07	7.58573e+07	2.99207e+07	2.93014e+07	3.32129e+07	-	-
pmn001706	471.348	471.35	472.355	C30H48O4	[M-H]-	2-Hydroxyoleanolic acid	Terpenoids	Triterpene	26707-60-8	3	1.93572e+07	2.26533e+07	3.43862e+07	2.27454e+07	2.49107e+07	2.41448e+07	2.82468e+07	2.63965e+07	3.07788e+07	4.55403e+06	2.84964e+06	3.29376e+06	8.55773e+07	7.64918e+07	3.95863e+07	7.11705e+07	7.11727e+07	7.39875e+07	2.87464e+07	2.90364e+07	3.41264e+07	-	-
pmn001708	487.343	425.344	488.35	C30H48O5	[M-H]-	Asiatic acid	Terpenoids	Triterpene	464-92-6	1	1.63029e+06	1.68178e+06	2.31594e+06	1.88018e+06	1.82927e+06	1.96215e+06	1.69333e+06	1.39975e+06	1.96718e+06	907981	885550	825521	3.44182e+06	3.55598e+06	3.26766e+06	3.04513e+06	2.9177e+06	3.03074e+06	1.95807e+06	2.163e+06	2.19305e+06	C08617	-
pmn001716	447.093	285.041	448.101	C21H20O11	[M-H]-	Carthamone	Flavonoids	Chalcones	86579-00-2	1	499584	430667	705765	407368	372144	344956	831681	606325	1.08833e+06	9	9	9	1.90342e+06	1.7879e+06	1.55442e+06	2.78256e+06	2.29601e+06	2.32856e+06	907549	1.05856e+06	968634	C08598	-
pmp000003	317.066	302.04	316.058	C16H12O7	[M+H]+	Nepetin (5,7,3',4'-Tetrahydroxy-6-methoxyflavone)	Flavonoids	Flavones	520-11-6	2	211404	226175	183677	739954	920121	821563	542681	681279	728568	121095	111629	116578	825361	431390	474103	602832	817850	798811	540896	570860	624594	-	-
pmp000100	867.213	715.16	866.206	C45H38O18	[M+H]+	Arecatannin B1	Tannins	Tannin	79763-28-3	3	208274	195489	562449	136832	124326	133793	215863	342401	319094	222382	202936	209096	912127	885877	1.11499e+06	645938	579406	654759	511462	705804	415625	C17892	-
pmp000101	867.213	715.16	866.206	C45H38O18	[M+H]+	Arecatannin C1	Tannins	Tannin	87727-69-3	1	915565	1.03131e+06	2.39406e+06	334038	323426	348438	1.02211e+06	1.40188e+06	1.42997e+06	987430	836307	1.04752e+06	2.03843e+06	1.95482e+06	2.08319e+06	1.48342e+06	1.67186e+06	1.30169e+06	1.26442e+06	1.29936e+06	1.29989e+06	C17897	-
pmp000117	433.149	403.109	432.142	C22H24O9	[M+H]+	3,5,6,7,8,3',4'-Heptamethoxyflavone	Flavonoids	Flavonols	1178-24-1	3	3586.91	4656.35	22274.7	46491	64981.1	5448.98	3388.29	44660.1	9448.71	21786.2	16059.3	21870.1	4601.36	22869	59796.2	13234.6	9060.69	165510	21711	21054.7	22298.8	-	-
pmp000120	463.123	427.1	462.116	C22H22O11	[M+H]+	Diosmetin-6-C-glucoside	Flavonoids	Flavones	-	3	4201.23	1443.28	8798.36	7731.38	1888.96	3988.71	15008.7	13714.4	12225.9	9	9	9	60228.5	51366	53646.1	70032.9	64251.9	70848	24572.8	25982.5	37016.9	-	-
pmp000238	581.15	383.07	580.143	C26H28O15	[M+H]+	Luteolin-6-C-arabinoside-7-O-glucoside	Flavonoids	Flavones	-	2	2991.07	5852.38	12775.9	7866.01	8451.16	8876.53	20995.1	13689.5	11074.4	9	9	9	27417.1	23795.4	24568.6	34325.8	25555.3	23002.8	28929.2	13777.6	24923.9	-	-
pmp000265	471.019	300.997	470.012	C21H10O13	[M+H]+	Sanguisorbic acid dilactone	Phenolic acids	Phenolic acids	-	3	125399	38127.3	99322.2	204601	204441	96970.3	72396.3	103020	109387	9	9	9	118891	72899.8	58303.1	97690.2	128504	129356	56630.9	95152.9	32149.5	-	-
pmp000267	485.326	233.154	484.319	C30H44O5	[M+H]+	3,11-Dioxo-19α-hydroxyurs-12-en-28-oic acid	Terpenoids	Triterpene	-	3	7498.1	13416.4	13273.9	14465.7	13931.6	8939.67	4326.71	4013.55	7858.71	11287.6	16151.9	14609.8	32888	16085.9	23434.5	6731.95	6740.18	10985.9	12706.6	11400	10411.9	-	-
pmp000269	489.358	407.33	488.35	C30H48O5	[M+H]+	Arjunic Acid	Terpenoids	Triterpene	31298-06-3	2	346583	436753	440978	356498	312328	456726	245099	179845	255671	62937.4	77950.4	69105.9	778273	671552	615136	518501	428723	585608	407395	456334	410115	-	-
pmp000273	563.155	139.039	562.148	C30H26O11	[M+H]+	Gambiriin B3	Tannins	Tannin	76236-90-3	3	995108	748547	2.56582e+06	135644	107751	120095	1.14815e+06	945800	550392	1.55181e+06	1.28871e+06	1.53689e+06	1.62352e+06	770530	1.6596e+06	241189	597037	342955	782458	646140	640166	C17777	-
pmp000275	581.165	139.039	580.158	C30H28O12	[M+H]+	Gambiriin A1	Tannins	Tannin	76250-49-2	3	49549.8	57155.7	283112	36584.8	34428	55482.1	62890.4	76283.4	44110.5	59831.2	46569.5	36443.2	156363	214985	164335	44268.4	41371.9	121810	76524.7	107828	95425.1	C17772	-
pmp000279	765.442	435.326	764.435	C41H64O13	[M+H]+	3β-[(Arabinosyl)oxy]-23-hydroxyurs-12,19(29)-dien-28-oic acid 28-glucosyl ester	Terpenoids	Triterpene Saponin	-	3	30808.3	28734.6	71727.2	3468.34	7452.08	8095.17	48572.3	43798.4	42010	16831.8	10917.2	13092.1	43616.9	50308.1	49000.2	28072.7	35201.5	29729.9	38835.9	42480.7	40492.7	-	-
pmp000313	631.223	469.173	630.216	C28H38O16	[M+H]+	Cimifugin-7,4'-di-O-glucoside	Others	Chromone	-	2	25471.2	41705.2	18533.7	57461.3	21671.6	52126.6	9	9	9	9	9	9	31507.4	52044.1	41900.7	61129.6	31450.2	48727.8	43848.7	65766.3	49868.1	-	-
pmp000383	419.134	257.08	418.126	C21H22O9	[M+H]+	Liquiritigenin-4'-O-Glucoside (Liquiritin)	Flavonoids	Flavanones	551-15-5	2	21788.9	20541.6	43554.9	19336.5	9	19438.6	36177.4	31799.4	29134.8	50068.2	45819.9	51534.7	132354	117048	104801	128431	134764	104360	61619.4	41147.3	44713	C16989	-
pmp000587	535.108	287.05	534.101	C24H22O14	[M+H]+	Luteolin-7-O-(6''-malonyl)glucoside	Flavonoids	Flavones	-	1	116423	131746	243332	174363	209032	187716	217414	241238	477446	136190	108392	109546	4.90456e+06	4.57658e+06	4.25798e+06	7.94191e+06	6.36274e+06	8.71786e+06	2.14703e+06	1.57044e+06	2.10059e+06	C10103	-
pmp000589	551.103	303.051	550.096	C24H22O15	[M+H]+	Quercetin-7-O-(6''-malonyl)glucoside	Flavonoids	Flavonols	-	2	200856	285474	304235	439820	488703	397151	448986	382885	853704	109653	116598	103437	3.57785e+06	3.43375e+06	3.24959e+06	5.43268e+06	5.2221e+06	5.35719e+06	1.96349e+06	2.172e+06	1.94504e+06	-	-
pmp000695	375.129	177.05	374.121	C16H22O10	[M+H]+	Swertiamarin	Terpenoids	Monoterpenoids	17388-39-5	2	241870	266654	372588	513374	504326	516405	658471	617269	696933	177760	148993	175777	319832	337065	401016	270358	380457	294156	327338	298749	366234	C09800	-
pmp000780	665.405	409.3	664.398	C40H56O8	[M+H]+	3-O-Trans-feruloyl euscaphic acid	Terpenoids	Triterpene	-	2	2913.64	10155.1	6828.85	3030.95	2246.17	757.205	4285.94	4017.12	4854.21	9	9	9	54782.8	41697.7	34681.5	33659.3	22113.9	19375.1	18116.3	18383.1	22732.2	-	-
pmp000781	619.399	437.34	618.392	C39H54O6	[M+H]+	p-Coumaroyleuscaphic acid	Terpenoids	Triterpene	-	3	4211.56	3964.65	15193.1	4083.2	8002.27	4970.33	12167.1	9352.61	6364.34	9	9	9	29570.6	28650	19283	16686.7	12459.1	17070.1	14930	15324.9	13409.8	-	-
pmp000782	635.394	435.32	634.387	C39H54O7	[M+H]+	Caffeoylhawthorn acid	Terpenoids	Triterpene	-	2	124876	127575	181208	125534	122991	79830.9	108368	93043	115622	8634.03	13430.7	7109.9	647523	568595	476873	425058	383776	399114	200388	237091	240148	-	-
pmp000983	663.228	501.175	662.221	C32H38O15	[M+H]+	Epimedoside A	Flavonoids	Flavonols	39012-04-9	3	24216.3	21494.6	88642.7	60972.2	50343.3	55960.5	119601	94752.9	76230.2	9	9	9	134315	122182	115727	181392	178309	173865	79224.6	72177.4	87028.2	-	-
pmp001080	609.181	301.07	608.174	C28H32O15	[M+H]+	Diosmetin-7-O-Neohesperidoside (Neodiosmin)	Flavonoids	Flavones	38665-01-9	3	10397.1	12062.8	4581.3	15240.9	7912.26	13525.7	9713.32	25416.6	2462.05	21760.4	6351.68	17964.9	27496.7	43706.8	48173.8	19674.8	30352.4	35192.9	21975	22957.3	28374	-	-
pmp001105	757.219	287.055	756.211	C33H40O20	[M+H]+	Kaempferol-3-O-neohesperidoside-7-O-glucoside	Flavonoids	Flavonols	-	2	2.4685e+06	4.13185e+06	4.24614e+06	9.36807e+06	7.77919e+06	1.1114e+07	6.76046e+06	6.42038e+06	6.54764e+06	2.0093e+06	2.07038e+06	2.13796e+06	1.45928e+07	7.76387e+06	1.43634e+07	8.33926e+06	1.1377e+07	7.33351e+06	5.44334e+06	5.1297e+06	4.79518e+06	-	-
pmp001135	595.145	147	594.137	C30H26O13	[M+H]+	Biondnoid I	Flavonoids	Flavonols	142750-32-1	3	393184	379019	524377	412561	476914	464446	512257	636517	865374	213528	216103	210472	2.31075e+06	2.22764e+06	2.44164e+06	2.4948e+06	2.3212e+06	2.63206e+06	974205	998873	1.00312e+06	-	-
pmp001141	506.202	145	505.195	C25H31NO10	[M+H]+	Cimicifugamide	Alkaloids	Phenolamine	-	2	12401.3	12557.6	148294	24350.5	19318	24422.2	37653.8	190859	57887.5	128867	128698	137327	123444	113581	118908	68853.3	78874.8	85015.7	77581.7	60836.9	74614.2	-	-
pmp001251	520.34	184.073	519.332	C26H50NO7P	[M+H]+	LysoPC 18:2(2n isomer)*	Lipids	LPC	-	2	3.72265e+06	4.47558e+06	1.58593e+07	6.49007e+06	7.09242e+06	7.21117e+06	1.15714e+07	1.2847e+07	1.12169e+07	5.36886e+06	5.8127e+06	5.99454e+06	1.34066e+07	1.60178e+07	1.41476e+07	1.62021e+07	1.4e+07	1.51614e+07	8.31695e+06	8.72678e+06	8.61047e+06	-	-
pmp001264	274.274	256.265	273.267	C16H35NO2	[M+H]+	Hexadecylsphingosine	Lipids	Sphingolipids	-	2	5.57165e+06	5.86982e+06	5.5523e+06	8.15957e+06	7.25927e+06	6.64792e+06	6589951	8.00633e+06	6.3066e+06	3.66724e+06	4.66693e+06	4.04342e+06	5.98682e+06	6.55425e+06	6.04539e+06	6.35103e+06	7.16017e+06	5.6037e+06	9.35925e+06	9.88472e+06	8.74096e+06	-	-
pmp001270	494.324	184.073	493.317	C24H48NO7P	[M+H]+	LysoPC 16:1*	Lipids	LPC	76790-27-7	2	9.16566e+06	1.0379e+07	1.33769e+07	1.44799e+07	1.61226e+07	1.52146e+07	4.54361e+06	4.95987e+06	4.92542e+06	8.28982e+06	8.75618e+06	7.88218e+06	2.28371e+07	2.04618e+07	2.16931e+07	2.17936e+07	2.29557e+07	2.26304e+07	1.07795e+07	9.85044e+06	1.00418e+07	-	-
pmp001273	520.34	184.073	519.332	C26H50NO7P	[M+H]+	LysoPC 18:2*	Lipids	LPC	-	2	7.74179e+06	9.02818e+06	1.33141e+07	1.15904e+07	1.26512e+07	1.19449e+07	3.50952e+06	3.73106e+06	3.21867e+06	6.22526e+06	6.27396e+06	6.33666e+06	1.09656e+07	1.1518e+07	1.106e+07	9.27327e+06	7.83544e+06	9.12193e+06	7.05162e+06	6.95927e+06	6.89419e+06	-	-
pmp001281	522.355	184.073	521.348	C26H52NO7P	[M+H]+	LysoPC 18:1*	Lipids	LPC	-	2	1.54925e+06	1.82139e+06	2.20204e+06	2.66965e+06	3.13341e+06	2.74119e+06	835989	756825	946261	1.9909e+07	2.12109e+07	1.97572e+07	8.42661e+06	8.7171e+06	8.60796e+06	7.76929e+06	7.58567e+06	7.14591e+06	3.68261e+06	3.58334e+06	3.43677e+06	-	-
pmp001284	331.284	313.273	330.277	C19H38O4	[M+H]+	Monopalmitin	Lipids	Glycerol ester	542-44-9	2	921955	869912	995129	1.52381e+06	1.41629e+06	1.07044e+06	1.18834e+06	1.01284e+06	1.04778e+06	159018	165393	178215	840615	812983	701898	750263	1.04996e+06	753228	1.57166e+06	1.66895e+06	1.6329e+06	-	-
pmp001287	120.081	103.055	119.073	C8H9N	[M+H]+	N-Benzylmethylene isomethylamine	Alkaloids	Alkaloids	-	1	1.96496e+06	2.10898e+06	1.01494e+07	3.00314e+06	2.39894e+06	2.76506e+06	2.3811e+06	2.38269e+06	1.77472e+06	6.90609e+06	7.06078e+06	5.94918e+06	5.42459e+06	5.97925e+06	5.59966e+06	2.73312e+06	2842190	2.70056e+06	3.32791e+06	2.84434e+06	3.14732e+06	-	-
pmp001290	623.124	271.06	622.117	C27H26O17	[M+H]+	Apigenin-7-O-(2''-glucurosyl)glucuronide	Flavonoids	Flavones	74696-01-8	3	4646.72	9481.31	13725.6	4564.57	5598.46	751.106	3077.36	3053.13	8406.54	9	9	9	10755.6	17119.5	18804.7	6647.4	7929.61	11993.6	6428.61	5627.05	3866.27	-	-
pmp001309	465.103	303.1	464.096	C21H20O12	[M+H]+	6-Hydroxykaempferol-7-O-glucoside	Flavonoids	Flavonols	-	1	1.77522e+07	1.95603e+07	3.62262e+07	3.24127e+07	3.15643e+07	3.32018e+07	4.40067e+07	4.40427e+07	5.21139e+07	2.67311e+07	2.54213e+07	2.66161e+07	5.18743e+07	4.52943e+07	5.65841e+07	6.51571e+07	6.46842e+07	5.9038e+07	3.86684e+07	4.27573e+07	3.71501e+07	-	-
pmp001310	627.156	303.1	626.148	C27H30O17	[M+H]+	6-Hydroxykaempferol-3,6-O-Diglucoside*	Flavonoids	Flavonols	-	1	2.53674e+06	3.30614e+06	2.87734e+06	6.15076e+06	7.06583e+06	6.23001e+06	5.30743e+06	4.19708e+06	5.19634e+06	386639	336318	580238	4.26621e+06	4.45568e+06	4.33008e+06	5.86852e+06	5.45019e+06	5.40597e+06	3.92362e+06	3.46197e+06	4.23243e+06	-	-
pmp001311	627.156	303.1	626.148	C27H30O17	[M+H]+	6-Hydroxykaempferol-7,6-O-Diglucoside*	Flavonoids	Flavonols	-	2	460955	429147	284560	819640	545805	452829	334345	246001	340823	72702.8	50342.8	44002.8	1.7157e+06	1.38856e+06	1.60862e+06	1.37922e+06	1.04133e+06	1.23534e+06	978508	554019	576288	-	-
pmp001314	773.213	627.2	772.206	C33H40O21	[M+H]+	6-Hydroxykaempferol-3-O-rutinoside-6-O-glucoside	Flavonoids	Flavonols	-	2	47544.7	45688.6	36696.1	126599	122033	138014	84187.7	70562.4	74169.7	9	9	9	117086	120397	130825	89602	107579	96211	74754.1	69589	127413	-	-
Qagp003587	219.15	131.05	218.142	C13H18N2O	[M+H]+	N-Monocinnamoylputrescine	Alkaloids	Phenolamine	-	2	78011.1	155987	199946	86391.2	102616	206415	161917	136051	100349	125683	101405	129384	217079	149768	189610	138660	204880	96985.9	80108.9	84947.9	103986	-	-
Qahn003953	261.13	201.11	262.142	C12H22O6	[M-H]-	Erigeside B	Others	Others	95632-87-4	2	38427.6	67752.7	64321.5	128996	143105	147156	124153	160021	122385	19898	12050	13738.1	75215.5	61626.2	87826.7	56659.7	65023	67533.8	58905.5	83776.5	72098.7	-	-
Qahn004265	461.18	299.13	462.189	C24H30O9	[M-H]-	Magnolignan A-2-O-glucoside	Lignans and Coumarins	Lignans	1035846-18-4	3	217694	188492	233672	259793	269929	340445	426346	438738	507164	9	9	9	384604	422683	416709	680622	642477	559569	406984	381684	379878	-	-
Qmfp110503	360.254	123.045	359.246	C22H33NO3	[M+H]+	Spiramine N	Alkaloids	Terpenoid alkaloids	-	2	782498	1.07434e+06	1.09439e+06	2.00672e+06	2.2533e+06	2.00066e+06	1.54045e+06	1.64416e+06	1.4939e+06	431048	383605	404486	1.05008e+07	1.11987e+07	1.24339e+07	9.50444e+06	1.19572e+07	1.0831e+07	4.49956e+06	5.04407e+06	4.53269e+06	-	-
Qmhp090808	469.218	307.128	468.205	C29H28N2O4	[M+H]+	18-Demethylparaensidimerin C	Alkaloids	Alkaloids	-	3	189175	112148	61685	378737	106183	186094	238360	185393	177480	9	9	9	305142	196504	237699	335718	316449	277119	117929	123321	153789	-	-
Qmkp093004	146.06	91.0538	145.053	C9H7NO	[M+H]+	Indole-3-carboxaldehyde	Alkaloids	Plumerane	487-89-8	2	7.7742e+06	9.59416e+06	9.83262e+06	2.33775e+07	2.12452e+07	2.11502e+07	1.20103e+07	1.6344e+07	1.4406e+07	6.57416e+06	6.68917e+06	6.05476e+06	1.82018e+07	1.8484e+07	1.75835e+07	2.11011e+07	2.08464e+07	1.9317e+07	1.38418e+07	1.37958e+07	1.30782e+07	C08493	-
Qmxp091001	681.385	519.329	680.377	C36H56O12	[M+H]+	Suavissimoside R1	Terpenoids	Triterpene Saponin	95645-51-5	2	19542.6	15015.6	14992.6	53309.4	12993.9	10861.2	24713.2	54326.9	45297.7	9	9	9	74193	139443	85615.4	98517.6	62030.8	66611.3	41791.3	54543.1	63828.7	-	-
Qmyp010506	231.066	153.024	230.058	C13H10O4	[M+H]+	2,4,6-Trihydroxybenzophenone	Others	Others	3555-86-0	1	867453	1.00274e+06	1.06102e+06	2.54678e+06	2.85095e+06	2.99226e+06	2.18505e+06	1.49033e+06	2.11955e+06	616123	603529	601510	7.96204e+06	7.18564e+06	7.4497e+06	9.74384e+06	8.86929e+06	8.84555e+06	3.36279e+06	3.43299e+06	4.03138e+06	C06356	-
Rfmb091	295.228	195.139	296.235	C18H32O3	[M-H]-	9S-Hydroxy-10E,12Z-octadecadienoic acid	Lipids	Free fatty acids	15514-85-9	3	313340	329728	1.00676e+06	216026	214396	208884	551680	474684	429152	623214	602199	591983	737178	717837	764348	476222	428225	464846	609997	641291	646711	C14767	ko00591
Rfmb25702	561.198	357.134	562.205	C28H34O12	[M-H]-	Pinoresinol-4-O-(6''-acetyl)glucoside	Lignans and Coumarins	Lignans	-	2	1.57858e+06	2108404	2.22274e+06	4.04168e+06	4.15468e+06	4.20061e+06	2.25192e+06	4.16887e+06	3.00908e+06	1.05881e+06	1.21256e+06	1.27867e+06	3.13847e+06	3.00472e+06	2.85009e+06	2.74446e+06	2.91655e+06	2.76581e+06	1.75166e+06	2.0826e+06	2.28205e+06	-	-
Rfmb26201	621.219	417.156	622.226	C30H38O14	[M-H]-	Syringaresinol-4'-O-(6''-acetyl)glucoside	Lignans and Coumarins	Lignans	-	2	1.47733e+06	1.93287e+06	1.67429e+06	4.28355e+06	5.14453e+06	5.19701e+06	4.15948e+06	4.60029e+06	4.14721e+06	466882	568080	588147	1.71693e+06	1.89139e+06	1.61404e+06	2.33971e+06	2.56512e+06	2.47216e+06	1.82536e+06	2.38137e+06	2.20805e+06	-	-
Sacn001940	375.13	195.07	376.137	C16H24O10	[M-H]-	8-Epiloganic acid	Terpenoids	Monoterpenoids	82509-41-9	2	74000.9	78127	79966.6	119654	132143	138961	125288	133239	154091	9	9	9	44227.5	34470.8	33432.2	64527.7	55141.2	47059.4	64778.2	61962.2	70223.4	-	-
Sacn004878	639.19	477.16	640.2	C29H36O16	[M-H]-	Orobanchoside	Phenolic acids	Phenolic acids	-	2	5706.65	5003.26	8840.46	3756.36	5729.89	10870.5	5516.36	6011.92	15962.9	9	9	9	123277	144466	139456	154790	171221	177416	73158.4	75469.2	85025.8	-	-
Smcp000882	328.13	310.12	327.132	C15H21NO7	[M+H]+	N-benzoyl-2-aminoethyl-β-D-glucopyranoside	Alkaloids	Alkaloids	-	2	10615	10988	31925	42437.4	26469.8	26936.4	49233.1	39705.8	33458.9	20939.6	24681.9	22309.2	96819.2	85431.9	92533.7	45957.6	34029.5	34298	69801.3	88575.6	63485.9	-	-
Smgp004575	465.1	303.05	464.096	C21H20O12	[M+H]+	Quercetin-5-O-β-D-glucoside*	Flavonoids	Flavonols	-	1	1.9501e+07	2.00029e+07	4.20882e+07	2.89633e+07	3.02261e+07	2.24835e+07	4.57747e+07	4.67298e+07	61265432	2.00818e+07	2.23379e+07	2.54952e+07	5.43228e+07	5.56577e+07	5.16851e+07	6.04747e+07	6.48499e+07	6.51354e+07	4.27876e+07	3.94781e+07	3.71736e+07	-	-
Smgp005565	453.11	343.08	452.111	C24H20O9	[M+H]+	Cinchonain Ia	Flavonoids	Flavanols	85022-69-1	3	24204	36279.3	32109	51965	56633.5	47374.4	29884.1	23025.8	28276.9	9	9	9	64016.2	67977	60253.7	98758.9	104451	80014.5	41235.2	71730.8	40483.5	-	-
Smln011469	581.14	581.14	582.153	C33H26O10	[M-H]-	2,3-Dihydrosciadopitysin	Flavonoids	Flavanones	34421-19-7	3	230450	242128	334152	239044	277910	281865	113279	94407	108004	67582.1	76117.9	76826.3	301567	253254	270801	275838	266501	274272	174595	211291	202631	-	-
Smnp001527	435.12	255.06	434.121	C21H22O10	[M+H]+	5-hydroxyaloin	Quinones	Anthraquinone	-	2	70741.9	81425.5	102471	119582	118673	101213	80614.9	98035.2	93690.7	67610.1	63408.8	67507.9	149464	129271	127716	103008	102656	132983	89615.5	93741.9	71305.5	-	-
Smnp002454	419.13	257.08	418.126	C21H22O9	[M+H]+	Aloin B	Quinones	Anthraquinone	28371-16-6	2	56417.8	68797.3	66995.2	217738	124428	148872	87630.5	89143	119927	9	9	9	2.66731e+06	2.2312e+06	2.77266e+06	2.20822e+06	2.97205e+06	2.71668e+06	944569	978826	545577	C17778	-
Smnp010489	635.39	453.33	634.387	C39H54O7	[M+H]+	3-O-cis-Coumaroyltormentic acid	Terpenoids	Triterpene	-	3	36250.1	64866.8	97377.4	60248.1	46457.4	44301	48669.8	34049	50558.5	6410.96	5024.15	2864.56	246675	215814	209555	115165	145509	202770	97868.9	134458	122611	-	-
Smpn009074	503.34	503.34	504.345	C30H48O6	[M-H]-	2α,3α,19α,23-tetrahydroxy-12-ursen-28-oic acid	Terpenoids	Triterpene	-	1	4.98218e+06	5.42466e+06	1.11111e+07	5.84117e+06	6.60098e+06	6.49932e+06	1.86941e+06	984257	1.90508e+06	9	9	9	2.18905e+07	2.21982e+07	2.21801e+07	1.82681e+07	1.62124e+07	1.84972e+07	9.2955e+06	1.08175e+07	1.17672e+07	-	-
Smpn009230	487.34	487.34	488.35	C30H48O5	[M-H]-	2α,3α,23-trihydroxyolean-12-en-28-oic acid	Terpenoids	Triterpene	-	3	1.52145e+07	6.5654e+06	9.92822e+06	5.46172e+06	1.02435e+07	8.63539e+06	8.26009e+06	6.88947e+06	9.51926e+06	568877	615074	606010	1.58482e+07	1.813e+07	1.35613e+07	2.9636e+07	2.08012e+07	1.20762e+07	1.26309e+07	2.51078e+07	1.10131e+07	-	-
Smpn011792	471.34	471.34	472.355	C30H48O4	[M-H]-	2,3-Dihydroxy-12-ursen-28-oic acid	Terpenoids	Triterpene	-	2	6.76292e+06	5.94706e+06	1.39039e+07	7.3178e+06	5.72208e+06	6.77662e+06	7.51695e+06	8.2205e+06	8.72414e+06	2.53116e+06	2.54401e+06	2.89159e+06	1.75408e+07	1.90727e+07	1.77015e+07	1.53692e+07	1.73989e+07	1.64612e+07	9.13025e+06	1.04411e+07	1.08972e+07	-	-
Smpp011773	619.39	147.04	618.392	C39H54O6	[M+H]+	3β-O-cis-p-Coumaroyl-2α-hydroxy-12-ursen-28-oic acid	Terpenoids	Triterpene	-	3	3314.28	3991.04	64454.7	5491.3	5815.45	1763.64	24139.8	26915.1	29718.1	3863.42	3599.13	3570	41172.6	51287.3	51213	29256.8	30997.4	37597	38561	27155.5	27027.6	-	-
Smpp012073	619.39	147.04	618.392	C39H54O6	[M+H]+	Jacoumaric Acid	Terpenoids	Triterpene	63303-42-4	3	4854.6	4604.07	61757.6	5315.05	4326.43	2155.12	25883.8	29800.8	27989.3	9	9	9	44719.9	51641	49265.9	28898.5	28216.7	32937.9	37174.2	31625.7	29372.8	-	-
Smsp002643	579.171	271.06	579.171	C27H31O14+	[M]+	Pelargonidin-3-O-rutinoside	Flavonoids	Anthocyanidins	-	3	2.24214e+07	2.81649e+07	2.95785e+07	6.63854e+07	6.71641e+07	6.19045e+07	6.21642e+07	8.43738e+07	5.77289e+07	1.11331e+07	9.97006e+06	1.04074e+07	6.8882e+07	6.99628e+07	6.84521e+07	7.27597e+07	6.95122e+07	2.5791e+07	4.30673e+07	4.56083e+07	4.90243e+07	C12644	ko00942
Wacn005438	477.27	161.04	418.257	C21H38O8	[M+CH3COOH-H]-	Hydroxypentadecenoic acid glucoside	Lipids	Free fatty acids	-	2	7304.07	7414.11	9026.23	21473.3	36485.7	24090.9	22440.5	35941.1	12872.8	9	9	9	471035	544892	469928	565358	459199	520395	189787	217317	213484	-	-
Wafn001957	371.06	209.03	372.069	C15H16O11	[M-H]-	2-O-Caffeoylglucaric Acid	Phenolic acids	Phenolic acids	-	1	350038	407471	429860	1.00016e+06	876011	1.02555e+06	749375	562016	826256	174799	191563	199788	2.90387e+06	3.11444e+06	3.07933e+06	2.89087e+06	4.71142e+06	3.94425e+06	1.09712e+06	1.22589e+06	1.42599e+06	C03062	-
Wafn002827	357.12	195.07	358.126	C16H22O9	[M-H]-	Dihydroferulic acid glucoside	Phenolic acids	Phenolic acids	-	2	1.55868e+06	1.5122e+06	2.68359e+06	2.09128e+06	2.10545e+06	2.19489e+06	2.19708e+06	2.89014e+06	2.62994e+06	794982	690299	716916	3.18214e+06	3.46184e+06	3.44279e+06	3.94763e+06	4.17996e+06	4.27337e+06	1.73671e+06	1.94676e+06	1.77615e+06	-	-
Wafn002874	515.14	323.08	516.148	C22H28O14	[M-H]-	4-O-(4'-O-alpha-D-Glucopyranosyl)caffeoylquinic acid	Phenolic acids	Phenolic acids	1401352-62-2	3	2287.98	5070.43	5386.46	4579.02	6104.08	6071.32	5249.44	10278.3	8399.07	9	9	9	41088.8	53701.1	44322.5	29705	43678.7	38360.1	14321.1	12889.4	20951.2	-	-
Wafn003070	371.1	209.05	372.106	C16H20O10	[M-H]-	Hydroxyferulic acid glucoside	Phenolic acids	Phenolic acids	-	3	9	34536.7	25012.2	102813	58598.9	72567.6	283885	370156	89432.5	9	9	9	610308	609552	555626	640002	686055	642613	215254	65658.9	248874	-	-
Wafn003182	409.21	161.05	350.194	C16H30O8	[M+CH3COOH-H]-	Glucopyranose 6-Hydroxydecanoate	Others	Saccharides	-	1	28669.6	43062.6	36462.4	112969	97832	115345	84811.6	79970.5	67096.9	20442.5	23062.5	21940.6	20142.5	10387.2	21424.5	26756.2	19526	23375.3	41511.8	64585.1	44629.6	-	-
Wafn003429	441.2	249.13	382.184	C16H30O10	[M+CH3COOH-H]-	3-Methylbutyl 6-O-(alpha-L-arabinopyranosyl)-beta-D-glucopyranoside	Others	Others	-	2	55868.6	186043	85123	379123	357161	334970	101402	277661	256183	26217.7	40327.7	30381	1.24883e+06	1.27166e+06	1.20121e+06	405638	480948	386214	290820	491851	341978	-	-
Wafn003485	337.15	179.06	338.158	C14H26O9	[M-H]-	Dihydroxyoctanoic acid glucoside	Others	Saccharides	-	3	5075.72	4195.72	28366.8	23986	31927.4	16222.4	32558.4	43312.5	29056.2	9	9	9	25401.6	16047.4	14762.9	7604.65	17453.3	13446.8	20524.5	11984.1	22933.2	-	-
Wafn003633	391.2	161.05	392.205	C18H32O9	[M-H]-	1-O-Acetyl-Glucopyranose 6-Hydroxydecanoate	Others	Saccharides	-	3	17545.3	3509.63	3436.51	18073.9	25330.1	28362.5	21446.7	21307.2	21619.1	9	9	9	9	3555.71	12527.7	12177.3	10387.7	15149.3	19898.9	9569.97	14972.6	-	-
Wafn004433	455.21	263.15	396.2	C17H32O10	[M+CH3COOH-H]-	1-Hexanol arabinosylglucoside	Others	Others	-	2	89953.1	112573	86561.5	207671	184704	211953	211000	206870	256725	30206.6	31170.4	20279.1	209758	237839	250350	213967	196253	181641	110983	153952	142313	-	-
Wafn004792	375.2	161.05	376.21	C18H32O8	[M-H]-	1-O-Acetyl-Glucopyranose 6-Decanoate	Others	Saccharides	-	3	27508.2	12181.3	117686	4289.61	10833.4	7545.92	47848.4	49665	53198.1	30215.3	32267	47445.3	37982.6	43356.1	52265.1	32342.8	19686.4	27937	31091	43038.1	34108.4	-	-
Wafn005121	421.21	289.16	422.215	C19H34O10	[M-H]-	1-Octen-3-Ol-3-O-Beta-D-Xylopyranosyl(1→6)-Beta-D-Glucopyranoside	Others	Others	150995-11-2	2	83219.6	86390.2	150069	188555	200968	193139	225484	286438	258239	93838.8	107982	142916	182735	203663	172857	196061	189624	185579	105655	153748	143213	C17614	-
Wafn005994	447.23	315.18	448.231	C21H36O10	[M-H]-	Geranyl 6-O-xylopyranosyl-glucopyranoside	Others	Others	124044-06-0	2	99892.1	51746	81401	96495.3	84951.5	127309	201903	87955.2	159085	9	9	9	159799	150084	197368	147566	160760	200121	80016.1	144377	92912.6	-	-
Wafn011571	295.23	195.14	296.235	C18H32O3	[M-H]-	alpha-Hydroxylinoleic acid	Lipids	Free fatty acids	57818-44-7	1	363046	312124	1.05503e+06	197109	203004	214328	554263	472412	420976	508866	568005	510032	729238	724048	703670	462952	431882	418896	638014	645114	651452	-	-
Wafp003720	492.19	177.05	491.179	C24H29NO10	[M+H]+	N-Feruloyloctopamine glucoside	Alkaloids	Phenolamine	-	2	151927	175466	209094	308233	262217	336778	258278	364367	400318	124737	125113	115850	283769	325636	297141	376469	294143	287473	223000	210663	248962	-	-
Wagp001741	429.19	267.14	428.18	C19H28N2O9	[M+H]+	N-(gamma-L-glutamyl)tyramine O-glucoside	Alkaloids	Phenolamine	-	1	87216.4	118618	118931	464214	393053	447867	329021	299270	337537	58929.2	68624.7	63912.6	1.35275e+06	1.25629e+06	1.16121e+06	1.54879e+06	1.09939e+06	1.41297e+06	608525	638997	609064	-	-
Wagp004517	521.17	359.11	520.158	C25H28O12	[M+H]+	Retusin 7-O-Glucoside	Flavonoids	Flavones	-	3	30587.6	26538.2	55585	16074.1	24570.5	9543.53	22304.6	54394.9	19970	9	9	9	103882	62083.6	66620.1	56500.2	41294.6	42776.3	19138.6	38648.3	24221.4	-	-
Wagp004803	427.2	247.13	426.189	C21H30O9	[M+H]+	Abscisic acid D-glucopyranosyl ester	Others	Others	-	1	33477.1	60228.8	71893.4	75188.7	91688.4	129640	85750.8	141467	163628	13946.2	16943.4	50463.2	49267.9	19986.9	43293.5	36443.7	66171.6	51208.3	50767.8	30235	64886.5	-	-
Wagp009079	403.14	373.09	402.132	C21H22O8	[M+H]+	3,5,6,7,8,4'-Hexamethoxyflavone	Flavonoids	Flavones	34170-18-8	3	51844.7	48725.8	67892.8	135880	114707	93257.2	8444.08	57023.6	22855.9	1.46025e+06	417451	519123	41417.4	41287	81856.3	20145.1	19891	51880.3	104628	93294.5	118394	-	-
Wbmn009545	569.34	487.34	570.356	C34H50O7	[M-H]-	2,3-Diacetoxy-18-hydroxyoleana-5,12-dien-28-oic acid	Terpenoids	Triterpene	-	2	5008.31	5289.26	12257.9	10582.5	6842.35	8325.03	4112.14	3104.63	5125.52	9	9	9	41363.1	44902.5	37179.4	31702.5	32443.2	37469.8	15140.9	20262.5	22457.5	-	-
Wbmn009702	487.34	487.34	488.35	C30H48O5	[M-H]-	2,3,23-Trihydroxyurs-12-en-28-oic acid	Terpenoids	Triterpene	-	2	1.52145e+07	6.5654e+06	9.92822e+06	5.46172e+06	1.02435e+07	8.63539e+06	8.26009e+06	6.88947e+06	9.51926e+06	568877	615074	606010	1.58482e+07	1.813e+07	1.35613e+07	2.9636e+07	2.08012e+07	1.20762e+07	1.26309e+07	2.51078e+07	1.10131e+07	-	-
Wbmn010451	487.34	487.34	488.35	C30H48O5	[M-H]-	2,3,23-Trihydroxyolean-12-en-28-oic acid methyl ester	Terpenoids	Triterpene	-	2	45541280	4.61033e+07	5.75718e+07	4.52793e+07	4.61657e+07	4.88045e+07	3.64842e+07	3.23688e+07	3.76596e+07	4.78118e+07	4.96934e+07	5.03327e+07	7.83678e+07	7.99725e+07	7.73468e+07	7.19779e+07	7.07576e+07	7.10053e+07	5.24985e+07	5.77884e+07	5.56609e+07	-	-
Wbmp001978	139.08	55.02	138.068	C8H10O2	[M+H]+	Tyrosol; 4-Hydroxyphenylethanol	Phenolic acids	Phenolic acids	501-94-0	3	168464	131320	178220	212419	209384	202564	193372	192409	175699	9	9	9	118279	142774	112165	109832	137056	137220	161934	140440	94181.9	C06044	ko00350,ko01100
Wmbp000510	407.152	167.071	406.147	C17H26O11	[M+H]+	8-O-Acetylharpagide	Terpenoids	Monoterpenoids	6926-14-3	2	19224.3	16214.3	27264	53704.2	34954.5	42611.3	38080.9	51128.8	48370.8	9	9	9	27228.7	7676.64	21322	29159.4	48550.5	35343.2	30195.6	25392.9	30121.5	-	-
Wmcn000039	461.166	135.044	462.174	C20H30O12	[M-H]-	decaffeoylverbascoside	Phenolic acids	Phenolic acids	-	3	170095	43211.8	580514	290316	257897	295906	245291	318049	259733	9	9	9	274888	284451	421310	224505	212078	196895	240651	315333	276926	-	-
Wmhn001788	785.083	300.998	786.083	C34H26O22	[M-H]-	Digalloyl-HHDP-glucose	Tannins	Tannin	-	2	127419	96191.1	249777	220002	205172	240007	197185	284784	286949	310664	353066	314437	113847	123508	134300	151132	148213	134059	94562.7	119349	110421	-	-
Wmhn003138	633.071	301	634.081	C27H22O18	[M-H]-	Isostrictinin	Tannins	Tannin	87392-62-9	3	283570	261763	1.81143e+06	163839	180431	175236	681930	655851	671429	1.03055e+06	1.02365e+06	906563	614927	783223	749268	608636	380687	371573	435510	482462	467195	-	-
Wmlp000056	183.064	91.054	182.058	C9H10O4	[M+H]+	3,5-Dimethoxy-4-hydroxybenzaldehyde	Phenolic acids	Phenolic acids	-	2	731676	843865	740106	2.00253e+06	1.60357e+06	1.99168e+06	1.22218e+06	1.36152e+06	1.21303e+06	2.56824e+06	2.63386e+06	2.80118e+06	1.24659e+06	1.3963e+06	1.28448e+06	1.13087e+06	1.29361e+06	1.43234e+06	1.12244e+06	1.12319e+06	1.23589e+06	-	-
Wmmn000117	463.107	168.006	464.117	C18H24O14	[M-H]-	mudanoside B	Phenolic acids	Phenolic acids	203511-37-9	2	16841.4	24359.7	29539.5	52781.9	36911	44437.9	50624	35841.5	48407.3	9	9	9	101714	109059	88188.4	127479	105535	90565.8	41266.7	44572.4	49460.9	-	-
Wmmp000110	331.101	125.058	330.095	C14H18O9	[M+H]+	mudanoside A	Phenolic acids	Phenolic acids	-	1	90964.5	77677.1	165378	144123	116888	120014	104482	127702	113575	9	9	9	89320.5	80674	93464.6	105577	94344.9	101013	89533.8	84251.7	89231.5	-	-
Wmmp000174	939.114	769.089	940.118	C41H32O26	[M-H]-	1,2,3,4,6-penta-galloyl-glucose	Tannins	Tannin	-	2	27720	10069.3	428659	9	9	9	124507	132735	90627.4	228020	234099	229415	195858	259490	234240	91264.4	84223.7	86547.6	98277.2	85338	89706.4	-	-
Wmmp000175	635.086	277.035	634.081	C27H22O18	[M+H]+	pterocaryaninB	Tannins	Tannin	-	2	53186.5	34345.6	507932	48182	23971.3	63589.7	202914	243110	224787	221470	253578	258743	46533	46597.9	44261.8	49688.6	48192.5	33757.4	30306.6	76937.7	71912	-	-
Wmqn000814	367.064	205.035	368.074	C16H16O10	[M-H]-	6,7-Dihydroxycoumarin-7-O-(6'-acetyl)glucoside	Lignans and Coumarins	Coumarins	-	3	758.429	3293.86	13347.6	11402	5210.01	8424.57	2462.73	18285	6451.55	9	9	9	96124.7	103982	120259	63866	100473	76926	44014.8	28847.4	39178.2	-	-
Wmyn000212	453.101	313.054	454.111	C20H22O12	[M-H]-	4-hydroxy-3-methoxyphenyl 1-O-β-D-(6'-O-galloyol)-glucopyranoside	Phenolic acids	Phenolic acids	-	3	9009.51	9219.44	99551.4	3809.24	6133.48	812.288	21833.3	31214.9	26131	59158	47121.7	48565.9	27510.2	27786.2	30021.8	14289.8	17991.3	11403.5	9922	21265.6	26778.6	-	-
Wmyn000217	331.103	169.014	332.111	C14H20O9	[M-H]-	2,6-dimethoxy-hydroquinone-4-O-β-D-glucopyranoside	Phenolic acids	Phenolic acids	-	2	1.05886e+06	1.18232e+06	3.79306e+06	1.50618e+06	1.33887e+06	1.5152e+06	2.75775e+06	3.14612e+06	3.61803e+06	1.51889e+06	1.75876e+06	1.74942e+06	4.41069e+06	4.58349e+06	4.52218e+06	4.75503e+06	4.64553e+06	4.55031e+06	2.34486e+06	2.5208e+06	2.82399e+06	-	-
Wmzn000227	145.062	109.041	146.058	C6H10O4	[M-H]-	2,2-Dimethylsuccinic acid	Organic acids	Organic acids	597-43-3	2	1.12445e+06	1.05528e+06	948818	602351	677358	779585	497023	714727	658941	600560	454455	499588	25575	26644.4	42974.4	30071.5	49533.3	63505.9	353367	373336	349771	-	-
Xmbp001692	171.028	81.0332	170.022	C7H6O5	[M+H]+	2,4,6-Trihydroxybenzoic acid	Phenolic acids	Phenolic acids	83-30-7	3	403017	454749	247975	311398	331601	355837	450144	449816	409099	224943	256821	457798	376109	358398	402011	355737	317984	331036	304310	294876	304789	-	-
Xmgp006913	341.139	137.06	340.13	C20H20O5	[M+H]+	2,4,2',4'-tetrahydroxy-3'-prenylchalcone	Flavonoids	Chalcones	-	3	605994	657850	3.6843e+06	185935	157577	164290	1.10249e+06	1.0167e+06	1.07384e+06	9	9	9	1.36536e+06	1.47244e+06	1.29345e+06	473029	376688	406632	989298	1.03487e+06	1.0157e+06	-	-
Xmyn008071	299.057	284.034	300.063	C16H12O6	[M-H]-	Gnetifolin B	Flavonoids	Flavones	140671-06-3	2	11215.9	16941.7	18613.9	54729.4	48287.9	61332.2	13643.6	14707.8	27079.6	9	9	9	26560.2	15806.9	14919.4	5366.11	5062.1	8280.03	21831	20022.1	13749.3	-	-
Xmyp004945	757.216	287.055	756.211	C33H40O20	[M+H]+	Kaempferol-3-O-(6''-Rhamnosyl-2''-Glucosyl)Glucoside (Camelliaside A)	Flavonoids	Flavonols	135095-52-2	3	1.10862e+06	1.43573e+06	1.09985e+06	3.23251e+06	4.70412e+06	4.98314e+06	1.39869e+06	860409	1.13962e+06	264939	196259	255547	396666	293511	553079	429072	690446	479659	856432	863950	715717	-	-
Xmyp005654	449.106	287.056	448.101	C21H20O11	[M+H]+	Kaempferol-4'-O-glucoside*	Flavonoids	Flavonols	-	3	9.02219e+06	9.07688e+06	1.97039e+07	1.03182e+07	1.10788e+07	1.18951e+07	1.63811e+07	1.60665e+07	2.1143e+07	1.19162e+07	1.32804e+07	1.31111e+07	1.42532e+07	1.29448e+07	1.02847e+07	1.00316e+07	1.12192e+07	1.39977e+07	2.04705e+07	1.85309e+07	1.06694e+07	-	-
YC512112	325.176	163.123	324.168	C16H24O5N2	[M+H]+	Anabasine-glucoside	Alkaloids	Pyridine alkaloids	-	2	35440.6	49440.8	51746.1	36206.2	23568.1	47708.2	21304.8	47018.1	34983.1	9	9	9	70159.9	63542.2	59929	94757.8	86264.6	84375.6	36983.5	50967.8	33396.1	-	-
Ymjm000095	439.357	203.178	438.35	C30H46O2	[M+H]+	13,28-Epoxyolean-11-en-3-one	Terpenoids	Triterpene	-	3	174785	182559	505477	255087	282983	279907	547162	260537	329128	182187	262841	242116	957722	703590	693201	537685	504734	662289	339870	302582	342752	-	-
Ymjm000096	529.351	469.33	530.361	C32H50O6	[M-H]-	Viburnenone B1 methyl ester	Terpenoids	Triterpene	-	2	8067.29	16927.1	22053.1	20772.9	19670.5	18042.4	13470.5	9560.59	11658.7	9	9	9	231482	180348	190048	189836	196254	180904	69662	63048.2	82904	-	-
Ymjm000099	453.335	201.165	452.329	C30H44O3	[M+H]+	3-Oxooleana-11,13(18)-dien-28-oic acid	Terpenoids	Triterpene	-	1	232210	253886	393170	264632	275069	266082	283126	233461	263256	302593	299346	299789	471226	510562	370821	391003	416844	383912	268728	232403	267522	-	-
Ymjm000101	469.33	407.331	468.324	C30H44O4	[M+H]+	6β-Hydroxy-3-oxooleana-11,13(18)-dien-28-oic acid	Terpenoids	Triterpene	-	2	1.47211e+06	1.60435e+06	1.80113e+06	1.61123e+06	1.78463e+06	1.62893e+06	559227	415869	520645	693575	750996	771659	1.29149e+06	1.35467e+06	1.14126e+06	847151	903415	937724	953199	950707	984578	-	-
Ymjm000141	369.115	207.096	368.111	C17H20O9	[M+H]+	4-O-Caffeoylquinic acid methyl ester	Phenolic acids	Phenolic acids	123372-74-7	3	47115	82840.2	93507.6	219452	184900	182184	104524	121713	101732	102851	57761.3	93203.3	157792	105605	100925	141259	145797	133602	105161	79305.4	110629	-	-
Ymjm000147	433.114	161.024	434.121	C21H22O10	[M-H]-	p-Hydroxyphenyl 6-O-(E)-caffeoyl-β-D-allopyranoside	Phenolic acids	Phenolic acids	-	3	19107	18846.8	30524.7	22009.6	26282.6	13302.6	6638.07	22245.1	14760.2	9	9	9	79897.1	100725	53896.6	77566.9	67871.5	84406	22440.2	47424.7	43571	-	-
Ymjm000152	271.081	108.021	272.09	C12H16O7	[M-H]-	p-Hydroxypheny-β-D-allopyranoside	Phenolic acids	Phenolic acids	-	1	1.22437e+06	1.16759e+06	1.81662e+06	907963	952966	916848	1.03013e+06	1.12809e+06	1.05526e+06	332626	263297	216236	985213	1.27452e+06	1.22726e+06	1.21301e+06	1.09045e+06	1.12392e+06	1.03621e+06	1.01482e+06	1.07012e+06	-	-
Ymmg000006	281.139	123.082	282.147	C15H22O5	[M-H]-	Rugosic acid A	Others	Others	-	1	203891	285886	212325	733048	702154	704718	357405	438780	609779	79953.6	58346.7	68767	117282	116275	117586	148278	165658	162423	245923	251228	333767	-	-
Yshs000050	455.351	437.349	454.345	C30H46O3	[M+H]+	lupane-20(29)-en-3-on-28-oic acid	Terpenoids	Triterpene	-	2	164497	160943	1.29012e+06	182520	81383.4	94628.4	502921	459777	558148	477208	460957	493871	2.22043e+06	2.00619e+06	2.30989e+06	1.15334e+06	1.06729e+06	1.17342e+06	720759	795460	790913	-	-
Zadn009075	311.22	223.17	312.23	C18H32O4	[M-H]-	Hydroperoxylinoleic acid	Lipids	Free fatty acids	34444-18-3	2	28961.2	20306.5	452369	24146.4	22607.6	23954.3	26695.4	13495.7	8358.92	253110	265603	252663	220000	216265	226527	32963.3	33534	33401.6	123898	124304	127265	-	-
Zahp003766	597.15	303.05	596.138	C26H28O16	[M+H]+	Quercetin 3-O-glucoside 7-O-xyloside*	Flavonoids	Flavonols	-	1	533867	935040	935961	1.55203e+06	1.50639e+06	1.57908e+06	1.17822e+06	1.00501e+06	1.3728e+06	164929	222702	261697	1.28808e+07	1.25491e+07	1.35883e+07	1.3577e+07	1.73151e+07	1.31938e+07	5.21686e+06	5.06975e+06	4.23137e+06	-	-
Zahp012577	280.26	81.07	279.256	C18H33NO	[M+H]+	octadecadienoic acid amide	Alkaloids	Alkaloids	-	1	238300	236135	235628	276991	256673	239611	1.6432e+06	385513	702818	175774	179984	169218	298678	316874	332780	569957	558279	545600	2.05396e+06	2.27882e+06	2.25889e+06	-	-
Zahp013728	338.34	338.34	337.334	C22H43NO	[M+H]+	octadecanoic acid pyrrolidide	Alkaloids	Alkaloids	33707-76-5	3	4.06251e+06	5.21482e+06	3.11833e+06	4.57787e+06	6.41764e+06	5.44138e+06	5.49827e+06	5.58343e+06	2.62512e+06	9	9	9	1.99683e+06	4.03115e+06	2.87444e+06	2.88787e+06	2.87072e+06	3.53876e+06	1.0701e+07	1.06304e+07	6.91148e+06	-	-
Zajn002491	451.12	289.07	452.132	C21H24O11	[M-H]-	catechin-4-β-D-galactopyranoside	Flavonoids	Flavanols	-	1	815782	366632	2.45663e+06	632343	595359	612912	1.03915e+06	1.3142e+06	1.27914e+06	818135	786035	725697	2.04179e+06	1.99156e+06	2.0451e+06	2.13159e+06	1.7194e+06	1.72233e+06	1.17295e+06	1.31545e+06	1.37828e+06	-	-
Zajp007311	373.13	343.08	372.121	C20H20O7	[M+H]+	3',4',5',5,7-Pentamethoxyflavone	Flavonoids	Flavones	53350-26-8	3	30694.1	32896.3	45393.3	71387	68907.5	71500.8	14572.8	23830.1	17934.6	397815	213702	220323	85751.9	71015.6	113042	19022.9	15568.6	42764.8	62438.9	60333.8	57607.8	-	-
Zamp003418	329.12	167.07	328.116	C15H20O8	[M+H]+	Paeonoside	Others	Others	20309-70-1	2	1.57061e+06	1.10558e+06	1.36045e+06	2.9495e+06	4.63085e+06	3.23522e+06	1.13287e+06	3.19676e+06	2.65389e+06	166114	189405	280325	695134	1.42002e+06	1.19098e+06	14907.8	1.15018e+06	1.554e+06	1.51565e+06	1.29846e+06	1.20852e+06	C10717	-
Zasn010433	307.26	307.26	308.272	C20H36O2	[M-H]-	9,12-Octadecadienoic acid,ethyl ester	Others	Others	6114-21-2	1	89647.7	97503.1	370095	72096.9	77006.8	71703.5	184669	161230	172780	57796.4	78881.5	53780.3	408853	432492	435418	230962	207803	207040	172261	209751	180656	-	-
Zasn010461	269.25	269.25	270.256	C17H34O2	[M-H]-	Pentadecanoic acid,14-methyl-,methyl ester	Others	Others	5129-60-2	2	221030	311530	187148	557933	429596	252605	459068	284294	313097	29578.8	54038.7	38729.8	329151	372167	364100	425643	394802	375685	736365	846132	726063	-	-
Zasp009163	455.35	203.18	454.345	C30H46O3	[M+H]+	Mudanpinoic acid A	Terpenoids	Triterpene	203511-36-8	2	87359.7	63075.5	182657	86898.2	84983.7	95937.6	82988.1	82557	107986	9	9	9	190143	206389	168002	179360	157314	167812	107879	122182	133010	-	-
Zayn006347	329.03	298.98	330.038	C16H10O8	[M-H]-	3,3'-O-Dimethylellagic Acid	Tannins	Tannin	2239-88-5	3	52691.2	58298.9	112182	55113.2	48699.4	52448.3	74706.5	63599.1	74686.8	113391	105789	119167	70222.9	63405.1	69493	32133.4	37367.7	32179.2	57014.5	64641.9	69272.9	-	-
Zazp002547	205.1	146.06	204.09	C11H12N2O2	[M+H]+	cyclo-(Gly-Phe)	Amino acids and derivatives	Amino acids and derivatives	10125-07-2	2	4.22512e+07	4.96463e+07	7.47017e+07	7.3775e+07	7.1072e+07	7.43885e+07	4.54272e+07	4.03043e+07	3.71462e+07	1.33486e+06	1.37665e+06	1.22489e+06	3.92923e+07	3.43515e+07	3.85234e+07	3.07611e+07	2.87799e+07	2.81869e+07	4.07747e+07	4.33213e+07	4.09728e+07	-	-
Zbdn001947	301.09	123.01	302.1	C13H18O8	[M-H]-	Isotachioside	Phenolic acids	Phenolic acids	31427-08-4	1	2.04173e+06	2.35008e+06	3.66935e+06	1.94271e+06	1.72333e+06	1.91337e+06	2.21191e+06	2.1908e+06	2.31861e+06	1.86913e+06	1.84224e+06	1.72165e+06	2.27535e+06	2.09048e+06	1.99538e+06	2.16023e+06	2.15104e+06	2.23181e+06	1.7991e+06	2.14093e+06	2.03537e+06	-	-
Zbdn002066	301.09	123.01	302.1	C13H18O8	[M-H]-	Tachioside	Phenolic acids	Phenolic acids	109194-60-7	1	3.11231e+06	3.202e+06	4.24014e+06	2.33355e+06	2.2082e+06	2.39691e+06	2.73128e+06	3.13657e+06	2.91714e+06	1.95398e+06	1.94549e+06	1.74345e+06	2.91153e+06	2.74048e+06	2.58246e+06	2.56388e+06	2.72374e+06	2.67759e+06	2.68764e+06	2.88047e+06	2.93451e+06	-	-
Zblp001009	272.11	110.06	271.106	C12H17NO6	[M+H]+	3-pyridine-methanol-O-β-D-glucopyranosyl	Alkaloids	Pyridine alkaloids	-	1	229850	286090	311249	333450	433806	298488	492877	316846	374548	9	9	9	244992	250341	222405	213168	228611	286761	243712	267276	258116	-	-
Zbn004415	595.13	300.03	596.14	C26H28O16	[M-H]-	5,6-Dihydroxylucidin-3β-primeveroside	Quinones	Anthraquinone	-	1	119042	123187	124131	317431	292556	329176	288023	203457	308177	51424.4	64683.9	60823.3	2.82273e+06	2.98688e+06	2.37597e+06	3.54438e+06	3.9547e+06	2.92724e+06	1.23019e+06	1.20131e+06	1.22582e+06	-	-
Zbn004863	579.14	284.04	580.143	C26H28O15	[M-H]-	3-Hydroxymorindone-6β-primeveroside	Quinones	Anthraquinone	-	2	8952.45	15842.9	141369	8916.81	9276.47	17100.2	23022.4	18992.7	17874	9	9	9	145875	104230	87814.5	208576	145578	183148	49770.8	50082.7	67537.9	-	-
Zbn006783	301.04	245.05	302.045	C15H10O7	[M-H]-	5,6-Dihydroxylucidin	Quinones	Anthraquinone	-	1	75216.7	56586.1	82710.4	63108.1	79474.5	61135.8	14508.6	33195.8	18329.6	9	9	9	152605	162745	151430	72656.3	90239.2	83445.4	66545.3	63045.7	62311.2	-	-
Zbqn006094	299.02	243.03	300.027	C15H8O7	[M-H]-	Pseudopurpurin(1,2,4-trihydroxy-3-carboxyanthraquinone)	Quinones	Anthraquinone	476-41-5	1	59681	74013.4	67188.5	64450	66221.9	74909.4	13070.7	16374.3	17992.7	14453.9	11616.1	16359.3	156409	171315	152869	97682.8	92780.6	90070.1	61550.2	61206.5	54352.2	C10394	-
Zbsp001807	315.07	153.02	314.064	C13H14O9	[M+H]+	Salicylacyl Glucuronide	Others	Others	-	2	247575	258895	678104	206043	237464	140454	352194	389501	380230	369364	347782	363899	514000	475587	472210	323691	317439	362976	290862	315435	281005	-	-
Zbyn002383	423.09	169.01	424.099	C19H20O11	[M-H]-	6'-O-Galloylarbutin	Phenolic acids	Phenolic acids	-	2	2303.4	14741.4	55800.2	12062.3	18130.1	14767.3	19052.1	31629.4	24918.1	9	9	9	55516.4	44453.5	58225.2	36774.1	45540	35495.8	18802.8	25841.8	17657.2	-	-
Zbyn004267	729.14	407.07	730.149	C37H30O16	[M-H]-	3-O-galloylprocyanidin B1	Tannins	Tannin	-	2	42434.5	52914.6	406787	1981.19	1088.48	9472.57	217838	153039	197591	144851	140504	151606	428992	330536	367454	183363	145643	144128	109511	211050	149335	-	-
Zbyn004414	787.1	617.08	788.106	C34H28O22	[M-H]-	1,2,4,6-tetra-O-galloyl-β-D-glucose	Phenolic acids	Phenolic acids	-	1	305551	186990	7.30937e+06	29235.5	22557.4	52275.6	2.65995e+06	2.91082e+06	2.76912e+06	3.75764e+06	3.7264e+06	4259968	4.64822e+06	5.04736e+06	4.47766e+06	2.80592e+06	2.562e+06	2.56817e+06	1.35839e+06	1.95331e+06	2.28765e+06	-	-
zjbp110804	357.133	307.096	356.126	C20H20O6	[M+H]+	6,7-dimethoxy-2-[2-(4'-hydroxy-3'-methoxyphenyl)ethyl]chromone	Others	Others	-	3	172182	165505	769067	37921.8	27918.8	37902.6	304198	244798	280633	9	9	9	439223	465697	396048	107536	100783	127007	394669	347110	368064	-	-
zjbp110819	311.128	251.106	310.12	C19H18O4	[M+H]+	6,7-dimethoxy-2-[2-phenylethyl]chromone	Others	Others	-	3	83407.9	103034	703126	19916.1	33689.9	24500.5	199826	154154	201716	504634	507720	454479	250488	294282	277582	92184.1	77700.3	78596.9	198815	202645	195667	-	-
zjgp122326	286.092	124.039	285.085	C12H15NO7	[M+H]+	Pyridine-4-formyl-O-β-D-glucopyranoside	Others	Others	-	1	9.07631e+06	1.17363e+07	1.07786e+07	3.49297e+07	3.48365e+07	3.74728e+07	3.23454e+07	2.77795e+07	3.42031e+07	3.61767e+06	4.04481e+06	3.86053e+06	3.39849e+06	3.62521e+06	3.52152e+06	3.8875e+06	3.72032e+06	4.23684e+06	1.18331e+07	1.11538e+07	1.2167e+07	-	-
Zjlp100905	501.354	455.359	500.35	C31H48O5	[M+H]+	serjanic acid	Terpenoids	Triterpene	-	2	1.30705e+06	1.1398e+06	2.04286e+06	291481	423227	625247	1.69346e+06	1.73702e+06	1.72058e+06	9	9	9	2.1995e+06	1.81366e+06	1.59496e+06	1.61165e+06	1.3616e+06	1.63998e+06	1.43483e+06	1.52768e+06	1.64421e+06	-	-
Zjmp102705	473.359	409.346	472.355	C30H48O4	[M+H]+	Mesembryanthemoidigenic acid	Terpenoids	Triterpene	4871-87-8	2	30728.5	29821.2	46035.7	26841.8	23650.4	29723.9	37438.5	42429.1	38997	74551.7	78411	75052.9	52151.8	60986	54575.1	39301.1	45338.6	61156.9	30451.3	30945.9	33038.7	-	-
zjmp120213	471.345	435.325	470.34	C30H46O4	[M+H]+	4-Epihederagonic acid	Terpenoids	Triterpene	-	3	60321.7	43091.8	93491.3	53853.5	39894.3	64329.7	104428	102600	87553	32105.4	60643.5	30525.5	95108.3	89777.3	106044	59417.6	92636	125939	75290.2	93567.8	54784.5	-	-
zjmp120214	471.345	435.325	470.34	C30H46O4	[M+H]+	22-Hydroxy-oleanonic acid	Terpenoids	Triterpene	-	3	190387	222838	468691	128270	108566	118615	454703	376602	399095	71378.7	82622.2	69641.4	396921	469468	432330	362783	348519	351308	259292	297516	328421	-	-
Zmbp002578	653.178	287.065	653.171	C29H33O17+	[M]+	Cyanidin-3-O-(6''-O-acetyl)glucoside-5-O-glucoside	Flavonoids	Anthocyanidins	-	2	52919.1	63555.1	60797	135177	141580	132536	76111.9	31610.5	77962.3	9	9	9	241985	229438	231954	268479	221130	236664	125282	122064	131838	-	-
Zmbp003860	475.127	271.072	475.123	C23H23O11+	[M]+	Pelargonidin-3-O-(6''-O-acetyl)glucoside	Flavonoids	Anthocyanidins	-	3	100899	104392	124220	285082	229984	256503	88121.6	158659	151715	9	9	9	211348	219937	186984	264469	286814	285539	150462	156669	179618	-	-
Zmcp002666	627.144	303.05	626.148	C27H30O17	[M+H]+	Quercetin-3,7-Di-O-glucoside	Flavonoids	Flavonols	-	3	676351	700229	607773	1.15178e+06	1.11548e+06	1.00725e+06	836921	661497	755512	9	9	9	904395	2.62939e+06	2.12078e+06	2.20876e+06	1.9813e+06	1.94879e+06	2.01142e+06	1.79526e+06	1.58233e+06	-	-
Zmcp002924	611.161	287.055	611.161	C27H31O16+	[M]+	Cyanidin-3-O-(2''-O-glucosyl)glucoside	Flavonoids	Anthocyanidins	38820-68-7	1	1.2108e+06	1.46024e+06	1.54474e+06	3.39763e+06	3.32114e+06	3.54014e+06	1.98173e+06	1.79309e+06	1.40074e+06	9	9	9	1.02835e+07	1.07767e+07	9.38608e+06	1.02275e+07	1.02156e+07	1.02466e+07	5.13799e+06	5.10939e+06	4.85106e+06	C16306	ko00942
Zmdn002353	451.126	289.073	452.132	C21H24O11	[M-H]-	Epicatechin-6-C-β-D-glucopyranoside	Flavonoids	Flavanols	-	3	547498	666666	1.95466e+06	489873	521231	548391	657075	838737	855837	906295	837415	851832	1.43855e+06	1.34751e+06	1.48433e+06	1.02266e+06	1.44976e+06	1.52578e+06	930731	924519	1.09872e+06	-	-
Zmdn002400	451.125	289.073	452.132	C21H24O11	[M-H]-	Epicatechin-3'-O-β-D-glucopyranoside	Flavonoids	Flavanols	-	2	547498	666666	1.95466e+06	489873	521231	548391	657075	838737	855837	906295	837415	851832	1.43855e+06	1.34751e+06	1.48433e+06	1.02266e+06	1.44976e+06	1.52578e+06	930731	924519	1.09872e+06	-	-
Zmdn003203	635.091	169.014	636.096	C27H24O18	[M-H]-	1,2,6-Tri-O-galloyl-β-D-glucose*	Phenolic acids	Phenolic acids	79886-49-0	2	39135.3	27714.7	510549	22246	30355.7	27110	204808	210983	225193	432369	413837	489537	824163	893489	813508	512973	363591	384025	311222	320125	383517	C04360	-
Zmdn003480	537.198	375.152	538.205	C26H34O12	[M-H]-	Cycloolivil-6-O-glucoside	Lignans and Coumarins	Lignans	-	2	261645	358707	545718	599397	432886	532830	435613	589565	460311	133110	181711	143306	553461	417379	486501	462556	465511	463493	384482	481297	364869	-	-
Zmdn005800	457.113	253.052	458.121	C23H22O10	[M-H]-	Chrysophanol-8-O-(6'-acetyl)-glucoside	Quinones	Anthraquinone	-	3	7957.97	10284.9	16067.7	44030.2	48529.1	57195.4	34186.4	46435.7	34481.1	6319.53	6304.76	5661.01	4285.51	2078.49	3327.57	9	9	9	10820.8	17571.5	13842	-	-
Zmdn006929	255.067	213.056	256.074	C15H12O4	[M-H]-	Aloe-Emodin-9-Anthrone	Quinones	Anthraquinone	6247-99-0	1	6218.97	4027.3	50079.9	2862.24	2907.51	2138.57	17845.1	10866.8	12603.4	40974.7	35661.1	39525.1	231769	221807	216782	115192	110151	125682	56839.6	56387.1	57597.9	C16760	-
Zmdn007764	269.048	225	270.053	C15H10O5	[M-H]-	isoemodin	Quinones	Anthraquinone	-	3	6725.08	6011.51	7213.19	4925.45	5342.83	5588.75	8116.91	5580.22	6337.82	10759.2	10381.9	10335.1	9857.51	8820.86	10094.1	6028.5	5384.09	5764.6	5693.05	6896.13	5042.32	-	-
Zmdn011161	239.071	223.032	240.079	C15H12O3	[M-H]-	Chrysophanol-9-anthrone	Quinones	Anthraquinone	491-58-7	2	1.99143e+06	2.45737e+06	2.25407e+06	1.86984e+06	4.25814e+06	1.79014e+06	2.46067e+06	2.20263e+06	2.14106e+06	480984	445586	605378	3.65091e+06	4.02056e+06	3.75521e+06	4.34243e+06	3.98108e+06	3.59817e+06	3.83624e+06	3.96056e+06	4.29665e+06	C10314	-
Zmdp000292	189.135	70.0652	188.127	C7H16N4O2	[M+H]+	Arginine methyl ester	Amino acids and derivatives	Amino acids and derivatives	-	3	5.15135e+06	6.4984e+06	5.7333e+06	6.87848e+06	6.02368e+06	6.82415e+06	3.70297e+06	5.28276e+06	4.70383e+06	3.40974e+06	3.58099e+06	3.21918e+06	353105	315574	389281	384590	376635	336843	2.38009e+06	2.4656e+06	2.66793e+06	-	-
Zmdp000376	130.091	84.0806	129.09	C5H11N3O	[M+H]+	4-Guanidinobutanal	Others	Aldehyde compounds	-	2	1.62923e+06	1.45265e+06	1.16443e+06	1.54857e+06	1.61548e+06	1.50493e+06	1.09768e+06	1.05454e+06	936298	4.5348e+07	4.5283e+07	4.77449e+07	1.07202e+06	1.16677e+06	1.1081e+06	1.19628e+06	1.39668e+06	1.42618e+06	1.19582e+06	1.13632e+06	1.10738e+06	-	-
Zmdp000441	178.053	88.04	177.046	C6H11NO3S	[M+H]+	3-(Allylsulphinyl)-L-alanine	Amino acids and derivatives	Amino acids and derivatives	17795-26-5	3	112433	91842.7	100721	103051	120840	100840	139211	56675.3	50894.5	9	9	9	166514	36200.7	80577.8	106884	38750.6	45503	54503.5	53817.2	89848.7	-	-
Zmdp000972	136.042	91.0537	135.035	C4H9NO2S	[M+H]+	S-Methyl-L-cysteine	Amino acids and derivatives	Amino acids and derivatives	1187-84-4	2	1.60424e+06	1.85232e+06	1.99479e+06	2.55735e+06	2.86404e+06	2.55577e+06	1.95687e+06	1.531e+06	1.40741e+06	2.21784e+06	2.50442e+06	1.92139e+06	1.5082e+06	1.4651e+06	1.54722e+06	1.54195e+06	1.91067e+06	1.91604e+06	1.4687e+06	1.62415e+06	1.44287e+06	C22040	ko02010
Zmdp001663	279.101	133.032	278.094	C10H18N2O5S	[M+H]+	γ-glutamylmethionine	Amino acids and derivatives	Amino acids and derivatives	17663-87-5	3	125254	151697	772781	395812	316002	421696	255056	187864	225891	307142	390300	328904	182036	180716	191723	19402.6	21401.9	12070.9	170807	191741	177175	-	-
Zmdp001857	311.124	165.055	310.116	C14H18N2O6	[M+H]+	γ-Glutamyltyrosine	Amino acids and derivatives	Amino acids and derivatives	7432-23-7	3	280006	286787	1.03958e+06	867154	723485	659543	384102	349505	342758	435259	512375	501908	450023	393045	409779	96896.8	96063.4	112847	327839	338018	357262	-	-
Zmdp002216	261.145	86.0968	260.137	C11H20N2O5	[M+H]+	L-γ-Glutamyl-L-leucine	Amino acids and derivatives	Amino acids and derivatives	2566-39-4	1	250381	235568	727766	387765	256505	250115	380571	304235	267384	2.5929e+06	2.63581e+06	2.53639e+06	589104	710255	756629	224438	194965	279856	225192	352540	415080	-	-
Zmfn000481	535.037	323.026	536.044	C14H22N2O16P2	[M-H]-	Uridine-5'-Diphosphate-D-Xylose	Nucleotides and derivatives	Nucleotides and derivatives	3616-06-6	3	441123	404848	327472	535366	587988	592425	731016	784161	928118	65180.1	62164.8	37425.5	250535	281508	206259	216867	250905	220470	294124	361382	380773	C00190	ko00520,ko00908,ko01100,ko01250
Zmgn000173	149.046	75.0088	150.053	C5H10O5	[M-H]-	D-Ribose*	Others	Saccharides	50-69-1	2	493578	532104	539686	1.55221e+06	1.37324e+06	1.48025e+06	986750	895062	1.0664e+06	255913	193659	189769	535350	657208	423295	379502	587547	590609	448275	481294	643530	C00121	ko00030,ko01100,ko02010
Zmgn000216	125.001	78.96	126.008	C2H7O4P	[M-H]-	2-Hydroxyethylphosphonic acid	Organic acids	Organic acids	22987-21-9	3	56497.1	55111.4	34982.4	8115.77	7455.69	9197.61	22004.2	16375.8	9142.81	9	9	9	482453	492598	458307	176655	216564	213070	139091	91329.3	194831	C06451	ko00440,ko01100,ko01110
Zmgn000217	129.019	85.0298	130.027	C5H6O4	[M-H]-	Methylenesuccinic acid	Organic acids	Organic acids	97-65-4	1	279613	284376	333899	266477	460243	386664	301909	500010	243002	369813	320398	337493	466779	516547	491917	434748	279554	435777	391281	387913	290772	C00490	ko00660,ko01100
Zmgn000447	184.98	78.9583	185.993	C3H7O7P	[M-H]-	3-Phospho-D-glyceric acid	Others	Saccharides	820-11-1	3	198876	169197	133711	528647	519866	635525	1.07096e+06	1.30651e+06	1.12372e+06	9	9	9	319950	195906	317066	311352	367747	320502	552093	656876	538152	C00197	ko00010,ko00030,ko00260,ko00270,ko00561,ko00630,ko00710,ko01100,ko01110,ko01200,ko01230,ko01240
Zmgn000503	133.048	71.0136	134.058	C5H10O4	[M-H]-	2,3-Dihydroxy-3-Methylbutanoic Acid	Organic acids	Organic acids	1756-18-9	1	2.42504e+07	2.65696e+07	2.64496e+07	1.97981e+07	2.04889e+07	2.10138e+07	2.96937e+07	2.89256e+07	3.34038e+07	1.03021e+07	8.69848e+06	8.15403e+06	1.19019e+07	9.76267e+06	1.10358e+07	9.59666e+06	7.62912e+06	8.26246e+06	1.99252e+07	1.98995e+07	1.5696e+07	C04039	-
Zmgn001448	175.061	115.04	176.069	C7H12O5	[M-H]-	2-Propylmalic Acid	Organic acids	Organic acids	-	2	3.9255e+06	5.20813e+06	5.55871e+06	1.64431e+07	1.57967e+07	1.56083e+07	1.46027e+07	1.38536e+07	1.19671e+07	4.68694e+06	5.02357e+06	5.3672e+06	3.51427e+06	3.48279e+06	4.29471e+06	2.78946e+06	2.95389e+06	3.5557e+06	5.01555e+06	5.35209e+06	5.89758e+06	C05994	ko00620
Zmgn002106	206.084	58.0299	207.089	C11H13NO3	[M-H]-	N-Acetyl-L-phenylalanine	Amino acids and derivatives	Amino acids and derivatives	2018-61-3	1	130190	179850	167822	529921	959642	428219	411019	351355	296746	84574.5	91170.4	65930.8	735413	773805	734435	738311	831904	813150	362808	412025	434620	C03519	ko00360,ko01100
Zmgn004894	151.04	136.017	152.047	C8H8O3	[M-H]-	Methyl 4-hydroxybenzoate	Phenolic acids	Phenolic acids	99-76-3	3	1.24634e+06	1.10696e+06	1.05171e+06	117671	100804	139223	639848	388291	507977	784405	719707	829743	981549	746601	901182	516311	453809	456558	660799	700082	741733	-	-
Zmgn005057	297.243	183.012	298.251	C18H34O3	[M-H]-	9,10-Epoxyoctadecanoic Acid	Lipids	Free fatty acids	2443-39-2	2	617252	1.10471e+06	748440	1.38404e+06	948379	828760	1.69213e+06	1.11038e+06	1.60423e+06	230906	246641	197890	944878	887674	799241	1.20754e+06	1.09881e+06	808098	2.02496e+06	2.01086e+06	2.27261e+06	C19418	ko00073
Zmgp002582	757.216	433.113	756.211	C33H40O20	[M+H]+	kaempferol-3-O-β-glucopyranosyl (1 → 2)-β-galactopyranoside 7-O-α-rhamnopyranoside	Flavonoids	Flavonols	-	2	1.32654e+06	1.54052e+06	1.36271e+06	3.41082e+06	3.45787e+06	3.30777e+06	2.90488e+06	2.64784e+06	2.65777e+06	49051.8	41284.4	53556.3	2.75344e+06	2.8294e+06	2.93095e+06	2.87077e+06	3.23026e+06	3.14016e+06	1.9047e+06	1.94392e+06	1.91403e+06	-	-
Zmgp003492	373.117	105.033	372.121	C20H20O7	[M+H]+	8-Hydroxy-α-conidendrin	Lignans and Coumarins	Lignans	-	2	27613.7	23085.6	26388.8	35784.8	31529.1	40146.5	25821.9	40908.5	20758.2	19539.2	12324.3	17791.9	10046.1	13639.6	18433.8	5522.34	15140.5	21065.4	21337	17032.8	7821.12	-	-
Zmhn001036	433.114	271.062	434.121	C21H22O10	[M-H]-	Choerospondin	Flavonoids	Flavanones	81202-36-0	2	198991	225391	425472	298366	258613	332722	286294	334525	329345	110005	191513	252679	890251	953941	885937	1.04793e+06	963389	949383	397689	528843	478552	-	-
Zmhn001358	299.077	137.025	300.084	C13H16O8	[M-H]-	4-O-Glucosyl-4-hydroxybenzoic acid	Phenolic acids	Phenolic acids	-	2	4.55333e+06	5.14575e+06	5.50509e+06	9.20053e+06	9.39696e+06	9.36532e+06	7.51963e+06	8.76032e+06	7.68982e+06	5.91546e+06	4.90791e+06	5.43287e+06	8.93027e+06	9.79967e+06	9.76406e+06	1.08668e+07	1.04292e+07	1.07537e+07	7.22605e+06	8.44689e+06	8.58058e+06	-	-
Zmhn001420	165.02	121.034	166.027	C8H6O4	[M-H]-	5,7-Dihydroxy-1(3H)-isobenzofuranone	Phenolic acids	Phenolic acids	27979-58-4	2	770344	710722	636908	263642	670556	755089	792451	702640	726396	69196.9	102919	128931	423283	349805	754868	798140	813103	781383	683597	327700	804275	-	-
Zmhn001793	341.089	179.034	342.096	C15H18O9	[M-H]-	6-O-Caffeoyl-D-glucose*	Phenolic acids	Phenolic acids	-	2	5.14443e+06	6.14804e+06	1.01552e+07	6.16281e+06	6.9928e+06	6.72015e+06	8.65145e+06	7.84266e+06	8.55149e+06	4.32454e+06	5.91517e+06	5.8796e+06	1.12537e+07	9.79284e+06	9.78417e+06	1.02958e+07	1.08795e+07	1.04817e+07	7.45937e+06	8.54171e+06	7.85462e+06	-	-
Zmhn001883	329.088	209.042	330.095	C14H18O9	[M-H]-	Vanillic acid-4-O-glucoside	Phenolic acids	Phenolic acids	32142-31-7	2	3.43299e+06	3.81385e+06	8.45365e+06	761294	646190	734651	3.03251e+06	2.99769e+06	3.22544e+06	4.79548e+06	5.09658e+06	5.09616e+06	2.68782e+06	2.03536e+06	2.90162e+06	1.60139e+06	1.6971e+06	1.90521e+06	2.43297e+06	2.45164e+06	2.20948e+06	-	-
Zmhn002032	609.185	447.128	610.189	C28H34O15	[M-H]-	4-O-(6'-O-Glucosylcaffeoylglucosyl)-4-hydroxybenzyl alcohol	Phenolic acids	Phenolic acids	-	3	34852.9	39642.3	41607.2	97520.3	139545	88413.2	157951	134423	157877	9	9	9	168586	205682	193413	270537	255910	250970	109752	108812	132840	-	-
Zmhn002227	385.114	223.06	386.121	C17H22O10	[M-H]-	4-O-Glucosyl-sinapate	Phenolic acids	Phenolic acids	-	2	1.40308e+06	1.67398e+06	1.60102e+06	2.20072e+06	2.54564e+06	2.59465e+06	2.4001e+06	2.13205e+06	2.32028e+06	9	9	9	717899	545025	659772	760011	939056	794234	1.0993e+06	1.37062e+06	1.4124e+06	C02919	-
Zmhn002647	833.234	671.182	834.238	C42H42O18	[M-H]-	Emodin(10-10')emodin double monosaccharide glucosides	Quinones	Anthraquinone	-	2	8944.27	4668.97	44965.3	3725.8	911.31	2494.72	18819.5	26388.7	23662.2	7421.19	13472.9	9302.16	97128.7	94815.4	92966.4	70194.6	46982.1	56879.6	27462.4	41790.4	38794	-	-
Zmhn002750	461.11	323.075	462.117	C22H22O11	[M-H]-	4-O-(6'-O-Glucosylcaffeoyl)-4-hydroxybenzoic acid	Phenolic acids	Phenolic acids	-	3	39050.1	74607.5	99562	55546.3	57789.4	26893.7	59997.9	86769.4	69356.5	67688.4	55311.7	86091.4	499593	441229	448084	463034	364448	436572	152742	173789	221427	-	-
Zmhn002764	477.11	323.072	478.111	C22H22O12	[M-H]-	4-O-(6'-O-Glucosylcaffeoyl)-3,4-dihydroxybenzoic acid	Phenolic acids	Phenolic acids	-	2	5711.47	13374.9	18175.5	19501.1	15813.6	14740.7	28591.4	35892.9	12465	12530	5576.92	9083.26	246613	280165	213391	453124	439692	456386	71533.5	131062	100718	-	-
Zmhn002783	325.056	169.015	326.064	C14H14O9	[M-H]-	5-O-Galloylshikimic acid	Phenolic acids	Phenolic acids	-	2	104058	127186	839397	9694.96	20001.5	9259.27	247636	253368	255641	9	9	9	377007	400231	415949	156956	204199	225526	144980	208021	223034	-	-
Zmhn003257	299.058	284.039	300.063	C16H12O6	[M-H]-	5,7,2'-Trhiyroxy-8-methoxyflavone	Flavonoids	Flavones	-	3	21437.3	14189.2	9348.16	40726.3	47217.5	58765	19292.7	6063.37	23250.4	9	9	9	21108.1	21130.8	5566.85	11539.3	7772.47	5520.96	27278.3	22794.9	23050.6	-	-
Zmhp003514	301.072	286.054	300.063	C16H12O6	[M+H]+	6,7,8-Tetrahydroxy-5-methoxyflavone	Flavonoids	Flavones	-	3	3051.94	1597.75	5122.35	5264.69	3352.38	1972.27	9	9	9	4955.22	10452.8	10659.5	166653	147939	138113	24266.3	20951.5	21600.4	28884.8	29839.8	33082.7	-	-
Zmhp003716	611.162	303.051	610.153	C27H30O16	[M+H]+	Rhodionidin	Flavonoids	Flavonols	-	2	419356	510399	437592	1.67694e+06	1.68211e+06	1.17756e+06	1.15966e+06	861380	1.10894e+06	9	9	9	2.36152e+06	2.67212e+06	2.26251e+06	2.61179e+06	2.1594e+06	2.41654e+06	1.31232e+06	1.02217e+06	1.30707e+06	-	-
Zmhp003784	627.157	465.104	626.148	C27H30O17	[M+H]+	Rhodioflavonoside	Flavonoids	Flavonols	-	1	103979	153859	134286	364412	337615	303680	205452	201393	197082	23301.1	22821.4	33908.1	269981	276738	233540	238040	301363	294132	187968	171019	177173	-	-
Zmhp005139	565.12	317.072	564.111	C25H24O15	[M+H]+	Tamarixetin-3-O-(6''-malonyl)glucoside	Flavonoids	Flavonols	-	3	50826.9	30586.7	57416.3	45827.1	66827.8	49564.8	20940.7	32567.2	29629.9	29799.3	27731	43470.9	137581	155399	105962	103211	103877	95650.5	97220.7	102140	108451	-	-
Zmjn001813	159.066	97.0649	160.074	C7H12O4	[M-H]-	Pimelic acid	Organic acids	Organic acids	111-16-0	3	18306.1	29177.6	23978.9	48387.4	45502.8	63304.8	74159	40760	56132.9	9	9	9	47398.6	49611.1	67469.8	44813.6	55156.1	40721.2	37858.9	36075.7	30574.2	C02656	ko00780,ko01100,ko01240
Zmjp000182	189.134	70.0652	188.127	C7H16N4O2	[M+H]+	N-Monomethyl-L-arginine	Amino acids and derivatives	Amino acids and derivatives	17035-90-4	3	3.95263e+06	6.00228e+06	5.87229e+06	7.25862e+06	6.08487e+06	6.91208e+06	3.68434e+06	4.87281e+06	4.60034e+06	3.22477e+06	3.55112e+06	3.11418e+06	316759	349117	326052	338610	385290	256318	2.51995e+06	2.55646e+06	2.46659e+06	C03884	-
Zmjp000624	168.065	150.054	167.058	C8H9NO3	[M+H]+	Pyridoxal	Others	Vitamin	66-72-8	3	126691	189022	159005	160066	200782	208983	240189	207329	238399	49745.1	50357.6	188486	189826	157143	144446	128217	185755	88265.9	265981	324103	220117	C00250	ko00750,ko01100,ko01240
Zmjp000966	268.106	136.062	267.097	C10H13N5O4	[M+H]+	Vidarabine	Nucleotides and derivatives	Nucleotides and derivatives	5536-17-4	2	2.49198e+06	3.04364e+06	5.33651e+06	2.00315e+06	1.85954e+06	1.68766e+06	1.08389e+06	920318	860613	9	9	9	6.6791e+06	6.42389e+06	6.26353e+06	6.27762e+06	5.86791e+06	5.59218e+06	3.29845e+06	3.26779e+06	3.40815e+06	-	-
Zmjp003031	611.161	449.107	610.153	C27H30O16	[M+H]+	Orientin-2''-O-galactoside	Flavonoids	Flavones	-	3	165117	200085	151109	515586	525617	443613	306982	258307	253643	102707	110563	83132.4	748307	622430	820488	758496	603135	836039	378954	365275	421247	-	-
Zmjp011129	473.363	455.353	472.355	C30H48O4	[M+H]+	Kaneric acid	Terpenoids	Triterpene	-	2	28680.2	33336.8	36514.5	39268.5	25448.2	26718.5	33233.3	41471	44680.6	9	9	9	61185	68645.7	67105.4	72035.4	69564.3	63969.5	35927	51883	36539.4	-	-
Zmln000668	493.12	169.014	494.127	C19H26O15	[M-H]-	Monogalloyl-diglucose	Phenolic acids	Phenolic acids	-	2	9723.33	11084.9	70860.1	15610.6	16226.3	11798.6	20717.6	34727.8	25494.9	23217.2	22654.4	22370.5	79926.6	84102	64814.7	64237.1	62614.1	65505	36990.2	54602.4	44277.6	-	-
Zmln000899	343.11	181.052	344.111	C15H20O9	[M-H]-	Syringaldehyde-4-O-glucoside	Phenolic acids	Phenolic acids	-	2	119264	121393	354123	152989	153278	172629	220843	231147	165174	112117	104192	139006	229548	271580	168856	183021	166518	202886	136125	171034	137107	-	-
Zmln002252	223.029	149.025	224.032	C10H8O6	[M-H]-	Sideretin (5,7,8-Trihydroxy-6-methoxycoumarin)	Lignans and Coumarins	Coumarins	-	2	1.49186e+06	1.35959e+06	1.24514e+06	1.47196e+06	1.58383e+06	1.58037e+06	740749	431394	597648	514269	589048	604552	441086	375199	419441	437845	422895	424241	597035	618806	773937	C22007	ko00999,ko01110
Zmnn006956	201.019	117.036	202.027	C11H6O4	[M-H]-	Bergaptol	Lignans and Coumarins	Coumarins	486-60-2	3	41368.8	25146.2	42255.1	57068.1	34578.8	40619.8	36648.4	39152.9	34390.5	9	9	9	33174.1	34210.6	27978.6	34790.7	29465.2	35650.2	21432.9	35943.5	28977.8	C00758	ko00999,ko01110
Zmpn000095	261.038	78.9588	262.045	C6H15O9P	[M-H]-	Sorbitol-6-phosphate	Others	Saccharides	20479-58-7	3	135787	111373	145025	235218	261618	248334	304853	263240	284687	56013.2	54208.3	55200.7	74497	119633	127254	99104.5	120491	93574.4	161621	179553	192368	C01096	ko00051,ko01100
Zmpn000199	209.03	85.0297	210.038	C6H10O8	[M-H]-	D-Galactaric acid	Others	Saccharides	526-99-8	2	1.63067e+06	1.81333e+06	2.09414e+06	2.38897e+06	2.51388e+06	2.63742e+06	2.00101e+06	1.89796e+06	2.04552e+06	1.0498e+06	859849	999888	2.57058e+06	3.37569e+06	3.47521e+06	4.06033e+06	4.61033e+06	3.92754e+06	1.43872e+06	1.57267e+06	1.87618e+06	C00879	ko00053,ko01100
Zmpn000638	130.05	88.0413	131.07	C4H9N3O2	[M-H]-	3-Guanidinopropionic acid	Organic acids	Organic acids	353-09-3	2	58774.9	60195.3	183563	121163	110896	107620	81389.1	82955.2	74476.5	52994.6	38195.6	38543.9	417401	424107	439975	413285	409797	468596	148117	182721	192843	C03065	-
Zmpn003368	293.214	195.139	294.219	C18H30O3	[M-H]-	13S-Hydroxy-9Z,11E,15Z-octadecatrienoic acid	Lipids	Free fatty acids	87984-82-5	1	12732.1	13198.4	60088.4	11083.4	11671	11745.5	27020.5	22759.8	19834.3	28144.5	32401.9	27570.5	81105.4	81134.3	82866.1	57100.2	61680	61126.6	41674.4	47596.3	49785.2	C16316	ko00592
Zmpn004068	567.173	273.08	568.179	C26H32O14	[M-H]-	Phloretin-2'-O-(6''-O-xylosyl)glucoside	Flavonoids	Chalcones	-	3	14719.6	3714.07	1007.33	6719.79	10780.2	7180.15	15870	16661.2	11058.6	9	9	9	10466.9	7248.62	13543.1	7797.93	14935.3	3324.84	3938.68	10280.8	10438.9	-	-
Zmpn006881	487.343	469.322	488.35	C30H48O5	[M-H]-	Tormentic acid	Terpenoids	Triterpene	13850-16-3	2	2.8997e+06	3.06736e+06	3.97456e+06	3.09924e+06	2.98863e+06	3.26525e+06	2.31311e+06	2.02191e+06	2.55142e+06	9	9	9	5.83848e+06	6.06045e+06	5.85288e+06	5.16609e+06	5.01462e+06	5.27859e+06	3.63832e+06	3.94133e+06	3.99022e+06	-	-
Zmpn008194	471.348	471.348	472.355	C30H48O4	[M-H]-	Corosolic acid	Terpenoids	Triterpene	4547-24-4	2	2.13421e+07	2.301e+07	3.24276e+07	2.42365e+07	2.39347e+07	2.5724e+07	2.99259e+07	2.62213e+07	3.22986e+07	3.75763e+06	5.8336e+06	3.9871e+06	8.18785e+07	7.97405e+07	4.35461e+07	4.34845e+07	4.56252e+07	7.58573e+07	2.99207e+07	2.93014e+07	3.32129e+07	-	-
Zmpp002571	303.052	257.046	302.043	C15H10O7	[M+H]+	Robinetin	Flavonoids	Flavonols	490-31-3	2	284484	199640	259152	407165	293672	375990	609605	511890	416351	175057	201611	125751	1.67901e+06	1.44135e+06	1.40237e+06	1.20993e+06	1.21114e+06	1.46814e+06	676026	405692	525655	C10177	-
Zmsp00487	159.05	72.08	158.044	C4H6N4O3	[M+H]+	Allantoin	Organic acids	Organic acids	97-59-6	3	454000	569900	531850	861709	533928	522142	732111	610802	522443	75482.7	30548.4	39681.3	561703	796392	818888	1.35557e+06	1.10889e+06	1.21607e+06	867340	683377	717246	C01551	-
Zmtp102903	419.096	287.055	418.09	C20H18O10	[M+H]+	Juglanin	Flavonoids	Flavonols	-	1	1.11738e+06	1.04144e+06	5.23413e+06	878075	964978	1.0885e+06	2.30998e+06	2.74307e+06	3.9489e+06	2.87369e+06	3.14479e+06	2.31527e+06	2.58644e+07	2.6039e+07	2.38257e+07	3.45749e+07	3.36861e+07	3.3187e+07	1.03959e+07	1.13396e+07	1.13636e+07	-	-
Zmwp002963	865.194	713.151	864.19	C45H36O18	[M+H]+	Aesculitannin B	Tannins	Tannin	-	3	221525	212365	380418	81981.4	72909.6	81423.9	235166	209628	177762	9	9	9	255047	308336	263365	152183	224057	159418	322218	291153	248635	-	-
Zmxn003874	585.234	537.212	586.241	C31H38O11	[M-H]-	7,8-Dihydro-Buddlenol B(threo)	Phenolic acids	Phenolic acids	-	2	51858.8	81546.4	121378	71260.4	59515.1	71985.1	109944	77424.6	96418.2	76639.6	90704.5	104293	69505.5	76288.9	84489.6	54506.5	47761.3	49936	65144.7	84449.6	57921.6	-	-
Zmxn004201	649.397	487.343	650.403	C36H58O10	[M-H]-	Rosamultin	Terpenoids	Triterpene Saponin	88515-58-6	2	250815	410791	981991	797784	725044	702138	1.37318e+06	1.55134e+06	1.36868e+06	523534	502293	567085	936282	908253	960218	751949	647463	784294	621109	606256	591651	-	-
Zmxn110201	331.102	108.021	332.111	C14H20O9	[M-H]-	2,6-Dimethoxy-4-hydroxyphenol-1-O-ß-D-glucopyranoside	Others	Others	-	2	1.86321e+06	2.40959e+06	2.98123e+06	1.4137e+06	1.52771e+06	1.5086e+06	1.81682e+06	1.74494e+06	1.76696e+06	378013	318865	133357	1.75627e+06	1.9937e+06	2.00927e+06	2.0679e+06	1.82971e+06	1.97939e+06	1.45839e+06	1.57817e+06	1.98707e+06	-	-
Zmyn000083	338.99	78.9582	339.996	C6H14O12P2	[M-H]-	D-Glucose 1,6-bisphosphate*	Others	Saccharides	10139-18-1	1	323620	533138	924392	1.1857e+06	1.23108e+06	1.45857e+06	1.31675e+06	1.79164e+06	1.61078e+06	349519	353963	359785	1.39323e+06	1.51589e+06	1.28963e+06	918309	979325	1.09575e+06	670645	833246	835554	C01231	ko00500,ko01100
[truncated: 366 more rows]
