# Supplementary material for: Widely targeted metabolome profiling of different plateau raspberries and berry parts provides innovative insight into their antioxidant activities
Source: Front Plant Sci. 2023 Mar 13;14:1143439. doi: 10.3389/fpls.2023.1143439 (PMC10042140; doi:10.3389/fpls.2023.1143439)
Supplement: Supplementary file 3 [file Table_2.xlsx]

## Sheet: Y-R VS Q-R KEGG
KEGG enrichment analysis of differential metabolites between Y-R and Q-R
Kegg_pathway	ko_ID	Cluster_frequency	Metabolome_frequency	P-value	Corrected_P-value
Flavonoid biosynthesis	ko00941	22 out of 169 13.0177514792899%	32 out of 363 8.81542699724518%	0.00695701	0.612217
Galactose metabolism	ko00052	13 out of 169 7.69230769230769%	17 out of 363 4.6831955922865%	0.010557	0.929019
Glycolysis / Gluconeogenesis	ko00010	6 out of 169 3.55029585798817%	7 out of 363 1.92837465564738%	0.0413435	1
Sulfur metabolism	ko00920	6 out of 169 3.55029585798817%	7 out of 363 1.92837465564738%	0.0413435	1
Fructose and mannose metabolism	ko00051	4 out of 169 2.36686390532544%	4 out of 363 1.10192837465565%	0.0460888	1
Taurine and hypotaurine metabolism	ko00430	4 out of 169 2.36686390532544%	4 out of 363 1.10192837465565%	0.0460888	1
Carbon metabolism	ko01200	15 out of 169 8.87573964497041%	23 out of 363 6.33608815426997%	0.0505907	1
Biosynthesis of secondary metabolites	ko01110	78 out of 169 46.1538461538462%	150 out of 363 41.3223140495868%	0.0507131	1
ABC transporters	ko02010	27 out of 169 15.9763313609467%	46 out of 363 12.6721763085399%	0.053995	1
Butanoate metabolism	ko00650	7 out of 169 4.14201183431953%	9 out of 363 2.47933884297521%	0.0580857	1
Carbon fixation in photosynthetic organisms	ko00710	7 out of 169 4.14201183431953%	9 out of 363 2.47933884297521%	0.0580857	1
Cysteine and methionine metabolism	ko00270	11 out of 169 6.50887573964497%	16 out of 363 4.40771349862259%	0.0586099	1
Flavone and flavonol biosynthesis	ko00944	11 out of 169 6.50887573964497%	16 out of 363 4.40771349862259%	0.0586099	1
Inositol phosphate metabolism	ko00562	3 out of 169 1.77514792899408%	3 out of 363 0.826446280991736%	0.0999517	1
Starch and sucrose metabolism	ko00500	6 out of 169 3.55029585798817%	8 out of 363 2.20385674931129%	0.101379	1
Glutathione metabolism	ko00480	7 out of 169 4.14201183431953%	10 out of 363 2.75482093663912%	0.117889	1
Alanine, aspartate and glutamate metabolism	ko00250	9 out of 169 5.32544378698225%	14 out of 363 3.85674931129477%	0.139478	1
Glyoxylate and dicarboxylate metabolism	ko00630	9 out of 169 5.32544378698225%	14 out of 363 3.85674931129477%	0.139478	1
Glycerolipid metabolism	ko00561	4 out of 169 2.36686390532544%	5 out of 363 1.37741046831956%	0.145713	1
Histidine metabolism	ko00340	4 out of 169 2.36686390532544%	5 out of 363 1.37741046831956%	0.145713	1
Pyruvate metabolism	ko00620	4 out of 169 2.36686390532544%	5 out of 363 1.37741046831956%	0.145713	1
Zeatin biosynthesis	ko00908	6 out of 169 3.55029585798817%	9 out of 363 2.47933884297521%	0.187965	1
Arginine biosynthesis	ko00220	7 out of 169 4.14201183431953%	11 out of 363 3.03030303030303%	0.198784	1
Amino sugar and nucleotide sugar metabolism	ko00520	8 out of 169 4.73372781065089%	13 out of 363 3.58126721763085%	0.206173	1
Biosynthesis of nucleotide sugars	ko01250	8 out of 169 4.73372781065089%	13 out of 363 3.58126721763085%	0.206173	1
D-Amino acid metabolism	ko00470	10 out of 169 5.91715976331361%	17 out of 363 4.6831955922865%	0.214755	1
Nitrogen metabolism	ko00910	2 out of 169 1.18343195266272%	2 out of 363 0.550964187327824%	0.216063	1
Photosynthesis	ko00195	2 out of 169 1.18343195266272%	2 out of 363 0.550964187327824%	0.216063	1
Neomycin, kanamycin and gentamicin biosynthesis	ko00524	3 out of 169 1.77514792899408%	4 out of 363 1.10192837465565%	0.26154	1
Propanoate metabolism	ko00640	3 out of 169 1.77514792899408%	4 out of 363 1.10192837465565%	0.26154	1
Ubiquinone and other terpenoid-quinone biosynthesis	ko00130	4 out of 169 2.36686390532544%	6 out of 363 1.65289256198347%	0.279982	1
Nucleotide metabolism	ko01232	14 out of 169 8.28402366863905%	26 out of 363 7.16253443526171%	0.284005	1
Pentose phosphate pathway	ko00030	5 out of 169 2.9585798816568%	8 out of 363 2.20385674931129%	0.288806	1
Purine metabolism	ko00230	11 out of 169 6.50887573964497%	20 out of 363 5.50964187327824%	0.291157	1
Pentose and glucuronate interconversions	ko00040	6 out of 169 3.55029585798817%	10 out of 363 2.75482093663912%	0.293079	1
Ascorbate and aldarate metabolism	ko00053	8 out of 169 4.73372781065089%	14 out of 363 3.85674931129477%	0.2951	1
Biosynthesis of amino acids	ko01230	21 out of 169 12.4260355029586%	41 out of 363 11.2947658402204%	0.318801	1
Arginine and proline metabolism	ko00330	7 out of 169 4.14201183431953%	13 out of 363 3.58126721763085%	0.398299	1
Anthocyanin biosynthesis	ko00942	5 out of 169 2.9585798816568%	9 out of 363 2.47933884297521%	0.414857	1
Biosynthesis of various alkaloids	ko00996	5 out of 169 2.9585798816568%	9 out of 363 2.47933884297521%	0.414857	1
Biotin metabolism	ko00780	2 out of 169 1.18343195266272%	3 out of 363 0.826446280991736%	0.448286	1
Phosphonate and phosphinate metabolism	ko00440	2 out of 169 1.18343195266272%	3 out of 363 0.826446280991736%	0.448286	1
Folate biosynthesis	ko00790	1 out of 169 0.591715976331361%	1 out of 363 0.275482093663912%	0.465565	1
Phosphatidylinositol signaling system	ko04070	1 out of 169 0.591715976331361%	1 out of 363 0.275482093663912%	0.465565	1
Polyketide sugar unit biosynthesis	ko00523	1 out of 169 0.591715976331361%	1 out of 363 0.275482093663912%	0.465565	1
Porphyrin metabolism	ko00860	1 out of 169 0.591715976331361%	1 out of 363 0.275482093663912%	0.465565	1
Selenocompound metabolism	ko00450	1 out of 169 0.591715976331361%	1 out of 363 0.275482093663912%	0.465565	1
Terpenoid backbone biosynthesis	ko00900	1 out of 169 0.591715976331361%	1 out of 363 0.275482093663912%	0.465565	1
C5-Branched dibasic acid metabolism	ko00660	5 out of 169 2.9585798816568%	10 out of 363 2.75482093663912%	0.536635	1
Citrate cycle (TCA cycle)	ko00020	4 out of 169 2.36686390532544%	8 out of 363 2.20385674931129%	0.560007	1
Aminoacyl-tRNA biosynthesis	ko00970	8 out of 169 4.73372781065089%	17 out of 363 4.6831955922865%	0.579421	1
Biosynthesis of various plant secondary metabolites	ko00999	11 out of 169 6.50887573964497%	24 out of 363 6.61157024793388%	0.610417	1
Stilbenoid, diarylheptanoid and gingerol biosynthesis	ko00945	2 out of 169 1.18343195266272%	4 out of 363 1.10192837465565%	0.635032	1
Sulfur relay system	ko04122	2 out of 169 1.18343195266272%	4 out of 363 1.10192837465565%	0.635032	1
Linoleic acid metabolism	ko00591	5 out of 169 2.9585798816568%	11 out of 363 3.03030303030303%	0.645304	1
Pyrimidine metabolism	ko00240	8 out of 169 4.73372781065089%	18 out of 363 4.95867768595041%	0.663032	1
Phenylalanine metabolism	ko00360	6 out of 169 3.55029585798817%	14 out of 363 3.85674931129477%	0.708687	1
Caffeine metabolism	ko00232	1 out of 169 0.591715976331361%	2 out of 363 0.550964187327824%	0.715066	1
Carbapenem biosynthesis	ko00332	1 out of 169 0.591715976331361%	2 out of 363 0.550964187327824%	0.715066	1
Indole alkaloid biosynthesis	ko00901	1 out of 169 0.591715976331361%	2 out of 363 0.550964187327824%	0.715066	1
Isoflavonoid biosynthesis	ko00943	1 out of 169 0.591715976331361%	2 out of 363 0.550964187327824%	0.715066	1
Plant hormone signal transduction	ko04075	1 out of 169 0.591715976331361%	2 out of 363 0.550964187327824%	0.715066	1
Lysine biosynthesis	ko00300	3 out of 169 1.77514792899408%	7 out of 363 1.92837465564738%	0.715212	1
Metabolic pathways	ko01100	121 out of 169 71.5976331360947%	264 out of 363 72.7272727272727%	0.715604	1
Glycine, serine and threonine metabolism	ko00260	5 out of 169 2.9585798816568%	12 out of 363 3.30578512396694%	0.736509	1
Glycerophospholipid metabolism	ko00564	2 out of 169 1.18343195266272%	5 out of 363 1.37741046831956%	0.768199	1
Isoquinoline alkaloid biosynthesis	ko00950	2 out of 169 1.18343195266272%	5 out of 363 1.37741046831956%	0.768199	1
Oxidative phosphorylation	ko00190	2 out of 169 1.18343195266272%	5 out of 363 1.37741046831956%	0.768199	1
Tyrosine metabolism	ko00350	6 out of 169 3.55029585798817%	15 out of 363 4.13223140495868%	0.782302	1
Phenylpropanoid biosynthesis	ko00940	9 out of 169 5.32544378698225%	23 out of 363 6.33608815426997%	0.829649	1
Biosynthesis of cofactors	ko01240	23 out of 169 13.6094674556213%	56 out of 363 15.4269972451791%	0.85099	1
Vitamin B6 metabolism	ko00750	2 out of 169 1.18343195266272%	6 out of 363 1.65289256198347%	0.857008	1
Nicotinate and nicotinamide metabolism	ko00760	5 out of 169 2.9585798816568%	14 out of 363 3.85674931129477%	0.865343	1
alpha-Linolenic acid metabolism	ko00592	3 out of 169 1.77514792899408%	9 out of 363 2.47933884297521%	0.87444	1
Biosynthesis of unsaturated fatty acids	ko01040	2 out of 169 1.18343195266272%	7 out of 363 1.92837465564738%	0.913727	1
Lysine degradation	ko00310	3 out of 169 1.77514792899408%	10 out of 363 2.75482093663912%	0.919577	1
Riboflavin metabolism	ko00740	1 out of 169 0.591715976331361%	4 out of 363 1.10192837465565%	0.919598	1
Valine, leucine and isoleucine degradation	ko00280	1 out of 169 0.591715976331361%	4 out of 363 1.10192837465565%	0.919598	1
Glucosinolate biosynthesis	ko00966	2 out of 169 1.18343195266272%	8 out of 363 2.20385674931129%	0.948857	1
Phenylalanine, tyrosine and tryptophan biosynthesis	ko00400	3 out of 169 1.77514792899408%	11 out of 363 3.03030303030303%	0.949466	1
beta-Alanine metabolism	ko00410	3 out of 169 1.77514792899408%	11 out of 363 3.03030303030303%	0.949466	1
2-Oxocarboxylic acid metabolism	ko01210	9 out of 169 5.32544378698225%	27 out of 363 7.43801652892562%	0.950167	1
Monobactam biosynthesis	ko00261	1 out of 169 0.591715976331361%	5 out of 363 1.37741046831956%	0.957447	1
Tryptophan metabolism	ko00380	2 out of 169 1.18343195266272%	9 out of 363 2.47933884297521%	0.970119	1
Pantothenate and CoA biosynthesis	ko00770	2 out of 169 1.18343195266272%	10 out of 363 2.75482093663912%	0.982755	1
Cyanoamino acid metabolism	ko00460	1 out of 169 0.591715976331361%	7 out of 363 1.92837465564738%	0.98817	1
Tropane, piperidine and pyridine alkaloid biosynthesis	ko00960	1 out of 169 0.591715976331361%	7 out of 363 1.92837465564738%	0.98817	1
Valine, leucine and isoleucine biosynthesis	ko00290	1 out of 169 0.591715976331361%	7 out of 363 1.92837465564738%	0.98817	1

## Sheet: Y-RP VS Q-RP KEGG
KEGG enrichment analysis of differential metabolites between Y-RP and Q-RP
Kegg_pathway	ko_ID	Cluster_frequency	Metabolome_frequency	P-value	Corrected_P-value
ABC transporters	ko02010	35 out of 201 17.4129353233831%	46 out of 363 12.6721763085399%	0.00168854	0.148591
Purine metabolism	ko00230	17 out of 201 8.45771144278607%	20 out of 363 5.50964187327824%	0.00444346	0.391024
Nucleotide metabolism	ko01232	21 out of 201 10.4477611940299%	26 out of 363 7.16253443526171%	0.00496714	0.437109
Linoleic acid metabolism	ko00591	10 out of 201 4.97512437810945%	11 out of 363 3.03030303030303%	0.0136698	1
Galactose metabolism	ko00052	14 out of 201 6.96517412935323%	17 out of 363 4.6831955922865%	0.0176638	1
Flavonoid biosynthesis	ko00941	23 out of 201 11.4427860696517%	32 out of 363 8.81542699724518%	0.0357759	1
alpha-Linolenic acid metabolism	ko00592	8 out of 201 3.98009950248756%	9 out of 363 2.47933884297521%	0.0385746	1
Fructose and mannose metabolism	ko00051	4 out of 201 1.99004975124378%	4 out of 363 1.10192837465565%	0.0927512	1
Amino sugar and nucleotide sugar metabolism	ko00520	10 out of 201 4.97512437810945%	13 out of 363 3.58126721763085%	0.0933888	1
Biosynthesis of nucleotide sugars	ko01250	10 out of 201 4.97512437810945%	13 out of 363 3.58126721763085%	0.0933888	1
Sulfur metabolism	ko00920	6 out of 201 2.98507462686567%	7 out of 363 1.92837465564738%	0.103734	1
Biosynthesis of secondary metabolites	ko01110	89 out of 201 44.2786069651741%	150 out of 363 41.3223140495868%	0.121552	1
Zeatin biosynthesis	ko00908	7 out of 201 3.48258706467662%	9 out of 363 2.47933884297521%	0.151657	1
Inositol phosphate metabolism	ko00562	3 out of 201 1.49253731343284%	3 out of 363 0.826446280991736%	0.168639	1
Pentose phosphate pathway	ko00030	6 out of 201 2.98507462686567%	8 out of 363 2.20385674931129%	0.223824	1
Glycerolipid metabolism	ko00561	4 out of 201 1.99004975124378%	5 out of 363 1.37741046831956%	0.260168	1
Glutathione metabolism	ko00480	7 out of 201 3.48258706467662%	10 out of 363 2.75482093663912%	0.270916	1
Pentose and glucuronate interconversions	ko00040	7 out of 201 3.48258706467662%	10 out of 363 2.75482093663912%	0.270916	1
Biosynthesis of various plant secondary metabolites	ko00999	15 out of 201 7.46268656716418%	24 out of 363 6.61157024793388%	0.305658	1
Indole alkaloid biosynthesis	ko00901	2 out of 201 0.995024875621891%	2 out of 363 0.550964187327824%	0.305922	1
Photosynthesis	ko00195	2 out of 201 0.995024875621891%	2 out of 363 0.550964187327824%	0.305922	1
Glycolysis / Gluconeogenesis	ko00010	5 out of 201 2.48756218905473%	7 out of 363 1.92837465564738%	0.321856	1
Biosynthesis of various alkaloids	ko00996	6 out of 201 2.98507462686567%	9 out of 363 2.47933884297521%	0.368157	1
Butanoate metabolism	ko00650	6 out of 201 2.98507462686567%	9 out of 363 2.47933884297521%	0.368157	1
Cysteine and methionine metabolism	ko00270	10 out of 201 4.97512437810945%	16 out of 363 4.40771349862259%	0.37443	1
Flavone and flavonol biosynthesis	ko00944	10 out of 201 4.97512437810945%	16 out of 363 4.40771349862259%	0.37443	1
Neomycin, kanamycin and gentamicin biosynthesis	ko00524	3 out of 201 1.49253731343284%	4 out of 363 1.10192837465565%	0.3963	1
Propanoate metabolism	ko00640	3 out of 201 1.49253731343284%	4 out of 363 1.10192837465565%	0.3963	1
Stilbenoid, diarylheptanoid and gingerol biosynthesis	ko00945	3 out of 201 1.49253731343284%	4 out of 363 1.10192837465565%	0.3963	1
Biosynthesis of cofactors	ko01240	32 out of 201 15.9203980099502%	56 out of 363 15.4269972451791%	0.444329	1
Glucosinolate biosynthesis	ko00966	5 out of 201 2.48756218905473%	8 out of 363 2.20385674931129%	0.485244	1
Starch and sucrose metabolism	ko00500	5 out of 201 2.48756218905473%	8 out of 363 2.20385674931129%	0.485244	1
Aminoacyl-tRNA biosynthesis	ko00970	10 out of 201 4.97512437810945%	17 out of 363 4.6831955922865%	0.486103	1
D-Amino acid metabolism	ko00470	10 out of 201 4.97512437810945%	17 out of 363 4.6831955922865%	0.486103	1
Lysine degradation	ko00310	6 out of 201 2.98507462686567%	10 out of 363 2.75482093663912%	0.514019	1
Phenylpropanoid biosynthesis	ko00940	13 out of 201 6.46766169154229%	23 out of 363 6.33608815426997%	0.543232	1
Benzoxazinoid biosynthesis	ko00402	1 out of 201 0.497512437810945%	1 out of 363 0.275482093663912%	0.553719	1
Phosphatidylinositol signaling system	ko04070	1 out of 201 0.497512437810945%	1 out of 363 0.275482093663912%	0.553719	1
Polyketide sugar unit biosynthesis	ko00523	1 out of 201 0.497512437810945%	1 out of 363 0.275482093663912%	0.553719	1
Terpenoid backbone biosynthesis	ko00900	1 out of 201 0.497512437810945%	1 out of 363 0.275482093663912%	0.553719	1
Ascorbate and aldarate metabolism	ko00053	8 out of 201 3.98009950248756%	14 out of 363 3.85674931129477%	0.558256	1
Glyoxylate and dicarboxylate metabolism	ko00630	8 out of 201 3.98009950248756%	14 out of 363 3.85674931129477%	0.558256	1
Nicotinate and nicotinamide metabolism	ko00760	8 out of 201 3.98009950248756%	14 out of 363 3.85674931129477%	0.558256	1
Biotin metabolism	ko00780	2 out of 201 0.995024875621891%	3 out of 363 0.826446280991736%	0.580489	1
Pyrimidine metabolism	ko00240	10 out of 201 4.97512437810945%	18 out of 363 4.95867768595041%	0.59241	1
Oxidative phosphorylation	ko00190	3 out of 201 1.49253731343284%	5 out of 363 1.37741046831956%	0.600499	1
Pyruvate metabolism	ko00620	3 out of 201 1.49253731343284%	5 out of 363 1.37741046831956%	0.600499	1
Cyanoamino acid metabolism	ko00460	4 out of 201 1.99004975124378%	7 out of 363 1.92837465564738%	0.617115	1
Lysine biosynthesis	ko00300	4 out of 201 1.99004975124378%	7 out of 363 1.92837465564738%	0.617115	1
Tropane, piperidine and pyridine alkaloid biosynthesis	ko00960	4 out of 201 1.99004975124378%	7 out of 363 1.92837465564738%	0.617115	1
Anthocyanin biosynthesis	ko00942	5 out of 201 2.48756218905473%	9 out of 363 2.47933884297521%	0.631602	1
Glycine, serine and threonine metabolism	ko00260	6 out of 201 2.98507462686567%	12 out of 363 3.30578512396694%	0.751364	1
Ubiquinone and other terpenoid-quinone biosynthesis	ko00130	3 out of 201 1.49253731343284%	6 out of 363 1.65289256198347%	0.752602	1
Alanine, aspartate and glutamate metabolism	ko00250	7 out of 201 3.48258706467662%	14 out of 363 3.85674931129477%	0.754657	1
Riboflavin metabolism	ko00740	2 out of 201 0.995024875621891%	4 out of 363 1.10192837465565%	0.764678	1
Taurine and hypotaurine metabolism	ko00430	2 out of 201 0.995024875621891%	4 out of 363 1.10192837465565%	0.764678	1
Thiamine metabolism	ko00730	2 out of 201 0.995024875621891%	4 out of 363 1.10192837465565%	0.764678	1
Valine, leucine and isoleucine degradation	ko00280	2 out of 201 0.995024875621891%	4 out of 363 1.10192837465565%	0.764678	1
Biosynthesis of amino acids	ko01230	21 out of 201 10.4477611940299%	41 out of 363 11.2947658402204%	0.769217	1
Caffeine metabolism	ko00232	1 out of 201 0.497512437810945%	2 out of 363 0.550964187327824%	0.801516	1
Isoflavonoid biosynthesis	ko00943	1 out of 201 0.497512437810945%	2 out of 363 0.550964187327824%	0.801516	1
Nitrogen metabolism	ko00910	1 out of 201 0.497512437810945%	2 out of 363 0.550964187327824%	0.801516	1
Penicillin and cephalosporin biosynthesis	ko00311	1 out of 201 0.497512437810945%	2 out of 363 0.550964187327824%	0.801516	1
Plant hormone signal transduction	ko04075	1 out of 201 0.497512437810945%	2 out of 363 0.550964187327824%	0.801516	1
Arginine and proline metabolism	ko00330	6 out of 201 2.98507462686567%	13 out of 363 3.58126721763085%	0.832713	1
Arginine biosynthesis	ko00220	5 out of 201 2.48756218905473%	11 out of 363 3.03030303030303%	0.836345	1
Tryptophan metabolism	ko00380	4 out of 201 1.99004975124378%	9 out of 363 2.47933884297521%	0.842893	1
Glycerophospholipid metabolism	ko00564	2 out of 201 0.995024875621891%	5 out of 363 1.37741046831956%	0.874131	1
Histidine metabolism	ko00340	2 out of 201 0.995024875621891%	5 out of 363 1.37741046831956%	0.874131	1
Monobactam biosynthesis	ko00261	2 out of 201 0.995024875621891%	5 out of 363 1.37741046831956%	0.874131	1
Sphingolipid metabolism	ko00600	2 out of 201 0.995024875621891%	5 out of 363 1.37741046831956%	0.874131	1
Phenylalanine metabolism	ko00360	6 out of 201 2.98507462686567%	14 out of 363 3.85674931129477%	0.891256	1
C5-Branched dibasic acid metabolism	ko00660	4 out of 201 1.99004975124378%	10 out of 363 2.75482093663912%	0.905365	1
Pantothenate and CoA biosynthesis	ko00770	4 out of 201 1.99004975124378%	10 out of 363 2.75482093663912%	0.905365	1
Phosphonate and phosphinate metabolism	ko00440	1 out of 201 0.497512437810945%	3 out of 363 0.826446280991736%	0.912029	1
Citrate cycle (TCA cycle)	ko00020	3 out of 201 1.49253731343284%	8 out of 363 2.20385674931129%	0.917355	1
Carbon metabolism	ko01200	10 out of 201 4.97512437810945%	23 out of 363 6.33608815426997%	0.919235	1
Tyrosine metabolism	ko00350	6 out of 201 2.98507462686567%	15 out of 363 4.13223140495868%	0.93144	1
Vitamin B6 metabolism	ko00750	2 out of 201 0.995024875621891%	6 out of 363 1.65289256198347%	0.934896	1
Metabolic pathways	ko01100	140 out of 201 69.6517412935323%	264 out of 363 72.7272727272727%	0.943879	1
Phenylalanine, tyrosine and tryptophan biosynthesis	ko00400	4 out of 201 1.99004975124378%	11 out of 363 3.03030303030303%	0.944805	1
beta-Alanine metabolism	ko00410	4 out of 201 1.99004975124378%	11 out of 363 3.03030303030303%	0.944805	1
Carbon fixation in photosynthetic organisms	ko00710	3 out of 201 1.49253731343284%	9 out of 363 2.47933884297521%	0.954586	1
Sulfur relay system	ko04122	1 out of 201 0.497512437810945%	4 out of 363 1.10192837465565%	0.961146	1
2-Oxocarboxylic acid metabolism	ko01210	11 out of 201 5.4726368159204%	27 out of 363 7.43801652892562%	0.963081	1
Biosynthesis of unsaturated fatty acids	ko01040	2 out of 201 0.995024875621891%	7 out of 363 1.92837465564738%	0.967168	1
Valine, leucine and isoleucine biosynthesis	ko00290	2 out of 201 0.995024875621891%	7 out of 363 1.92837465564738%	0.967168	1
Isoquinoline alkaloid biosynthesis	ko00950	1 out of 201 0.497512437810945%	5 out of 363 1.37741046831956%	0.9829	1

## Sheet: Y-RS VS Q-RS KEGG
KEGG enrichment analysis of differential metabolites between Y-RS and Q-RS
Kegg_pathway	ko_ID	Cluster_frequency	Metabolome_frequency	P-value	Corrected_P-value
Galactose metabolism	ko00052	16 out of 240 6.66666666666667%	17 out of 405 4.19753086419753%	0.00145822	0.141448
Glutathione metabolism	ko00480	10 out of 240 4.16666666666667%	10 out of 405 2.46913580246914%	0.00493938	0.47912
Amino sugar and nucleotide sugar metabolism	ko00520	13 out of 240 5.41666666666667%	14 out of 405 3.45679012345679%	0.00627652	0.608823
Biosynthesis of nucleotide sugars	ko01250	13 out of 240 5.41666666666667%	14 out of 405 3.45679012345679%	0.00627652	0.608823
Pentose and glucuronate interconversions	ko00040	9 out of 240 3.75%	10 out of 405 2.46913580246914%	0.0402207	1
Glycerolipid metabolism	ko00561	5 out of 240 2.08333333333333%	5 out of 405 1.23456790123457%	0.0718348	1
Neomycin, kanamycin and gentamicin biosynthesis	ko00524	5 out of 240 2.08333333333333%	5 out of 405 1.23456790123457%	0.0718348	1
Anthocyanin biosynthesis	ko00942	12 out of 240 5%	15 out of 405 3.7037037037037%	0.0775521	1
Carbon metabolism	ko01200	18 out of 240 7.5%	24 out of 405 5.92592592592593%	0.0777192	1
Carbon fixation in photosynthetic organisms	ko00710	9 out of 240 3.75%	11 out of 405 2.71604938271605%	0.106139	1
Biosynthesis of cofactors	ko01240	41 out of 240 17.0833333333333%	61 out of 405 15.0617283950617%	0.108538	1
Glyoxylate and dicarboxylate metabolism	ko00630	11 out of 240 4.58333333333333%	14 out of 405 3.45679012345679%	0.109072	1
Fructose and mannose metabolism	ko00051	4 out of 240 1.66666666666667%	4 out of 405 0.987654320987654%	0.122058	1
Inositol phosphate metabolism	ko00562	4 out of 240 1.66666666666667%	4 out of 405 0.987654320987654%	0.122058	1
Phosphonate and phosphinate metabolism	ko00440	4 out of 240 1.66666666666667%	4 out of 405 0.987654320987654%	0.122058	1
Propanoate metabolism	ko00640	4 out of 240 1.66666666666667%	4 out of 405 0.987654320987654%	0.122058	1
Glycolysis / Gluconeogenesis	ko00010	6 out of 240 2.5%	7 out of 405 1.72839506172839%	0.146917	1
Carbapenem biosynthesis	ko00332	3 out of 240 1.25%	3 out of 405 0.740740740740741%	0.207035	1
Pentose phosphate pathway	ko00030	7 out of 240 2.91666666666667%	9 out of 405 2.22222222222222%	0.215263	1
Valine, leucine and isoleucine biosynthesis	ko00290	7 out of 240 2.91666666666667%	9 out of 405 2.22222222222222%	0.215263	1
Biosynthesis of amino acids	ko01230	30 out of 240 12.5%	46 out of 405 11.358024691358%	0.23891	1
Biosynthesis of unsaturated fatty acids	ko01040	6 out of 240 2.5%	8 out of 405 1.97530864197531%	0.297937	1
Arginine and proline metabolism	ko00330	11 out of 240 4.58333333333333%	16 out of 405 3.95061728395062%	0.303101	1
2-Oxocarboxylic acid metabolism	ko01210	19 out of 240 7.91666666666667%	29 out of 405 7.16049382716049%	0.306127	1
Folate biosynthesis	ko00790	2 out of 240 0.833333333333333%	2 out of 405 0.493827160493827%	0.350568	1
Nitrogen metabolism	ko00910	2 out of 240 0.833333333333333%	2 out of 405 0.493827160493827%	0.350568	1
Photosynthesis	ko00195	2 out of 240 0.833333333333333%	2 out of 405 0.493827160493827%	0.350568	1
Polyketide sugar unit biosynthesis	ko00523	2 out of 240 0.833333333333333%	2 out of 405 0.493827160493827%	0.350568	1
Pantothenate and CoA biosynthesis	ko00770	7 out of 240 2.91666666666667%	10 out of 405 2.46913580246914%	0.361821	1
Zeatin biosynthesis	ko00908	7 out of 240 2.91666666666667%	10 out of 405 2.46913580246914%	0.361821	1
Lysine biosynthesis	ko00300	5 out of 240 2.08333333333333%	7 out of 405 1.72839506172839%	0.402686	1
Sulfur metabolism	ko00920	5 out of 240 2.08333333333333%	7 out of 405 1.72839506172839%	0.402686	1
Ubiquinone and other terpenoid-quinone biosynthesis	ko00130	5 out of 240 2.08333333333333%	7 out of 405 1.72839506172839%	0.402686	1
Tyrosine metabolism	ko00350	11 out of 240 4.58333333333333%	17 out of 405 4.19753086419753%	0.420844	1
Ascorbate and aldarate metabolism	ko00053	9 out of 240 3.75%	14 out of 405 3.45679012345679%	0.461831	1
Isoflavonoid biosynthesis	ko00943	3 out of 240 1.25%	4 out of 405 0.987654320987654%	0.461967	1
Stilbenoid, diarylheptanoid and gingerol biosynthesis	ko00945	3 out of 240 1.25%	4 out of 405 0.987654320987654%	0.461967	1
Starch and sucrose metabolism	ko00500	6 out of 240 2.5%	9 out of 405 2.22222222222222%	0.463285	1
beta-Alanine metabolism	ko00410	7 out of 240 2.91666666666667%	11 out of 405 2.71604938271605%	0.51209	1
Glycerophospholipid metabolism	ko00564	4 out of 240 1.66666666666667%	6 out of 405 1.48148148148148%	0.528868	1
Pyruvate metabolism	ko00620	4 out of 240 1.66666666666667%	6 out of 405 1.48148148148148%	0.528868	1
Pyrimidine metabolism	ko00240	11 out of 240 4.58333333333333%	18 out of 405 4.44444444444444%	0.538024	1
Citrate cycle (TCA cycle)	ko00020	5 out of 240 2.08333333333333%	8 out of 405 1.97530864197531%	0.577269	1
Arachidonic acid metabolism	ko00590	1 out of 240 0.416666666666667%	1 out of 405 0.246913580246914%	0.592593	1
Ether lipid metabolism	ko00565	1 out of 240 0.416666666666667%	1 out of 405 0.246913580246914%	0.592593	1
Lipoic acid metabolism	ko00785	1 out of 240 0.416666666666667%	1 out of 405 0.246913580246914%	0.592593	1
Phosphatidylinositol signaling system	ko04070	1 out of 240 0.416666666666667%	1 out of 405 0.246913580246914%	0.592593	1
Porphyrin metabolism	ko00860	1 out of 240 0.416666666666667%	1 out of 405 0.246913580246914%	0.592593	1
Selenocompound metabolism	ko00450	1 out of 240 0.416666666666667%	1 out of 405 0.246913580246914%	0.592593	1
Terpenoid backbone biosynthesis	ko00900	1 out of 240 0.416666666666667%	1 out of 405 0.246913580246914%	0.592593	1
Purine metabolism	ko00230	13 out of 240 5.41666666666667%	22 out of 405 5.4320987654321%	0.598937	1
Lysine degradation	ko00310	6 out of 240 2.5%	10 out of 405 2.46913580246914%	0.61548	1
Biosynthesis of secondary metabolites	ko01110	98 out of 240 40.8333333333333%	167 out of 405 41.2345679012346%	0.618482	1
Phenylalanine metabolism	ko00360	10 out of 240 4.16666666666667%	17 out of 405 4.19753086419753%	0.618522	1
Phenylpropanoid biosynthesis	ko00940	14 out of 240 5.83333333333333%	24 out of 405 5.92592592592593%	0.625194	1
Betalain biosynthesis	ko00965	2 out of 240 0.833333333333333%	3 out of 405 0.740740740740741%	0.637634	1
Biotin metabolism	ko00780	2 out of 240 0.833333333333333%	3 out of 405 0.740740740740741%	0.637634	1
Glycine, serine and threonine metabolism	ko00260	7 out of 240 2.91666666666667%	12 out of 405 2.96296296296296%	0.64718	1
Flavonoid biosynthesis	ko00941	19 out of 240 7.91666666666667%	33 out of 405 8.14814814814815%	0.654561	1
Flavone and flavonol biosynthesis	ko00944	12 out of 240 5%	21 out of 405 5.18518518518519%	0.670001	1
Isoquinoline alkaloid biosynthesis	ko00950	3 out of 240 1.25%	5 out of 405 1.23456790123457%	0.67049	1
Valine, leucine and isoleucine degradation	ko00280	3 out of 240 1.25%	5 out of 405 1.23456790123457%	0.67049	1
Alanine, aspartate and glutamate metabolism	ko00250	8 out of 240 3.33333333333333%	14 out of 405 3.45679012345679%	0.674318	1
Nicotinate and nicotinamide metabolism	ko00760	8 out of 240 3.33333333333333%	14 out of 405 3.45679012345679%	0.674318	1
Tropane, piperidine and pyridine alkaloid biosynthesis	ko00960	4 out of 240 1.66666666666667%	7 out of 405 1.72839506172839%	0.69711	1
Butanoate metabolism	ko00650	5 out of 240 2.08333333333333%	9 out of 405 2.22222222222222%	0.71975	1
Metabolic pathways	ko01100	169 out of 240 70.4166666666667%	289 out of 405 71.358024691358%	0.730797	1
ABC transporters	ko02010	28 out of 240 11.6666666666667%	50 out of 405 12.3456790123457%	0.744839	1
Cysteine and methionine metabolism	ko00270	9 out of 240 3.75%	17 out of 405 4.19753086419753%	0.787532	1
D-Amino acid metabolism	ko00470	10 out of 240 4.16666666666667%	19 out of 405 4.69135802469136%	0.800786	1
Fatty acid biosynthesis	ko00061	3 out of 240 1.25%	6 out of 405 1.48148148148148%	0.812111	1
Sulfur relay system	ko04122	2 out of 240 0.833333333333333%	4 out of 405 0.987654320987654%	0.813302	1
Taurine and hypotaurine metabolism	ko00430	2 out of 240 0.833333333333333%	4 out of 405 0.987654320987654%	0.813302	1
Caffeine metabolism	ko00232	1 out of 240 0.416666666666667%	2 out of 405 0.493827160493827%	0.834617	1
Fatty acid metabolism	ko01212	1 out of 240 0.416666666666667%	2 out of 405 0.493827160493827%	0.834617	1
Indole alkaloid biosynthesis	ko00901	1 out of 240 0.416666666666667%	2 out of 405 0.493827160493827%	0.834617	1
Penicillin and cephalosporin biosynthesis	ko00311	1 out of 240 0.416666666666667%	2 out of 405 0.493827160493827%	0.834617	1
Nucleotide metabolism	ko01232	14 out of 240 5.83333333333333%	27 out of 405 6.66666666666667%	0.84458	1
Arginine biosynthesis	ko00220	5 out of 240 2.08333333333333%	11 out of 405 2.71604938271605%	0.894414	1
Biosynthesis of various alkaloids	ko00996	4 out of 240 1.66666666666667%	9 out of 405 2.22222222222222%	0.894712	1
Vitamin B6 metabolism	ko00750	3 out of 240 1.25%	7 out of 405 1.72839506172839%	0.898362	1
Histidine metabolism	ko00340	2 out of 240 0.833333333333333%	5 out of 405 1.23456790123457%	0.908509	1
Oxidative phosphorylation	ko00190	2 out of 240 0.833333333333333%	5 out of 405 1.23456790123457%	0.908509	1
Sphingolipid metabolism	ko00600	2 out of 240 0.833333333333333%	5 out of 405 1.23456790123457%	0.908509	1
Aminoacyl-tRNA biosynthesis	ko00970	8 out of 240 3.33333333333333%	18 out of 405 4.44444444444444%	0.938694	1
C5-Branched dibasic acid metabolism	ko00660	4 out of 240 1.66666666666667%	10 out of 405 2.46913580246914%	0.94184	1
Tryptophan metabolism	ko00380	4 out of 240 1.66666666666667%	10 out of 405 2.46913580246914%	0.94184	1
Cyanoamino acid metabolism	ko00460	3 out of 240 1.25%	8 out of 405 1.97530864197531%	0.947209	1
Glucosinolate biosynthesis	ko00966	3 out of 240 1.25%	8 out of 405 1.97530864197531%	0.947209	1
Biosynthesis of various plant secondary metabolites	ko00999	11 out of 240 4.58333333333333%	25 out of 405 6.17283950617284%	0.964039	1
Phenylalanine, tyrosine and tryptophan biosynthesis	ko00400	4 out of 240 1.66666666666667%	11 out of 405 2.71604938271605%	0.96894	1
Cutin, suberine and wax biosynthesis	ko00073	1 out of 240 0.416666666666667%	4 out of 405 0.987654320987654%	0.973044	1
Riboflavin metabolism	ko00740	1 out of 240 0.416666666666667%	4 out of 405 0.987654320987654%	0.973044	1
Thiamine metabolism	ko00730	1 out of 240 0.416666666666667%	4 out of 405 0.987654320987654%	0.973044	1
alpha-Linolenic acid metabolism	ko00592	3 out of 240 1.25%	10 out of 405 2.46913580246914%	0.987007	1
Monobactam biosynthesis	ko00261	1 out of 240 0.416666666666667%	5 out of 405 1.23456790123457%	0.989177	1
Linoleic acid metabolism	ko00591	4 out of 240 1.66666666666667%	13 out of 405 3.20987654320988%	0.991843	1

## Sheet: Q-R VS Q-RP KEGG
KEGG enrichment analysis of differential metabolites between Q-R and Q-RP
Kegg_pathway	ko_ID	Cluster_frequency	Metabolome_frequency	P-value	Corrected_P-value
Biosynthesis of various plant secondary metabolites	ko00999	6 out of 28 21.4285714285714%	24 out of 363 6.61157024793388%	0.00620027	0.23561
Linoleic acid metabolism	ko00591	4 out of 28 14.2857142857143%	11 out of 363 3.03030303030303%	0.00646395	0.24563
Purine metabolism	ko00230	5 out of 28 17.8571428571429%	20 out of 363 5.50964187327824%	0.0130166	0.494631
Phenylpropanoid biosynthesis	ko00940	5 out of 28 17.8571428571429%	23 out of 363 6.33608815426997%	0.0239177	0.908874
Oxidative phosphorylation	ko00190	2 out of 28 7.14285714285714%	5 out of 363 1.37741046831956%	0.0496684	1
Glucosinolate biosynthesis	ko00966	2 out of 28 7.14285714285714%	8 out of 363 2.20385674931129%	0.120309	1
Nucleotide metabolism	ko01232	4 out of 28 14.2857142857143%	26 out of 363 7.16253443526171%	0.129051	1
Biosynthesis of various alkaloids	ko00996	2 out of 28 7.14285714285714%	9 out of 363 2.47933884297521%	0.14746	1
alpha-Linolenic acid metabolism	ko00592	2 out of 28 7.14285714285714%	9 out of 363 2.47933884297521%	0.14746	1
Photosynthesis	ko00195	1 out of 28 3.57142857142857%	2 out of 363 0.550964187327824%	0.148517	1
Phenylalanine, tyrosine and tryptophan biosynthesis	ko00400	2 out of 28 7.14285714285714%	11 out of 363 3.03030303030303%	0.20489	1
Phosphonate and phosphinate metabolism	ko00440	1 out of 28 3.57142857142857%	3 out of 363 0.826446280991736%	0.21456	1
Biosynthesis of secondary metabolites	ko01110	14 out of 28 50%	150 out of 363 41.3223140495868%	0.219409	1
Sulfur relay system	ko04122	1 out of 28 3.57142857142857%	4 out of 363 1.10192837465565%	0.27565	1
Thiamine metabolism	ko00730	1 out of 28 3.57142857142857%	4 out of 363 1.10192837465565%	0.27565	1
Phenylalanine metabolism	ko00360	2 out of 28 7.14285714285714%	14 out of 363 3.85674931129477%	0.294601	1
Pyruvate metabolism	ko00620	1 out of 28 3.57142857142857%	5 out of 363 1.37741046831956%	0.332145	1
Aminoacyl-tRNA biosynthesis	ko00970	2 out of 28 7.14285714285714%	17 out of 363 4.6831955922865%	0.383574	1
D-Amino acid metabolism	ko00470	2 out of 28 7.14285714285714%	17 out of 363 4.6831955922865%	0.383574	1
Cyanoamino acid metabolism	ko00460	1 out of 28 3.57142857142857%	7 out of 363 1.92837465564738%	0.432663	1
Tropane, piperidine and pyridine alkaloid biosynthesis	ko00960	1 out of 28 3.57142857142857%	7 out of 363 1.92837465564738%	0.432663	1
Citrate cycle (TCA cycle)	ko00020	1 out of 28 3.57142857142857%	8 out of 363 2.20385674931129%	0.477285	1
Butanoate metabolism	ko00650	1 out of 28 3.57142857142857%	9 out of 363 2.47933884297521%	0.518514	1
Tryptophan metabolism	ko00380	1 out of 28 3.57142857142857%	9 out of 363 2.47933884297521%	0.518514	1
Zeatin biosynthesis	ko00908	1 out of 28 3.57142857142857%	9 out of 363 2.47933884297521%	0.518514	1
Arginine biosynthesis	ko00220	1 out of 28 3.57142857142857%	11 out of 363 3.03030303030303%	0.591768	1
Biosynthesis of amino acids	ko01230	3 out of 28 10.7142857142857%	41 out of 363 11.2947658402204%	0.636458	1
2-Oxocarboxylic acid metabolism	ko01210	2 out of 28 7.14285714285714%	27 out of 363 7.43801652892562%	0.637644	1
Biosynthesis of cofactors	ko01240	4 out of 28 14.2857142857143%	56 out of 363 15.4269972451791%	0.655276	1
Alanine, aspartate and glutamate metabolism	ko00250	1 out of 28 3.57142857142857%	14 out of 363 3.85674931129477%	0.681879	1
Nicotinate and nicotinamide metabolism	ko00760	1 out of 28 3.57142857142857%	14 out of 363 3.85674931129477%	0.681879	1
Tyrosine metabolism	ko00350	1 out of 28 3.57142857142857%	15 out of 363 4.13223140495868%	0.707401	1
ABC transporters	ko02010	3 out of 28 10.7142857142857%	46 out of 363 12.6721763085399%	0.71779	1
Cysteine and methionine metabolism	ko00270	1 out of 28 3.57142857142857%	16 out of 363 4.40771349862259%	0.730944	1
Flavone and flavonol biosynthesis	ko00944	1 out of 28 3.57142857142857%	16 out of 363 4.40771349862259%	0.730944	1
Flavonoid biosynthesis	ko00941	2 out of 28 7.14285714285714%	32 out of 363 8.81542699724518%	0.732131	1
Metabolic pathways	ko01100	19 out of 28 67.8571428571429%	264 out of 363 72.7272727272727%	0.79739	1
Carbon metabolism	ko01200	1 out of 28 3.57142857142857%	23 out of 363 6.33608815426997%	0.851497	1

## Sheet: Q-R VS Q-RS KEGG
KEGG enrichment analysis of differential metabolites between Q-R and Q-RS
Kegg_pathway	ko_ID	Cluster_frequency	Metabolome_frequency	P-value	Corrected_P-value
Flavonoid biosynthesis	ko00941	29 out of 286 10.1398601398601%	33 out of 405 8.14814814814815%	0.0144629	1
Glyoxylate and dicarboxylate metabolism	ko00630	13 out of 286 4.54545454545455%	14 out of 405 3.45679012345679%	0.0494815	1
Biosynthesis of unsaturated fatty acids	ko01040	8 out of 286 2.7972027972028%	8 out of 405 1.97530864197531%	0.0600628	1
Cysteine and methionine metabolism	ko00270	15 out of 286 5.24475524475525%	17 out of 405 4.19753086419753%	0.0808569	1
Sulfur metabolism	ko00920	7 out of 286 2.44755244755245%	7 out of 405 1.72839506172839%	0.085681	1
Anthocyanin biosynthesis	ko00942	13 out of 286 4.54545454545455%	15 out of 405 3.7037037037037%	0.13288	1
Biosynthesis of amino acids	ko01230	36 out of 286 12.5874125874126%	46 out of 405 11.358024691358%	0.14945	1
Biosynthesis of secondary metabolites	ko01110	123 out of 286 43.006993006993%	167 out of 405 41.2345679012346%	0.155622	1
Glutathione metabolism	ko00480	9 out of 286 3.14685314685315%	10 out of 405 2.46913580246914%	0.15581	1
Purine metabolism	ko00230	18 out of 286 6.29370629370629%	22 out of 405 5.4320987654321%	0.173109	1
Flavone and flavonol biosynthesis	ko00944	17 out of 286 5.94405594405594%	21 out of 405 5.18518518518519%	0.20889	1
Carbon metabolism	ko01200	19 out of 286 6.64335664335664%	24 out of 405 5.92592592592593%	0.241519	1
Inositol phosphate metabolism	ko00562	4 out of 286 1.3986013986014%	4 out of 405 0.987654320987654%	0.247143	1
Phosphonate and phosphinate metabolism	ko00440	4 out of 286 1.3986013986014%	4 out of 405 0.987654320987654%	0.247143	1
Propanoate metabolism	ko00640	4 out of 286 1.3986013986014%	4 out of 405 0.987654320987654%	0.247143	1
Stilbenoid, diarylheptanoid and gingerol biosynthesis	ko00945	4 out of 286 1.3986013986014%	4 out of 405 0.987654320987654%	0.247143	1
Sulfur relay system	ko04122	4 out of 286 1.3986013986014%	4 out of 405 0.987654320987654%	0.247143	1
Taurine and hypotaurine metabolism	ko00430	4 out of 286 1.3986013986014%	4 out of 405 0.987654320987654%	0.247143	1
Citrate cycle (TCA cycle)	ko00020	7 out of 286 2.44755244755245%	8 out of 405 1.97530864197531%	0.265008	1
Biosynthesis of cofactors	ko01240	45 out of 286 15.7342657342657%	61 out of 405 15.0617283950617%	0.336655	1
2-Oxocarboxylic acid metabolism	ko01210	22 out of 286 7.69230769230769%	29 out of 405 7.16049382716049%	0.340908	1
Aminoacyl-tRNA biosynthesis	ko00970	14 out of 286 4.89510489510489%	18 out of 405 4.44444444444444%	0.34936	1
Carbapenem biosynthesis	ko00332	3 out of 286 1.04895104895105%	3 out of 405 0.740740740740741%	0.351065	1
Alanine, aspartate and glutamate metabolism	ko00250	11 out of 286 3.84615384615385%	14 out of 405 3.45679012345679%	0.371026	1
Amino sugar and nucleotide sugar metabolism	ko00520	11 out of 286 3.84615384615385%	14 out of 405 3.45679012345679%	0.371026	1
Biosynthesis of nucleotide sugars	ko01250	11 out of 286 3.84615384615385%	14 out of 405 3.45679012345679%	0.371026	1
Pentose and glucuronate interconversions	ko00040	8 out of 286 2.7972027972028%	10 out of 405 2.46913580246914%	0.397223	1
alpha-Linolenic acid metabolism	ko00592	8 out of 286 2.7972027972028%	10 out of 405 2.46913580246914%	0.397223	1
Fatty acid biosynthesis	ko00061	5 out of 286 1.74825174825175%	6 out of 405 1.48148148148148%	0.432331	1
Glycerophospholipid metabolism	ko00564	5 out of 286 1.74825174825175%	6 out of 405 1.48148148148148%	0.432331	1
Nucleotide metabolism	ko01232	20 out of 286 6.99300699300699%	27 out of 405 6.66666666666667%	0.435202	1
Arginine and proline metabolism	ko00330	12 out of 286 4.1958041958042%	16 out of 405 3.95061728395062%	0.469822	1
Butanoate metabolism	ko00650	7 out of 286 2.44755244755245%	9 out of 405 2.22222222222222%	0.478213	1
Valine, leucine and isoleucine biosynthesis	ko00290	7 out of 286 2.44755244755245%	9 out of 405 2.22222222222222%	0.478213	1
Caffeine metabolism	ko00232	2 out of 286 0.699300699300699%	2 out of 405 0.493827160493827%	0.498166	1
Fatty acid metabolism	ko01212	2 out of 286 0.699300699300699%	2 out of 405 0.493827160493827%	0.498166	1
Nitrogen metabolism	ko00910	2 out of 286 0.699300699300699%	2 out of 405 0.493827160493827%	0.498166	1
Photosynthesis	ko00195	2 out of 286 0.699300699300699%	2 out of 405 0.493827160493827%	0.498166	1
Histidine metabolism	ko00340	4 out of 286 1.3986013986014%	5 out of 405 1.23456790123457%	0.54051	1
Monobactam biosynthesis	ko00261	4 out of 286 1.3986013986014%	5 out of 405 1.23456790123457%	0.54051	1
Neomycin, kanamycin and gentamicin biosynthesis	ko00524	4 out of 286 1.3986013986014%	5 out of 405 1.23456790123457%	0.54051	1
Pyrimidine metabolism	ko00240	13 out of 286 4.54545454545455%	18 out of 405 4.44444444444444%	0.557565	1
Arginine biosynthesis	ko00220	8 out of 286 2.7972027972028%	11 out of 405 2.71604938271605%	0.587909	1
Carbon fixation in photosynthetic organisms	ko00710	8 out of 286 2.7972027972028%	11 out of 405 2.71604938271605%	0.587909	1
beta-Alanine metabolism	ko00410	8 out of 286 2.7972027972028%	11 out of 405 2.71604938271605%	0.587909	1
Ascorbate and aldarate metabolism	ko00053	10 out of 286 3.4965034965035%	14 out of 405 3.45679012345679%	0.605114	1
Tyrosine metabolism	ko00350	12 out of 286 4.1958041958042%	17 out of 405 4.19753086419753%	0.620128	1
Glycolysis / Gluconeogenesis	ko00010	5 out of 286 1.74825174825175%	7 out of 405 1.72839506172839%	0.661703	1
Ubiquinone and other terpenoid-quinone biosynthesis	ko00130	5 out of 286 1.74825174825175%	7 out of 405 1.72839506172839%	0.661703	1
Isoflavonoid biosynthesis	ko00943	3 out of 286 1.04895104895105%	4 out of 405 0.987654320987654%	0.662832	1
Pantothenate and CoA biosynthesis	ko00770	7 out of 286 2.44755244755245%	10 out of 405 2.46913580246914%	0.667191	1
D-Amino acid metabolism	ko00470	13 out of 286 4.54545454545455%	19 out of 405 4.69135802469136%	0.690451	1
Arachidonic acid metabolism	ko00590	1 out of 286 0.34965034965035%	1 out of 405 0.246913580246914%	0.706173	1
Ether lipid metabolism	ko00565	1 out of 286 0.34965034965035%	1 out of 405 0.246913580246914%	0.706173	1
Fatty acid degradation	ko00071	1 out of 286 0.34965034965035%	1 out of 405 0.246913580246914%	0.706173	1
Fatty acid elongation	ko00062	1 out of 286 0.34965034965035%	1 out of 405 0.246913580246914%	0.706173	1
Lipoic acid metabolism	ko00785	1 out of 286 0.34965034965035%	1 out of 405 0.246913580246914%	0.706173	1
One carbon pool by folate	ko00670	1 out of 286 0.34965034965035%	1 out of 405 0.246913580246914%	0.706173	1
Phosphatidylinositol signaling system	ko04070	1 out of 286 0.34965034965035%	1 out of 405 0.246913580246914%	0.706173	1
Porphyrin metabolism	ko00860	1 out of 286 0.34965034965035%	1 out of 405 0.246913580246914%	0.706173	1
Selenocompound metabolism	ko00450	1 out of 286 0.34965034965035%	1 out of 405 0.246913580246914%	0.706173	1
Terpenoid backbone biosynthesis	ko00900	1 out of 286 0.34965034965035%	1 out of 405 0.246913580246914%	0.706173	1
ABC transporters	ko02010	34 out of 286 11.8881118881119%	50 out of 405 12.3456790123457%	0.729183	1
Metabolic pathways	ko01100	202 out of 286 70.6293706293706%	289 out of 405 71.358024691358%	0.732007	1
Pentose phosphate pathway	ko00030	6 out of 286 2.0979020979021%	9 out of 405 2.22222222222222%	0.745481	1
Pyruvate metabolism	ko00620	4 out of 286 1.3986013986014%	6 out of 405 1.48148148148148%	0.756868	1
Betalain biosynthesis	ko00965	2 out of 286 0.699300699300699%	3 out of 405 0.740740740740741%	0.792369	1
Biotin metabolism	ko00780	2 out of 286 0.699300699300699%	3 out of 405 0.740740740740741%	0.792369	1
Phenylalanine metabolism	ko00360	11 out of 286 3.84615384615385%	17 out of 405 4.19753086419753%	0.79667	1
Nicotinate and nicotinamide metabolism	ko00760	9 out of 286 3.14685314685315%	14 out of 405 3.45679012345679%	0.799483	1
Cyanoamino acid metabolism	ko00460	5 out of 286 1.74825174825175%	8 out of 405 1.97530864197531%	0.819036	1
Glucosinolate biosynthesis	ko00966	5 out of 286 1.74825174825175%	8 out of 405 1.97530864197531%	0.819036	1
Biosynthesis of various plant secondary metabolites	ko00999	16 out of 286 5.59440559440559%	25 out of 405 6.17283950617284%	0.836136	1
Glycerolipid metabolism	ko00561	3 out of 286 1.04895104895105%	5 out of 405 1.23456790123457%	0.846316	1
Oxidative phosphorylation	ko00190	3 out of 286 1.04895104895105%	5 out of 405 1.23456790123457%	0.846316	1
Sphingolipid metabolism	ko00600	3 out of 286 1.04895104895105%	5 out of 405 1.23456790123457%	0.846316	1
Valine, leucine and isoleucine degradation	ko00280	3 out of 286 1.04895104895105%	5 out of 405 1.23456790123457%	0.846316	1
Linoleic acid metabolism	ko00591	8 out of 286 2.7972027972028%	13 out of 405 3.20987654320988%	0.850722	1
Zeatin biosynthesis	ko00908	6 out of 286 2.0979020979021%	10 out of 405 2.46913580246914%	0.862917	1
Phenylpropanoid biosynthesis	ko00940	15 out of 286 5.24475524475525%	24 out of 405 5.92592592592593%	0.869898	1
Lysine biosynthesis	ko00300	4 out of 286 1.3986013986014%	7 out of 405 1.72839506172839%	0.883754	1
Glycine, serine and threonine metabolism	ko00260	7 out of 286 2.44755244755245%	12 out of 405 2.96296296296296%	0.895025	1
Biosynthesis of various alkaloids	ko00996	5 out of 286 1.74825174825175%	9 out of 405 2.22222222222222%	0.910978	1
Folate biosynthesis	ko00790	1 out of 286 0.34965034965035%	2 out of 405 0.493827160493827%	0.914179	1
Indole alkaloid biosynthesis	ko00901	1 out of 286 0.34965034965035%	2 out of 405 0.493827160493827%	0.914179	1
Plant hormone signal transduction	ko04075	1 out of 286 0.34965034965035%	2 out of 405 0.493827160493827%	0.914179	1
Polyketide sugar unit biosynthesis	ko00523	1 out of 286 0.34965034965035%	2 out of 405 0.493827160493827%	0.914179	1
Cutin, suberine and wax biosynthesis	ko00073	2 out of 286 0.699300699300699%	4 out of 405 0.987654320987654%	0.921906	1
Fructose and mannose metabolism	ko00051	2 out of 286 0.699300699300699%	4 out of 405 0.987654320987654%	0.921906	1
Riboflavin metabolism	ko00740	2 out of 286 0.699300699300699%	4 out of 405 0.987654320987654%	0.921906	1
Thiamine metabolism	ko00730	2 out of 286 0.699300699300699%	4 out of 405 0.987654320987654%	0.921906	1
C5-Branched dibasic acid metabolism	ko00660	5 out of 286 1.74825174825175%	10 out of 405 2.46913580246914%	0.959039	1
Galactose metabolism	ko00052	9 out of 286 3.14685314685315%	17 out of 405 4.19753086419753%	0.967658	1
Isoquinoline alkaloid biosynthesis	ko00950	2 out of 286 0.699300699300699%	5 out of 405 1.23456790123457%	0.972299	1
Tropane, piperidine and pyridine alkaloid biosynthesis	ko00960	3 out of 286 1.04895104895105%	7 out of 405 1.72839506172839%	0.974772	1
Vitamin B6 metabolism	ko00750	3 out of 286 1.04895104895105%	7 out of 405 1.72839506172839%	0.974772	1
Starch and sucrose metabolism	ko00500	4 out of 286 1.3986013986014%	9 out of 405 2.22222222222222%	0.978468	1
Lysine degradation	ko00310	4 out of 286 1.3986013986014%	10 out of 405 2.46913580246914%	0.991421	1
Tryptophan metabolism	ko00380	4 out of 286 1.3986013986014%	10 out of 405 2.46913580246914%	0.991421	1
Phenylalanine, tyrosine and tryptophan biosynthesis	ko00400	4 out of 286 1.3986013986014%	11 out of 405 2.71604938271605%	0.996714	1

## Sheet: Q-RP VS Q-RS KEGG
KEGG enrichment analysis of differential metabolites between Q-RP and Q-RS
Kegg_pathway	ko_ID	Cluster_frequency	Metabolome_frequency	P-value	Corrected_P-value
Anthocyanin biosynthesis	ko00942	15 out of 290 5.17241379310345%	15 out of 405 3.7037037037037%	0.00600033	0.600033
Purine metabolism	ko00230	20 out of 290 6.89655172413793%	22 out of 405 5.4320987654321%	0.0264844	1
Flavonoid biosynthesis	ko00941	28 out of 290 9.6551724137931%	33 out of 405 8.14814814814815%	0.0541453	1
Biosynthesis of unsaturated fatty acids	ko01040	8 out of 290 2.75862068965517%	8 out of 405 1.97530864197531%	0.0672137	1
Nucleotide metabolism	ko01232	23 out of 290 7.93103448275862%	27 out of 405 6.66666666666667%	0.0756675	1
Sulfur metabolism	ko00920	7 out of 290 2.41379310344828%	7 out of 405 1.72839506172839%	0.0945267	1
Flavone and flavonol biosynthesis	ko00944	18 out of 290 6.20689655172414%	21 out of 405 5.18518518518519%	0.106356	1
Amino sugar and nucleotide sugar metabolism	ko00520	12 out of 290 4.13793103448276%	14 out of 405 3.45679012345679%	0.1896	1
Biosynthesis of nucleotide sugars	ko01250	12 out of 290 4.13793103448276%	14 out of 405 3.45679012345679%	0.1896	1
Pyrimidine metabolism	ko00240	15 out of 290 5.17241379310345%	18 out of 405 4.44444444444444%	0.19745	1
Cysteine and methionine metabolism	ko00270	14 out of 290 4.82758620689655%	17 out of 405 4.19753086419753%	0.239121	1
Inositol phosphate metabolism	ko00562	4 out of 290 1.37931034482759%	4 out of 405 0.987654320987654%	0.261338	1
Phosphonate and phosphinate metabolism	ko00440	4 out of 290 1.37931034482759%	4 out of 405 0.987654320987654%	0.261338	1
Propanoate metabolism	ko00640	4 out of 290 1.37931034482759%	4 out of 405 0.987654320987654%	0.261338	1
Stilbenoid, diarylheptanoid and gingerol biosynthesis	ko00945	4 out of 290 1.37931034482759%	4 out of 405 0.987654320987654%	0.261338	1
Sulfur relay system	ko04122	4 out of 290 1.37931034482759%	4 out of 405 0.987654320987654%	0.261338	1
Biosynthesis of amino acids	ko01230	35 out of 290 12.0689655172414%	46 out of 405 11.358024691358%	0.298841	1
Carbapenem biosynthesis	ko00332	3 out of 290 1.03448275862069%	3 out of 405 0.740740740740741%	0.366055	1
Aminoacyl-tRNA biosynthesis	ko00970	14 out of 290 4.82758620689655%	18 out of 405 4.44444444444444%	0.384967	1
Glyoxylate and dicarboxylate metabolism	ko00630	11 out of 290 3.79310344827586%	14 out of 405 3.45679012345679%	0.402952	1
Glutathione metabolism	ko00480	8 out of 290 2.75862068965517%	10 out of 405 2.46913580246914%	0.424753	1
Pantothenate and CoA biosynthesis	ko00770	8 out of 290 2.75862068965517%	10 out of 405 2.46913580246914%	0.424753	1
Carbon metabolism	ko01200	18 out of 290 6.20689655172414%	24 out of 405 5.92592592592593%	0.453594	1
Fatty acid biosynthesis	ko00061	5 out of 290 1.72413793103448%	6 out of 405 1.48148148148148%	0.454327	1
Glycerophospholipid metabolism	ko00564	5 out of 290 1.72413793103448%	6 out of 405 1.48148148148148%	0.454327	1
Valine, leucine and isoleucine biosynthesis	ko00290	7 out of 290 2.41379310344828%	9 out of 405 2.22222222222222%	0.505323	1
Arginine and proline metabolism	ko00330	12 out of 290 4.13793103448276%	16 out of 405 3.95061728395062%	0.505788	1
Caffeine metabolism	ko00232	2 out of 290 0.689655172413793%	2 out of 405 0.493827160493827%	0.512223	1
Fatty acid metabolism	ko01212	2 out of 290 0.689655172413793%	2 out of 405 0.493827160493827%	0.512223	1
Folate biosynthesis	ko00790	2 out of 290 0.689655172413793%	2 out of 405 0.493827160493827%	0.512223	1
Nitrogen metabolism	ko00910	2 out of 290 0.689655172413793%	2 out of 405 0.493827160493827%	0.512223	1
Photosynthesis	ko00195	2 out of 290 0.689655172413793%	2 out of 405 0.493827160493827%	0.512223	1
Biosynthesis of cofactors	ko01240	44 out of 290 15.1724137931034%	61 out of 405 15.0617283950617%	0.528177	1
Monobactam biosynthesis	ko00261	4 out of 290 1.37931034482759%	5 out of 405 1.23456790123457%	0.561127	1
Neomycin, kanamycin and gentamicin biosynthesis	ko00524	4 out of 290 1.37931034482759%	5 out of 405 1.23456790123457%	0.561127	1
Citrate cycle (TCA cycle)	ko00020	6 out of 290 2.06896551724138%	8 out of 405 1.97530864197531%	0.592701	1
Biosynthesis of secondary metabolites	ko01110	119 out of 290 41.0344827586207%	167 out of 405 41.2345679012346%	0.596542	1
Carbon fixation in photosynthetic organisms	ko00710	8 out of 290 2.75862068965517%	11 out of 405 2.71604938271605%	0.617168	1
beta-Alanine metabolism	ko00410	8 out of 290 2.75862068965517%	11 out of 405 2.71604938271605%	0.617168	1
Alanine, aspartate and glutamate metabolism	ko00250	10 out of 290 3.44827586206897%	14 out of 405 3.45679012345679%	0.637639	1
Ascorbate and aldarate metabolism	ko00053	10 out of 290 3.44827586206897%	14 out of 405 3.45679012345679%	0.637639	1
Phenylalanine metabolism	ko00360	12 out of 290 4.13793103448276%	17 out of 405 4.19753086419753%	0.655491	1
Tyrosine metabolism	ko00350	12 out of 290 4.13793103448276%	17 out of 405 4.19753086419753%	0.655491	1
Cutin, suberine and wax biosynthesis	ko00073	3 out of 290 1.03448275862069%	4 out of 405 0.987654320987654%	0.680208	1
Fructose and mannose metabolism	ko00051	3 out of 290 1.03448275862069%	4 out of 405 0.987654320987654%	0.680208	1
Isoflavonoid biosynthesis	ko00943	3 out of 290 1.03448275862069%	4 out of 405 0.987654320987654%	0.680208	1
Taurine and hypotaurine metabolism	ko00430	3 out of 290 1.03448275862069%	4 out of 405 0.987654320987654%	0.680208	1
Glycolysis / Gluconeogenesis	ko00010	5 out of 290 1.72413793103448%	7 out of 405 1.72839506172839%	0.683988	1
Ubiquinone and other terpenoid-quinone biosynthesis	ko00130	5 out of 290 1.72413793103448%	7 out of 405 1.72839506172839%	0.683988	1
Pentose and glucuronate interconversions	ko00040	7 out of 290 2.41379310344828%	10 out of 405 2.46913580246914%	0.693318	1
Zeatin biosynthesis	ko00908	7 out of 290 2.41379310344828%	10 out of 405 2.46913580246914%	0.693318	1
alpha-Linolenic acid metabolism	ko00592	7 out of 290 2.41379310344828%	10 out of 405 2.46913580246914%	0.693318	1
2-Oxocarboxylic acid metabolism	ko01210	20 out of 290 6.89655172413793%	29 out of 405 7.16049382716049%	0.711855	1
Arachidonic acid metabolism	ko00590	1 out of 290 0.344827586206897%	1 out of 405 0.246913580246914%	0.716049	1
Ether lipid metabolism	ko00565	1 out of 290 0.344827586206897%	1 out of 405 0.246913580246914%	0.716049	1
Fatty acid degradation	ko00071	1 out of 290 0.344827586206897%	1 out of 405 0.246913580246914%	0.716049	1
Fatty acid elongation	ko00062	1 out of 290 0.344827586206897%	1 out of 405 0.246913580246914%	0.716049	1
Lipoic acid metabolism	ko00785	1 out of 290 0.344827586206897%	1 out of 405 0.246913580246914%	0.716049	1
One carbon pool by folate	ko00670	1 out of 290 0.344827586206897%	1 out of 405 0.246913580246914%	0.716049	1
Phosphatidylinositol signaling system	ko04070	1 out of 290 0.344827586206897%	1 out of 405 0.246913580246914%	0.716049	1
Porphyrin metabolism	ko00860	1 out of 290 0.344827586206897%	1 out of 405 0.246913580246914%	0.716049	1
Selenocompound metabolism	ko00450	1 out of 290 0.344827586206897%	1 out of 405 0.246913580246914%	0.716049	1
Terpenoid backbone biosynthesis	ko00900	1 out of 290 0.344827586206897%	1 out of 405 0.246913580246914%	0.716049	1
Metabolic pathways	ko01100	205 out of 290 70.6896551724138%	289 out of 405 71.358024691358%	0.722139	1
Biosynthesis of various alkaloids	ko00996	6 out of 290 2.06896551724138%	9 out of 405 2.22222222222222%	0.767457	1
Butanoate metabolism	ko00650	6 out of 290 2.06896551724138%	9 out of 405 2.22222222222222%	0.767457	1
Pentose phosphate pathway	ko00030	6 out of 290 2.06896551724138%	9 out of 405 2.22222222222222%	0.767457	1
Glycine, serine and threonine metabolism	ko00260	8 out of 290 2.75862068965517%	12 out of 405 2.96296296296296%	0.767583	1
Pyruvate metabolism	ko00620	4 out of 290 1.37931034482759%	6 out of 405 1.48148148148148%	0.774727	1
Betalain biosynthesis	ko00965	2 out of 290 0.689655172413793%	3 out of 405 0.740740740740741%	0.804559	1
Biotin metabolism	ko00780	2 out of 290 0.689655172413793%	3 out of 405 0.740740740740741%	0.804559	1
Galactose metabolism	ko00052	11 out of 290 3.79310344827586%	17 out of 405 4.19753086419753%	0.822723	1
Nicotinate and nicotinamide metabolism	ko00760	9 out of 290 3.10344827586207%	14 out of 405 3.45679012345679%	0.82305	1
Cyanoamino acid metabolism	ko00460	5 out of 290 1.72413793103448%	8 out of 405 1.97530864197531%	0.836133	1
Glucosinolate biosynthesis	ko00966	5 out of 290 1.72413793103448%	8 out of 405 1.97530864197531%	0.836133	1
Glycerolipid metabolism	ko00561	3 out of 290 1.03448275862069%	5 out of 405 1.23456790123457%	0.858828	1
Histidine metabolism	ko00340	3 out of 290 1.03448275862069%	5 out of 405 1.23456790123457%	0.858828	1
Isoquinoline alkaloid biosynthesis	ko00950	3 out of 290 1.03448275862069%	5 out of 405 1.23456790123457%	0.858828	1
Oxidative phosphorylation	ko00190	3 out of 290 1.03448275862069%	5 out of 405 1.23456790123457%	0.858828	1
Sphingolipid metabolism	ko00600	3 out of 290 1.03448275862069%	5 out of 405 1.23456790123457%	0.858828	1
Valine, leucine and isoleucine degradation	ko00280	3 out of 290 1.03448275862069%	5 out of 405 1.23456790123457%	0.858828	1
D-Amino acid metabolism	ko00470	12 out of 290 4.13793103448276%	19 out of 405 4.69135802469136%	0.862835	1
ABC transporters	ko02010	33 out of 290 11.3793103448276%	50 out of 405 12.3456790123457%	0.865054	1
Linoleic acid metabolism	ko00591	8 out of 290 2.75862068965517%	13 out of 405 3.20987654320988%	0.869544	1
Vitamin B6 metabolism	ko00750	4 out of 290 1.37931034482759%	7 out of 405 1.72839506172839%	0.895714	1
Indole alkaloid biosynthesis	ko00901	1 out of 290 0.344827586206897%	2 out of 405 0.493827160493827%	0.919875	1
Plant hormone signal transduction	ko04075	1 out of 290 0.344827586206897%	2 out of 405 0.493827160493827%	0.919875	1
Polyketide sugar unit biosynthesis	ko00523	1 out of 290 0.344827586206897%	2 out of 405 0.493827160493827%	0.919875	1
Thiamine metabolism	ko00730	2 out of 290 0.689655172413793%	4 out of 405 0.987654320987654%	0.928911	1
Arginine biosynthesis	ko00220	6 out of 290 2.06896551724138%	11 out of 405 2.71604938271605%	0.941167	1
Tryptophan metabolism	ko00380	5 out of 290 1.72413793103448%	10 out of 405 2.46913580246914%	0.96529	1
Biosynthesis of various plant secondary metabolites	ko00999	14 out of 290 4.82758620689655%	25 out of 405 6.17283950617284%	0.974618	1
Lysine biosynthesis	ko00300	3 out of 290 1.03448275862069%	7 out of 405 1.72839506172839%	0.978339	1
Tropane, piperidine and pyridine alkaloid biosynthesis	ko00960	3 out of 290 1.03448275862069%	7 out of 405 1.72839506172839%	0.978339	1
Starch and sucrose metabolism	ko00500	4 out of 290 1.37931034482759%	9 out of 405 2.22222222222222%	0.981949	1
Phenylpropanoid biosynthesis	ko00940	13 out of 290 4.48275862068965%	24 out of 405 5.92592592592593%	0.982604	1
Phenylalanine, tyrosine and tryptophan biosynthesis	ko00400	5 out of 290 1.72413793103448%	11 out of 405 2.71604938271605%	0.985393	1
Riboflavin metabolism	ko00740	1 out of 290 0.344827586206897%	4 out of 405 0.987654320987654%	0.993741	1
C5-Branched dibasic acid metabolism	ko00660	3 out of 290 1.03448275862069%	10 out of 405 2.46913580246914%	0.99908	1
Lysine degradation	ko00310	3 out of 290 1.03448275862069%	10 out of 405 2.46913580246914%	0.99908	1

## Sheet: Y-R VS Y-RP KEGG
KEGG enrichment analysis of differential metabolites between Y-R and Y-RP
Kegg_pathway	ko_ID	Cluster_frequency	Metabolome_frequency	P-value	Corrected_P-value
Purine metabolism	ko00230	10 out of 65 15.3846153846154%	20 out of 363 5.50964187327824%	0.000737429	0.0383463
Linoleic acid metabolism	ko00591	7 out of 65 10.7692307692308%	11 out of 363 3.03030303030303%	0.000798984	0.0415472
Nucleotide metabolism	ko01232	11 out of 65 16.9230769230769%	26 out of 363 7.16253443526171%	0.0022464	0.116813
alpha-Linolenic acid metabolism	ko00592	5 out of 65 7.69230769230769%	9 out of 363 2.47933884297521%	0.011187	0.581722
Phenylpropanoid biosynthesis	ko00940	8 out of 65 12.3076923076923%	23 out of 363 6.33608815426997%	0.0354829	1
Biosynthesis of various alkaloids	ko00996	4 out of 65 6.15384615384615%	9 out of 363 2.47933884297521%	0.0581635	1
Flavonoid biosynthesis	ko00941	9 out of 65 13.8461538461538%	32 out of 363 8.81542699724518%	0.0945609	1
Folate biosynthesis	ko00790	1 out of 65 1.53846153846154%	1 out of 363 0.275482093663912%	0.179063	1
Carbon fixation in photosynthetic organisms	ko00710	3 out of 65 4.61538461538461%	9 out of 363 2.47933884297521%	0.206165	1
Zeatin biosynthesis	ko00908	3 out of 65 4.61538461538461%	9 out of 363 2.47933884297521%	0.206165	1
Sphingolipid metabolism	ko00600	2 out of 65 3.07692307692308%	5 out of 363 1.37741046831956%	0.219707	1
Biosynthesis of various plant secondary metabolites	ko00999	6 out of 65 9.23076923076923%	24 out of 363 6.61157024793388%	0.24475	1
Ubiquinone and other terpenoid-quinone biosynthesis	ko00130	2 out of 65 3.07692307692308%	6 out of 363 1.65289256198347%	0.292947	1
Phenylalanine, tyrosine and tryptophan biosynthesis	ko00400	3 out of 65 4.61538461538461%	11 out of 363 3.03030303030303%	0.312398	1
Biosynthesis of secondary metabolites	ko01110	29 out of 65 44.6153846153846%	150 out of 363 41.3223140495868%	0.322807	1
Photosynthesis	ko00195	1 out of 65 1.53846153846154%	2 out of 363 0.550964187327824%	0.326469	1
Glycolysis / Gluconeogenesis	ko00010	2 out of 65 3.07692307692308%	7 out of 363 1.92837465564738%	0.365325	1
Pentose phosphate pathway	ko00030	2 out of 65 3.07692307692308%	8 out of 363 2.20385674931129%	0.434823	1
Phosphonate and phosphinate metabolism	ko00440	1 out of 65 1.53846153846154%	3 out of 363 0.826446280991736%	0.447742	1
Neomycin, kanamycin and gentamicin biosynthesis	ko00524	1 out of 65 1.53846153846154%	4 out of 363 1.10192837465565%	0.547455	1
Stilbenoid, diarylheptanoid and gingerol biosynthesis	ko00945	1 out of 65 1.53846153846154%	4 out of 363 1.10192837465565%	0.547455	1
Sulfur relay system	ko04122	1 out of 65 1.53846153846154%	4 out of 363 1.10192837465565%	0.547455	1
Thiamine metabolism	ko00730	1 out of 65 1.53846153846154%	4 out of 363 1.10192837465565%	0.547455	1
Glutathione metabolism	ko00480	2 out of 65 3.07692307692308%	10 out of 363 2.75482093663912%	0.560571	1
beta-Alanine metabolism	ko00410	2 out of 65 3.07692307692308%	11 out of 363 3.03030303030303%	0.615721	1
Glycerolipid metabolism	ko00561	1 out of 65 1.53846153846154%	5 out of 363 1.37741046831956%	0.629392	1
Histidine metabolism	ko00340	1 out of 65 1.53846153846154%	5 out of 363 1.37741046831956%	0.629392	1
Isoquinoline alkaloid biosynthesis	ko00950	1 out of 65 1.53846153846154%	5 out of 363 1.37741046831956%	0.629392	1
Oxidative phosphorylation	ko00190	1 out of 65 1.53846153846154%	5 out of 363 1.37741046831956%	0.629392	1
Pyruvate metabolism	ko00620	1 out of 65 1.53846153846154%	5 out of 363 1.37741046831956%	0.629392	1
Fatty acid biosynthesis	ko00061	1 out of 65 1.53846153846154%	6 out of 363 1.65289256198347%	0.696681	1
Biosynthesis of cofactors	ko01240	9 out of 65 13.8461538461538%	56 out of 363 15.4269972451791%	0.711907	1
Tropane, piperidine and pyridine alkaloid biosynthesis	ko00960	1 out of 65 1.53846153846154%	7 out of 363 1.92837465564738%	0.751907	1
Citrate cycle (TCA cycle)	ko00020	1 out of 65 1.53846153846154%	8 out of 363 2.20385674931129%	0.797205	1
Glucosinolate biosynthesis	ko00966	1 out of 65 1.53846153846154%	8 out of 363 2.20385674931129%	0.797205	1
Flavone and flavonol biosynthesis	ko00944	2 out of 65 3.07692307692308%	16 out of 363 4.40771349862259%	0.815334	1
Carbon metabolism	ko01200	3 out of 65 4.61538461538461%	23 out of 363 6.33608815426997%	0.815966	1
Tryptophan metabolism	ko00380	1 out of 65 1.53846153846154%	9 out of 363 2.47933884297521%	0.834337	1
Pyrimidine metabolism	ko00240	2 out of 65 3.07692307692308%	18 out of 363 4.95867768595041%	0.865375	1
Glycine, serine and threonine metabolism	ko00260	1 out of 65 1.53846153846154%	12 out of 363 3.30578512396694%	0.910034	1
Amino sugar and nucleotide sugar metabolism	ko00520	1 out of 65 1.53846153846154%	13 out of 363 3.58126721763085%	0.926694	1
Arginine and proline metabolism	ko00330	1 out of 65 1.53846153846154%	13 out of 363 3.58126721763085%	0.926694	1
Biosynthesis of nucleotide sugars	ko01250	1 out of 65 1.53846153846154%	13 out of 363 3.58126721763085%	0.926694	1
Metabolic pathways	ko01100	43 out of 65 66.1538461538462%	264 out of 363 72.7272727272727%	0.926856	1
Glyoxylate and dicarboxylate metabolism	ko00630	1 out of 65 1.53846153846154%	14 out of 363 3.85674931129477%	0.940308	1
Nicotinate and nicotinamide metabolism	ko00760	1 out of 65 1.53846153846154%	14 out of 363 3.85674931129477%	0.940308	1
Phenylalanine metabolism	ko00360	1 out of 65 1.53846153846154%	14 out of 363 3.85674931129477%	0.940308	1
ABC transporters	ko02010	5 out of 65 7.69230769230769%	46 out of 363 12.6721763085399%	0.945043	1
Tyrosine metabolism	ko00350	1 out of 65 1.53846153846154%	15 out of 363 4.13223140495868%	0.951426	1
Cysteine and methionine metabolism	ko00270	1 out of 65 1.53846153846154%	16 out of 363 4.40771349862259%	0.960498	1
Biosynthesis of amino acids	ko01230	3 out of 65 4.61538461538461%	41 out of 363 11.2947658402204%	0.988825	1
2-Oxocarboxylic acid metabolism	ko01210	1 out of 65 1.53846153846154%	27 out of 363 7.43801652892562%	0.996114	1

## Sheet: Y-R VS Y-RS KEGG
KEGG enrichment analysis of differential metabolites between Y-R and Y-RS
Kegg_pathway	ko_ID	Cluster_frequency	Metabolome_frequency	P-value	Corrected_P-value
Nucleotide metabolism	ko01232	18 out of 106 16.9811320754717%	26 out of 363 7.16253443526171%	1.33229e-05	0.00102586
Purine metabolism	ko00230	13 out of 106 12.2641509433962%	20 out of 363 5.50964187327824%	0.000687646	0.0529487
Phenylpropanoid biosynthesis	ko00940	13 out of 106 12.2641509433962%	23 out of 363 6.33608815426997%	0.00431693	0.332403
Carbon fixation in photosynthetic organisms	ko00710	6 out of 106 5.66037735849057%	9 out of 363 2.47933884297521%	0.0207134	1
Phosphonate and phosphinate metabolism	ko00440	3 out of 106 2.83018867924528%	3 out of 363 0.826446280991736%	0.0244009	1
Phenylalanine metabolism	ko00360	8 out of 106 7.54716981132075%	14 out of 363 3.85674931129477%	0.0244067	1
Glycerolipid metabolism	ko00561	4 out of 106 3.77358490566038%	5 out of 363 1.37741046831956%	0.0269726	1
Glutathione metabolism	ko00480	6 out of 106 5.66037735849057%	10 out of 363 2.75482093663912%	0.0395261	1
Metabolic pathways	ko01100	84 out of 106 79.2452830188679%	264 out of 363 72.7272727272727%	0.0466348	1
Starch and sucrose metabolism	ko00500	5 out of 106 4.71698113207547%	8 out of 363 2.20385674931129%	0.0500191	1
Biosynthesis of cofactors	ko01240	22 out of 106 20.7547169811321%	56 out of 363 15.4269972451791%	0.0522023	1
Ubiquinone and other terpenoid-quinone biosynthesis	ko00130	4 out of 106 3.77358490566038%	6 out of 363 1.65289256198347%	0.0627111	1
Propanoate metabolism	ko00640	3 out of 106 2.83018867924528%	4 out of 363 1.10192837465565%	0.0766595	1
Photosynthesis	ko00195	2 out of 106 1.88679245283019%	2 out of 363 0.550964187327824%	0.0846993	1
Zeatin biosynthesis	ko00908	5 out of 106 4.71698113207547%	9 out of 363 2.47933884297521%	0.0866512	1
Biosynthesis of secondary metabolites	ko01110	50 out of 106 47.1698113207547%	150 out of 363 41.3223140495868%	0.091083	1
Glycolysis / Gluconeogenesis	ko00010	4 out of 106 3.77358490566038%	7 out of 363 1.92837465564738%	0.113766	1
Pyrimidine metabolism	ko00240	8 out of 106 7.54716981132075%	18 out of 363 4.95867768595041%	0.118262	1
Amino sugar and nucleotide sugar metabolism	ko00520	6 out of 106 5.66037735849057%	13 out of 363 3.58126721763085%	0.145276	1
Biosynthesis of nucleotide sugars	ko01250	6 out of 106 5.66037735849057%	13 out of 363 3.58126721763085%	0.145276	1
Histidine metabolism	ko00340	3 out of 106 2.83018867924528%	5 out of 363 1.37741046831956%	0.15119	1
Pyruvate metabolism	ko00620	3 out of 106 2.83018867924528%	5 out of 363 1.37741046831956%	0.15119	1
Arginine biosynthesis	ko00220	5 out of 106 4.71698113207547%	11 out of 363 3.03030303030303%	0.189846	1
Biotin metabolism	ko00780	2 out of 106 1.88679245283019%	3 out of 363 0.826446280991736%	0.205296	1
Biosynthesis of amino acids	ko01230	14 out of 106 13.2075471698113%	41 out of 363 11.2947658402204%	0.284314	1
Carotenoid biosynthesis	ko00906	1 out of 106 0.943396226415094%	1 out of 363 0.275482093663912%	0.292011	1
Folate biosynthesis	ko00790	1 out of 106 0.943396226415094%	1 out of 363 0.275482093663912%	0.292011	1
Lipoic acid metabolism	ko00785	1 out of 106 0.943396226415094%	1 out of 363 0.275482093663912%	0.292011	1
Polyketide sugar unit biosynthesis	ko00523	1 out of 106 0.943396226415094%	1 out of 363 0.275482093663912%	0.292011	1
Pentose and glucuronate interconversions	ko00040	4 out of 106 3.77358490566038%	10 out of 363 2.75482093663912%	0.327821	1
Fructose and mannose metabolism	ko00051	2 out of 106 1.88679245283019%	4 out of 363 1.10192837465565%	0.333933	1
Neomycin, kanamycin and gentamicin biosynthesis	ko00524	2 out of 106 1.88679245283019%	4 out of 363 1.10192837465565%	0.333933	1
Riboflavin metabolism	ko00740	2 out of 106 1.88679245283019%	4 out of 363 1.10192837465565%	0.333933	1
Carbon metabolism	ko01200	8 out of 106 7.54716981132075%	23 out of 363 6.33608815426997%	0.346269	1
Nicotinate and nicotinamide metabolism	ko00760	5 out of 106 4.71698113207547%	14 out of 363 3.85674931129477%	0.388775	1
Phenylalanine, tyrosine and tryptophan biosynthesis	ko00400	4 out of 106 3.77358490566038%	11 out of 363 3.03030303030303%	0.406663	1
Citrate cycle (TCA cycle)	ko00020	3 out of 106 2.83018867924528%	8 out of 363 2.20385674931129%	0.428045	1
Isoquinoline alkaloid biosynthesis	ko00950	2 out of 106 1.88679245283019%	5 out of 363 1.37741046831956%	0.455761	1
Oxidative phosphorylation	ko00190	2 out of 106 1.88679245283019%	5 out of 363 1.37741046831956%	0.455761	1
Tyrosine metabolism	ko00350	5 out of 106 4.71698113207547%	15 out of 363 4.13223140495868%	0.457397	1
Caffeine metabolism	ko00232	1 out of 106 0.943396226415094%	2 out of 363 0.550964187327824%	0.499323	1
Nitrogen metabolism	ko00910	1 out of 106 0.943396226415094%	2 out of 363 0.550964187327824%	0.499323	1
Penicillin and cephalosporin biosynthesis	ko00311	1 out of 106 0.943396226415094%	2 out of 363 0.550964187327824%	0.499323	1
Plant hormone signal transduction	ko04075	1 out of 106 0.943396226415094%	2 out of 363 0.550964187327824%	0.499323	1
Biosynthesis of various alkaloids	ko00996	3 out of 106 2.83018867924528%	9 out of 363 2.47933884297521%	0.516967	1
Butanoate metabolism	ko00650	3 out of 106 2.83018867924528%	9 out of 363 2.47933884297521%	0.516967	1
Flavone and flavonol biosynthesis	ko00944	5 out of 106 4.71698113207547%	16 out of 363 4.40771349862259%	0.523814	1
Vitamin B6 metabolism	ko00750	2 out of 106 1.88679245283019%	6 out of 363 1.65289256198347%	0.563808	1
Biosynthesis of various plant secondary metabolites	ko00999	7 out of 106 6.60377358490566%	24 out of 363 6.61157024793388%	0.582417	1
D-Amino acid metabolism	ko00470	5 out of 106 4.71698113207547%	17 out of 363 4.6831955922865%	0.586594	1
Lysine degradation	ko00310	3 out of 106 2.83018867924528%	10 out of 363 2.75482093663912%	0.598029	1
ABC transporters	ko02010	13 out of 106 12.2641509433962%	46 out of 363 12.6721763085399%	0.620459	1
Alanine, aspartate and glutamate metabolism	ko00250	4 out of 106 3.77358490566038%	14 out of 363 3.85674931129477%	0.623569	1
Glyoxylate and dicarboxylate metabolism	ko00630	4 out of 106 3.77358490566038%	14 out of 363 3.85674931129477%	0.623569	1
Inositol phosphate metabolism	ko00562	1 out of 106 0.943396226415094%	3 out of 363 0.826446280991736%	0.646336	1
Lysine biosynthesis	ko00300	2 out of 106 1.88679245283019%	7 out of 363 1.92837465564738%	0.655692	1
Tropane, piperidine and pyridine alkaloid biosynthesis	ko00960	2 out of 106 1.88679245283019%	7 out of 363 1.92837465564738%	0.655692	1
Valine, leucine and isoleucine biosynthesis	ko00290	2 out of 106 1.88679245283019%	7 out of 363 1.92837465564738%	0.655692	1
beta-Alanine metabolism	ko00410	3 out of 106 2.83018867924528%	11 out of 363 3.03030303030303%	0.669791	1
2-Oxocarboxylic acid metabolism	ko01210	7 out of 106 6.60377358490566%	27 out of 363 7.43801652892562%	0.722655	1
Pentose phosphate pathway	ko00030	2 out of 106 1.88679245283019%	8 out of 363 2.20385674931129%	0.731575	1
Stilbenoid, diarylheptanoid and gingerol biosynthesis	ko00945	1 out of 106 0.943396226415094%	4 out of 363 1.10192837465565%	0.75047	1
Taurine and hypotaurine metabolism	ko00430	1 out of 106 0.943396226415094%	4 out of 363 1.10192837465565%	0.75047	1
Galactose metabolism	ko00052	4 out of 106 3.77358490566038%	17 out of 363 4.6831955922865%	0.783788	1
Anthocyanin biosynthesis	ko00942	2 out of 106 1.88679245283019%	9 out of 363 2.47933884297521%	0.792891	1
Tryptophan metabolism	ko00380	2 out of 106 1.88679245283019%	9 out of 363 2.47933884297521%	0.792891	1
Glycerophospholipid metabolism	ko00564	1 out of 106 0.943396226415094%	5 out of 363 1.37741046831956%	0.824148	1
Ascorbate and aldarate metabolism	ko00053	3 out of 106 2.83018867924528%	14 out of 363 3.85674931129477%	0.828315	1
C5-Branched dibasic acid metabolism	ko00660	2 out of 106 1.88679245283019%	10 out of 363 2.75482093663912%	0.841607	1
Fatty acid biosynthesis	ko00061	1 out of 106 0.943396226415094%	6 out of 363 1.65289256198347%	0.876216	1
Cysteine and methionine metabolism	ko00270	3 out of 106 2.83018867924528%	16 out of 363 4.40771349862259%	0.893704	1
Sulfur metabolism	ko00920	1 out of 106 0.943396226415094%	7 out of 363 1.92837465564738%	0.91297	1
Arginine and proline metabolism	ko00330	2 out of 106 1.88679245283019%	13 out of 363 3.58126721763085%	0.932094	1
Pantothenate and CoA biosynthesis	ko00770	1 out of 106 0.943396226415094%	10 out of 363 2.75482093663912%	0.969968	1
Aminoacyl-tRNA biosynthesis	ko00970	2 out of 106 1.88679245283019%	17 out of 363 4.6831955922865%	0.979628	1
Flavonoid biosynthesis	ko00941	5 out of 106 4.71698113207547%	32 out of 363 8.81542699724518%	0.980817	1
Glycine, serine and threonine metabolism	ko00260	1 out of 106 0.943396226415094%	12 out of 363 3.30578512396694%	0.985314	1

## Sheet: Y-RP VS Y-RS KEGG
KEGG enrichment analysis of differential metabolites between Y-RP and Y-RS
Kegg_pathway	ko_ID	Cluster_frequency	Metabolome_frequency	P-value	Corrected_P-value
Nucleotide metabolism	ko01232	17 out of 127 13.3858267716535%	26 out of 363 7.16253443526171%	0.00103794	0.0830352
Purine metabolism	ko00230	13 out of 127 10.2362204724409%	20 out of 363 5.50964187327824%	0.00482081	0.385665
Anthocyanin biosynthesis	ko00942	6 out of 127 4.7244094488189%	9 out of 363 2.47933884297521%	0.0512771	1
Oxidative phosphorylation	ko00190	4 out of 127 3.1496062992126%	5 out of 363 1.37741046831956%	0.0527146	1
Valine, leucine and isoleucine biosynthesis	ko00290	5 out of 127 3.93700787401575%	7 out of 363 1.92837465564738%	0.0537679	1
Photosynthesis	ko00195	2 out of 127 1.5748031496063%	2 out of 363 0.550964187327824%	0.121775	1
Propanoate metabolism	ko00640	3 out of 127 2.36220472440945%	4 out of 363 1.10192837465565%	0.125092	1
Valine, leucine and isoleucine degradation	ko00280	3 out of 127 2.36220472440945%	4 out of 363 1.10192837465565%	0.125092	1
Biosynthesis of secondary metabolites	ko01110	58 out of 127 45.6692913385827%	150 out of 363 41.3223140495868%	0.130996	1
Carbon fixation in photosynthetic organisms	ko00710	5 out of 127 3.93700787401575%	9 out of 363 2.47933884297521%	0.168654	1
Zeatin biosynthesis	ko00908	5 out of 127 3.93700787401575%	9 out of 363 2.47933884297521%	0.168654	1
Nicotinate and nicotinamide metabolism	ko00760	7 out of 127 5.51181102362205%	14 out of 363 3.85674931129477%	0.178863	1
Glycerolipid metabolism	ko00561	3 out of 127 2.36220472440945%	5 out of 363 1.37741046831956%	0.233659	1
Histidine metabolism	ko00340	3 out of 127 2.36220472440945%	5 out of 363 1.37741046831956%	0.233659	1
Sphingolipid metabolism	ko00600	3 out of 127 2.36220472440945%	5 out of 363 1.37741046831956%	0.233659	1
Lysine degradation	ko00310	5 out of 127 3.93700787401575%	10 out of 363 2.75482093663912%	0.24558	1
Biosynthesis of cofactors	ko01240	22 out of 127 17.3228346456693%	56 out of 363 15.4269972451791%	0.278318	1
Biotin metabolism	ko00780	2 out of 127 1.5748031496063%	3 out of 363 0.826446280991736%	0.280994	1
Pentose phosphate pathway	ko00030	4 out of 127 3.1496062992126%	8 out of 363 2.20385674931129%	0.291652	1
Starch and sucrose metabolism	ko00500	4 out of 127 3.1496062992126%	8 out of 363 2.20385674931129%	0.291652	1
Flavone and flavonol biosynthesis	ko00944	7 out of 127 5.51181102362205%	16 out of 363 4.40771349862259%	0.308166	1
Linoleic acid metabolism	ko00591	5 out of 127 3.93700787401575%	11 out of 363 3.03030303030303%	0.329478	1
Carotenoid biosynthesis	ko00906	1 out of 127 0.78740157480315%	1 out of 363 0.275482093663912%	0.349862	1
Polyketide sugar unit biosynthesis	ko00523	1 out of 127 0.78740157480315%	1 out of 363 0.275482093663912%	0.349862	1
Tryptophan metabolism	ko00380	4 out of 127 3.1496062992126%	9 out of 363 2.47933884297521%	0.390049	1
Riboflavin metabolism	ko00740	2 out of 127 1.5748031496063%	4 out of 363 1.10192837465565%	0.436895	1
Glycolysis / Gluconeogenesis	ko00010	3 out of 127 2.36220472440945%	7 out of 363 1.92837465564738%	0.467716	1
Lysine biosynthesis	ko00300	3 out of 127 2.36220472440945%	7 out of 363 1.92837465564738%	0.467716	1
Biosynthesis of various plant secondary metabolites	ko00999	9 out of 127 7.08661417322835%	24 out of 363 6.61157024793388%	0.474016	1
2-Oxocarboxylic acid metabolism	ko01210	10 out of 127 7.8740157480315%	27 out of 363 7.43801652892562%	0.483786	1
Glutathione metabolism	ko00480	4 out of 127 3.1496062992126%	10 out of 363 2.75482093663912%	0.486362	1
Cysteine and methionine metabolism	ko00270	6 out of 127 4.7244094488189%	16 out of 363 4.40771349862259%	0.510758	1
Glycerophospholipid metabolism	ko00564	2 out of 127 1.5748031496063%	5 out of 363 1.37741046831956%	0.572387	1
Monobactam biosynthesis	ko00261	2 out of 127 1.5748031496063%	5 out of 363 1.37741046831956%	0.572387	1
Pyruvate metabolism	ko00620	2 out of 127 1.5748031496063%	5 out of 363 1.37741046831956%	0.572387	1
Glucosinolate biosynthesis	ko00966	3 out of 127 2.36220472440945%	8 out of 363 2.20385674931129%	0.573354	1
beta-Alanine metabolism	ko00410	4 out of 127 3.1496062992126%	11 out of 363 3.03030303030303%	0.57601	1
Caffeine metabolism	ko00232	1 out of 127 0.78740157480315%	2 out of 363 0.550964187327824%	0.577949	1
Plant hormone signal transduction	ko04075	1 out of 127 0.78740157480315%	2 out of 363 0.550964187327824%	0.577949	1
Phenylalanine metabolism	ko00360	5 out of 127 3.93700787401575%	14 out of 363 3.85674931129477%	0.579257	1
Carbon metabolism	ko01200	8 out of 127 6.2992125984252%	23 out of 363 6.33608815426997%	0.589837	1
Phenylpropanoid biosynthesis	ko00940	8 out of 127 6.2992125984252%	23 out of 363 6.33608815426997%	0.589837	1
Pyrimidine metabolism	ko00240	6 out of 127 4.7244094488189%	18 out of 363 4.95867768595041%	0.649032	1
Butanoate metabolism	ko00650	3 out of 127 2.36220472440945%	9 out of 363 2.47933884297521%	0.665007	1
alpha-Linolenic acid metabolism	ko00592	3 out of 127 2.36220472440945%	9 out of 363 2.47933884297521%	0.665007	1
Inositol phosphate metabolism	ko00562	1 out of 127 0.78740157480315%	3 out of 363 0.826446280991736%	0.726427	1
Phosphonate and phosphinate metabolism	ko00440	1 out of 127 0.78740157480315%	3 out of 363 0.826446280991736%	0.726427	1
Biosynthesis of amino acids	ko01230	13 out of 127 10.2362204724409%	41 out of 363 11.2947658402204%	0.736446	1
Pantothenate and CoA biosynthesis	ko00770	3 out of 127 2.36220472440945%	10 out of 363 2.75482093663912%	0.741569	1
Pentose and glucuronate interconversions	ko00040	3 out of 127 2.36220472440945%	10 out of 363 2.75482093663912%	0.741569	1
Cyanoamino acid metabolism	ko00460	2 out of 127 1.5748031496063%	7 out of 363 1.92837465564738%	0.768575	1
Sulfur metabolism	ko00920	2 out of 127 1.5748031496063%	7 out of 363 1.92837465564738%	0.768575	1
Tropane, piperidine and pyridine alkaloid biosynthesis	ko00960	2 out of 127 1.5748031496063%	7 out of 363 1.92837465564738%	0.768575	1
Arginine biosynthesis	ko00220	3 out of 127 2.36220472440945%	11 out of 363 3.03030303030303%	0.803654	1
Fructose and mannose metabolism	ko00051	1 out of 127 0.78740157480315%	4 out of 363 1.10192837465565%	0.822937	1
Stilbenoid, diarylheptanoid and gingerol biosynthesis	ko00945	1 out of 127 0.78740157480315%	4 out of 363 1.10192837465565%	0.822937	1
Sulfur relay system	ko04122	1 out of 127 0.78740157480315%	4 out of 363 1.10192837465565%	0.822937	1
Taurine and hypotaurine metabolism	ko00430	1 out of 127 0.78740157480315%	4 out of 363 1.10192837465565%	0.822937	1
Thiamine metabolism	ko00730	1 out of 127 0.78740157480315%	4 out of 363 1.10192837465565%	0.822937	1
Citrate cycle (TCA cycle)	ko00020	2 out of 127 1.5748031496063%	8 out of 363 2.20385674931129%	0.833648	1
Biosynthesis of various alkaloids	ko00996	2 out of 127 1.5748031496063%	9 out of 363 2.47933884297521%	0.881831	1
Amino sugar and nucleotide sugar metabolism	ko00520	3 out of 127 2.36220472440945%	13 out of 363 3.58126721763085%	0.890948	1
Biosynthesis of nucleotide sugars	ko01250	3 out of 127 2.36220472440945%	13 out of 363 3.58126721763085%	0.890948	1
C5-Branched dibasic acid metabolism	ko00660	2 out of 127 1.5748031496063%	10 out of 363 2.75482093663912%	0.916896	1
Alanine, aspartate and glutamate metabolism	ko00250	3 out of 127 2.36220472440945%	14 out of 363 3.85674931129477%	0.920057	1
Glyoxylate and dicarboxylate metabolism	ko00630	3 out of 127 2.36220472440945%	14 out of 363 3.85674931129477%	0.920057	1
Ubiquinone and other terpenoid-quinone biosynthesis	ko00130	1 out of 127 0.78740157480315%	6 out of 363 1.65289256198347%	0.926167	1
Vitamin B6 metabolism	ko00750	1 out of 127 0.78740157480315%	6 out of 363 1.65289256198347%	0.926167	1
Flavonoid biosynthesis	ko00941	8 out of 127 6.2992125984252%	32 out of 363 8.81542699724518%	0.927436	1
ABC transporters	ko02010	12 out of 127 9.44881889763779%	46 out of 363 12.6721763085399%	0.938266	1
Tyrosine metabolism	ko00350	3 out of 127 2.36220472440945%	15 out of 363 4.13223140495868%	0.941951	1
Phenylalanine, tyrosine and tryptophan biosynthesis	ko00400	2 out of 127 1.5748031496063%	11 out of 363 3.03030303030303%	0.942062	1
Biosynthesis of unsaturated fatty acids	ko01040	1 out of 127 0.78740157480315%	7 out of 363 1.92837465564738%	0.952433	1
Metabolic pathways	ko01100	86 out of 127 67.7165354330709%	264 out of 363 72.7272727272727%	0.954242	1
Glycine, serine and threonine metabolism	ko00260	2 out of 127 1.5748031496063%	12 out of 363 3.30578512396694%	0.959913	1
Aminoacyl-tRNA biosynthesis	ko00970	3 out of 127 2.36220472440945%	17 out of 363 4.6831955922865%	0.970154	1
Galactose metabolism	ko00052	3 out of 127 2.36220472440945%	17 out of 363 4.6831955922865%	0.970154	1
Arginine and proline metabolism	ko00330	2 out of 127 1.5748031496063%	13 out of 363 3.58126721763085%	0.972452	1
Ascorbate and aldarate metabolism	ko00053	2 out of 127 1.5748031496063%	14 out of 363 3.85674931129477%	0.981184	1
D-Amino acid metabolism	ko00470	2 out of 127 1.5748031496063%	17 out of 363 4.6831955922865%	0.994193	1
