# Supplementary material for: Widely targeted metabolome profiling of different plateau raspberries and berry parts provides innovative insight into their antioxidant activities
Source: Front Plant Sci. 2023 Mar 13;14:1143439. doi: 10.3389/fpls.2023.1143439 (PMC10042140; doi:10.3389/fpls.2023.1143439)
Supplement: Supplementary file 4 [file Table_3.xlsx]

## Sheet: Different  plateaus
Key 264 significantly differential metabolites among Y-R vs Q-R, Y-RP vs Q-RP, Y-RS vs Q-RS
Index	Formula	Compounds	Class I	Class II	CAS	Level	Y-R vs Q-R	Y-RP vs Q-RP	Y-RS vs Q-RS	Y-RS-1	Y-RS-2	Y-RS-3	Y-RP-1	Y-RP-2	Y-RP-3	Y-R-1	Y-R-2	Y-R-3	Q-RS-1	Q-RS-2	Q-RS-3	Q-RP-1	Q-RP-2	Q-RP-3	Q-R-1	Q-R-2	Q-R-3	cpd_ID	kegg_map
Cmbn003318	C25H30O13	5-Hydroxy-10-O-(p-methoxycinnamoyl)adoxosidic acid	Terpenoids	Monoterpenoids	-	2	TRUE	TRUE	TRUE	274187	316614	178525	669915	681755	830628	700071	634740	584005	57330.6	65598.6	51914.8	120037	94884.7	81286.1	115732	145741	164346	-	-
Cmcp007058	C30H48O6	1α,2β,3β,19α-Tetrahydroxyurs-12-en-28-oic acid	Terpenoids	Triterpene	-	2	TRUE	TRUE	TRUE	57599	60608.8	184554	68340.7	73737.6	104565	28395.5	19935.7	27259	9	9	9	400688	301369	344452	267955	275357	278148	-	-
Cmsn002480	C26H36O11	Secoisolariciresinol-9'-O-glucoside	Lignans and Coumarins	Lignans	63320-67-2	3	TRUE	TRUE	TRUE	417879	624296	378863	1.33266e+06	1.183e+06	1.35705e+06	866526	1.0452e+06	999987	159333	149593	192670	221816	212100	206519	264850	283625	259621	-	-
Cmsn002813	C16H14O7	Methyl 2-O-(4-hydroxybenzoyl)-2,4,6-trihydroxyphenylacetate	Phenolic acids	Phenolic acids	-	2	TRUE	TRUE	TRUE	6629.8	5698.62	11293.4	12757.8	12715.9	10250.7	25053.7	13568.4	24825.4	53964.2	77548.8	67119.1	128022	121905	121162	97601	117069	95541.1	-	-
Cmsp004086	C16H14O6	Dihydrokaempferide	Flavonoids	Flavanonols	137225-59-3	3	TRUE	TRUE	TRUE	58971.5	52091	177908	72494.7	73638.7	74287.2	111806	124636	132977	385039	486169	545903	1.05942e+06	990336	1.24688e+06	1.73603e+06	1.42078e+06	1.62783e+06	-	-
Happ001819	C31H29O14+	Peonidin-3-O-(6''-O-caffeoyl)glucoside	Flavonoids	Anthocyanidins	-	2	TRUE	TRUE	TRUE	6693.5	3340.58	7117.82	4779.82	16265.4	11177.2	16777.1	19383.6	15329.7	9	9	9	343469	365068	276133	121017	163075	87410.4	-	-
HJAP148	C26H28O15	Kaempferol-3-O-sambubioside	Flavonoids	Flavonols	27661-51-4	3	TRUE	TRUE	TRUE	9	9	9	9	9	9	9	9	9	108197	93250.1	95145	973031	933190	1.09186e+06	1.01848e+06	1.15716e+06	1.40398e+06	-	-
HJN074	C31H28O12	Procyanidin A6	Tannins	Proanthocyanidins	-	2	TRUE	TRUE	TRUE	16625.2	32908.1	53144.6	7751.6	13999.6	11316.1	79428.2	92367	96048.9	9	9	9	347210	271869	354310	286231	272031	281200	-	-
HJN076	C27H32O13	Pinocembrin-7-O-neohesperidoside	Flavonoids	Flavanones	13241-31-1	2	TRUE	TRUE	TRUE	185937	227901	250809	507188	524239	524615	468365	361640	419509	85397.2	100119	120594	8.45972e+06	8.44857e+06	8.45723e+06	8.73481e+06	1.03539e+07	9.16134e+06	C09828	-
HJN078	C26H30O13	Pinocembrin-7-O-(2''-O-arabinosyl)glucoside	Flavonoids	Flavanones	-	2	TRUE	TRUE	TRUE	1632.67	1997.87	6249.55	8193.09	6722.79	7035.57	13647.1	6759.6	4742.58	9	9	9	281994	352551	314622	381461	430423	386039	-	-
HJN079	C27H32O13	Pinocembrin-7-O-rutinoside	Flavonoids	Flavanones	118985-31-2	2	TRUE	TRUE	TRUE	190366	251890	228056	470403	475648	490300	505965	363061	364628	88543.4	106492	126514	9.06499e+06	9.10594e+06	8.84874e+06	9.02568e+06	9.21623e+06	9.53723e+06	-	-
Hmcn001415	C17H24O10	Majoroside	Terpenoids	Monoterpenoids	134140-02-6	2	TRUE	TRUE	TRUE	50255.4	65269	136783	162479	173696	181628	196851	120148	206537	9	9	9	504910	489381	402642	490707	573676	575388	-	-
Hmcn004128	C16H20O8	P-Methoyxcinnamate glucoside	Phenolic acids	Phenolic acids	-	2	TRUE	TRUE	TRUE	3377.24	8579.7	9873.09	5456.76	26575.2	19010.2	26229.1	21691	28241.2	9	9	9	342054	329265	289358	489832	396998	509700	-	-
Hmcp001578	C28H32O17	Isorhamnetin-3,7-O-diglucoside	Flavonoids	Flavonols	6758-51-6	2	TRUE	TRUE	TRUE	69038.8	72100.2	53287	135860	198917	199163	108499	94679.3	150851	24421	14674.4	11303.1	552517	526488	432203	671743	529791	674035	-	-
Hmjp003008	C27H28O16	Luteolin-7-O-glucuronide-5-O-rhamnoside	Flavonoids	Flavones	-	3	TRUE	TRUE	TRUE	774.692	12667.4	14753.7	13742.4	14638	12173.3	7260.65	1127.68	14766.1	9	9	9	273375	302687	303011	590036	576482	745609	-	-
Hmjp003123	C21H18O13	Quercetin-5-O-glucuronide*	Flavonoids	Flavonols	-	2	TRUE	TRUE	TRUE	144802	237665	260193	350132	497882	379880	635550	434228	823124	7.87802e+06	8.1977e+06	9.27751e+06	5.62679e+06	5.41781e+06	5.6742e+06	7.63357e+06	7.38931e+06	7.556e+06	-	-
Hmln000297	C6H12O6	Inositol*	Others	Saccharides	87-89-8	1	TRUE	TRUE	TRUE	1.49963e+06	2.10062e+06	2.02453e+06	2.11453e+06	1.99018e+06	2.47575e+06	2.60121e+06	2.35937e+06	2.95123e+06	1.01803e+07	1.09861e+07	1.33284e+07	5.62481e+06	4.8905e+06	5.41964e+06	5.42753e+06	5.53809e+06	5.02708e+06	C00137	ko00052,ko00053,ko00562,ko01100,ko01110,ko01250,ko02010,ko04070
Hmln003529	C18H26O10	Benzyl β-primeveroside	Phenolic acids	Phenolic acids	130622-31-0	2	TRUE	TRUE	TRUE	508807	553377	436529	950163	1.04491e+06	1.29792e+06	1.023e+06	1.10779e+06	1.00078e+06	165073	141136	174584	2.16396e+06	2.0575e+06	2.71366e+06	2.2389e+06	2.15229e+06	2.06941e+06	-	-
Hmlp002821	C21H18O14	Myricetin-3-O-glucuronide	Flavonoids	Flavonols	77363-65-6	3	TRUE	TRUE	TRUE	7055.2	1889.18	10817.9	19709.2	20411	15769.3	16123	29820.6	40412.3	9	9	9	312590	325218	385638	632901	690647	622100	-	-
Hmlp003068	C27H30O17	Meratin	Flavonoids	Flavones	27215-04-9	3	TRUE	TRUE	TRUE	661513	785435	701333	1.28099e+06	1.01734e+06	952414	878857	803690	922676	9	9	9	2.63214e+06	2.64797e+06	2.13312e+06	2.28862e+06	1.90069e+06	2.63292e+06	-	-
Hmlp003185	C30H32O18	Luteolin-7-O-(6''-malonyl)glucoside-5-O-rhamnoside	Flavonoids	Flavones	-	3	TRUE	TRUE	TRUE	6580.84	2096.66	7692.18	2087.79	4963.74	6621.31	4587.84	4476.41	8745.38	9	9	9	47566.5	43383.3	36947.6	79268.7	81628.8	59884.9	-	-
Hmmp002248	C26H29O14+	Pelargonidin-3-O-glucoside-5-O-arabinoside	Flavonoids	Anthocyanidins	-	1	TRUE	TRUE	TRUE	756260	853474	946435	1.91277e+06	1.97182e+06	2.07965e+06	1.24605e+06	1.50905e+06	1.34765e+06	9	9	9	5.96542e+06	5.29522e+06	5.55476e+06	5.20146e+06	5.22472e+06	5.04089e+06	-	-
Hmyn001360	C18H20O4	Doitungbiphenyl A	Phenolic acids	Phenolic acids	-	2	TRUE	TRUE	TRUE	184009	210205	217504	320961	430083	509432	277355	423933	466872	9	9	9	1.11959e+06	912102	986090	1.05174e+06	864390	885535	-	-
Hmyn007168	C22H45O9P	LysoPG 16:0	Lipids	Glycerol ester	-	3	TRUE	TRUE	TRUE	39107	41722.1	108556	102715	68156.6	90482.3	99712.3	89574.8	68583.2	13557.1	10001.3	12359.8	771804	462499	469081	383160	308405	394650	-	-
HX1364	C16H18O9	isoscopoletin-glucoside	Lignans and Coumarins	Coumarins	-	1	TRUE	TRUE	TRUE	128500	125137	196141	197158	175227	202474	100953	94425.4	114050	58250.5	62730.1	59784	854488	833081	951056	798189	994936	904481	-	-
Jmwn004371	C31H40O16	4-Hydroxyphenethoxy-8-O-β-D-[6-O-(4-O-β-D-glucopyranosyl)-sinapoyl]glucopyranoside	Phenolic acids	Phenolic acids	-	2	TRUE	TRUE	TRUE	6225.19	2038.8	6353.23	14417.7	18328.1	16137.7	8600.51	8165.14	7734.69	9	9	9	157612	234358	141341	146816	144816	296205	-	-
Lahp003986	C21H22O10	3,4-Dihydro-4-(4'-hydroxyphenyl)-5,7-dihydroxycoumarin glucoside	Lignans and Coumarins	Coumarins	-	1	TRUE	TRUE	TRUE	610349	719557	935085	681387	727732	782484	880568	851022	759798	300858	304551	279021	6.47778e+06	7.30769e+06	6.54596e+06	8.57714e+06	8.23249e+06	8.03363e+06	-	-
Lcsn000193	C28H38O14	isatioxyneolignoside E	Lignans and Coumarins	Lignans	-	1	TRUE	TRUE	TRUE	2.45958e+06	2.45832e+06	5.37923e+06	762893	859168	810058	1.99814e+06	2.15182e+06	1.95949e+06	9	9	9	5.67411e+06	5.90951e+06	6.90079e+06	4.63647e+06	4.82622e+06	4.94067e+06	-	-
Lhhp102901	C20H24O6	3-(α,4-Dihydroxy-3-methoxybenzyl)-4-(hydroxy-3-methoxybenzyl)	Others	Others	-	1	TRUE	TRUE	TRUE	76832.8	109570	64991.7	80466.8	129117	107212	89874.3	129522	89383.8	9	9	9	1.00294e+06	853243	1.04339e+06	948391	929058	980575	-	-
Lhqp101805	C15H16O8	Skimmin (7-Hydroxycoumarin-7-O-glucoside)	Lignans and Coumarins	Coumarins	93-39-0	2	TRUE	TRUE	TRUE	370354	342747	423769	741073	688545	791089	627672	519424	670190	147051	106586	165555	2.02596e+06	1.88945e+06	1.74834e+06	1.7339e+06	2.13187e+06	1.98694e+06	-	-
Lhwp110302	C30H46O5	Rosamultic acid	Terpenoids	Triterpene	214285-76-4	2	TRUE	TRUE	TRUE	717358	1.12942e+06	1.78073e+06	1.12776e+06	1.15651e+06	1.17849e+06	797082	497086	818960	178318	226289	258380	3.9018e+06	4.19298e+06	3.76011e+06	3.10708e+06	2.88607e+06	3.16053e+06	-	-
Lhzp102808	C20H18O6	Sesamin	Lignans and Coumarins	Lignans	607-80-7	2	TRUE	TRUE	TRUE	105742	126973	186361	210836	209179	205902	118950	134563	117470	48954.6	40922.1	62310.3	808267	991806	972135	728809	968195	924319	C10882	-
Li512114	C31H50O4	Corosolic Acid Methyl Ester	Terpenoids	Triterpene	4518-70-1	2	TRUE	TRUE	TRUE	6193.57	7724.89	14570.2	11206.3	12867.1	9342.38	13533	11434	13531.5	9	9	9	90485.5	91870.8	91528.4	90626.3	85070.3	97234.8	-	-
Lmbn001288	C5H8O4	2-Hydroxy-2-methyl-3-oxobutanoic acid	Organic acids	Organic acids	71698-08-3	2	TRUE	TRUE	TRUE	39335.3	82847.1	94345.9	185932	189443	195219	206931	135701	191554	9	9	9	1.10017e+06	922737	1.09568e+06	1.074e+06	1.12732e+06	1.21729e+06	C06010	ko00290,ko00650,ko00660,ko00770,ko01100,ko01110,ko01210,ko01230
Lmbn001364	C5H8O4	4-Hydroxy-2-Oxopentanoic Acid	Organic acids	Organic acids	3318-73-8	2	TRUE	TRUE	TRUE	58801.8	70114.7	95573.8	193500	181131	213769	161600	183463	199158	9	9	9	1.20374e+06	1.1473e+06	1.03854e+06	1.09971e+06	1.14106e+06	1.19394e+06	C03589	ko00360,ko01100
Lmbp102601	C9H6O3	7-Hydroxycoumarin	Lignans and Coumarins	Coumarins	93-35-6	2	TRUE	TRUE	TRUE	9	9	9	273909	432819	234643	143377	307171	102261	2.20262e+06	1.94063e+06	2.27617e+06	984513	899114	942737	1.37819e+06	1.31419e+06	1.29703e+06	C09315	ko00999,ko01110
Lmdn000248	C30H52O26	Verbascose	Others	Saccharides	546-62-3	3	TRUE	TRUE	TRUE	2979.11	2230.8	5293.53	2743.24	1878.15	2616.66	9	9	9	9	9	9	5766.92	7042.37	5782.06	5481.83	2964.49	4049.33	C08252	-
Lmdp003171	C22H22O11	Azalein (Azaleatin-3-O-rhamnoside)	Flavonoids	Flavonols	29028-02-2	3	TRUE	TRUE	TRUE	56528.5	59840	35175	150656	135244	101468	95219.7	98047.8	68895.3	17823.1	11761.1	18007.8	5564.61	5945.4	2347.66	3359.98	6313.69	7528.24	-	-
Lmdp004267	C30H26O14	Quercetin-3-O-(6''-O-p-Coumaroyl)glucoside	Flavonoids	Flavonols	-	3	TRUE	TRUE	TRUE	1.05345e+06	1.1701e+06	1.43337e+06	1.55105e+06	1.73897e+06	1.61244e+06	1577009	1.63795e+06	2.56909e+06	9	9	9	4.79893e+06	4.97149e+06	4.54761e+06	4.56386e+06	4.2441e+06	4.38394e+06	-	-
Lmfn003760	C21H18O13	Quercetin-4'-O-glucuronide*	Flavonoids	Flavonols	201463-36-7	1	TRUE	TRUE	TRUE	40655.1	56432.5	61221.1	106516	106092	113011	160085	141323	191229	1.37158e+07	1.12548e+07	1.38622e+07	1.53035e+06	1.56572e+06	1.58984e+06	1.75854e+06	1.6445e+06	1.95501e+06	-	-
Lmgn000160	C4H8N2O3	3-Ureidopropionic Acid	Organic acids	Organic acids	462-88-4	1	TRUE	TRUE	TRUE	3.96349e+06	4.12587e+06	3.39584e+06	3.3837e+06	3.18938e+06	3.1254e+06	1.89283e+06	2.21171e+06	2.1319e+06	1.79628e+06	1.69156e+06	1.61969e+06	73669.3	66205.9	54657.1	108662	91557	92626.5	C02642	ko00240,ko00410,ko00770,ko01100
Lmgn000219	C4H6O3	Succinic semialdehyde	Organic acids	Organic acids	692-29-5	3	TRUE	TRUE	TRUE	166259	166825	154616	157741	160388	155893	220342	214894	228125	64794.5	40578.7	50213.3	427985	529251	457960	433284	548153	525259	C00232	ko00250,ko00350,ko00650,ko00750,ko00760,ko01100,ko01200
Lmgn000224	C5H6O5	2-Methyl-3-oxosuccinic acid	Organic acids	Organic acids	-	3	TRUE	TRUE	TRUE	256669	256266	286151	363656	399725	405657	411358	510861	365065	93151.1	65891.8	67830.6	123182	168571	120294	118377	120830	134373	C06030	ko00660
Lmgn002253	C31H36O18	Syringoylcaffeoylquinic acid-D-glucose	Phenolic acids	Phenolic acids	-	3	TRUE	TRUE	TRUE	8835.69	3753.58	6705.59	20087.5	12316.3	15028.2	15227.6	14848.9	22659.1	9	9	9	58576.2	48295.4	58716.7	58213.5	40569.2	68963.8	-	-
Lmhn003240	C11H10O6	Benzoylmalic acid	Phenolic acids	Phenolic acids	22138-51-8	2	TRUE	TRUE	TRUE	340965	398103	539152	1.32445e+06	1.22701e+06	1.36608e+06	976236	1.42179e+06	1.06227e+06	9	9	9	230969	262361	196734	285568	225405	228852	-	-
Lmhn003799	C24H22O12	Feruloylferuloyltartaric acid	Phenolic acids	Phenolic acids	-	3	TRUE	TRUE	TRUE	109585	154370	117956	350569	394803	413515	253519	340382	280153	9	9	9	119120	107380	88688.5	149787	132432	154166	-	-
Lmhp008337	C19H40NO7P	LysoPE 14:0(2n isomer)	Lipids	LPE	-	1	TRUE	TRUE	TRUE	158584	175410	223457	475730	536729	438695	287659	263473	250151	9	9	9	1.89748e+06	2.68482e+06	1.9773e+06	1.15641e+06	1.04019e+06	1.14255e+06	-	-
Lmhp008440	C20H40NO7P	LysoPE 15:1	Lipids	LPE	-	3	TRUE	TRUE	TRUE	8604.4	6076.35	11894.6	9053.31	11712.9	11178.2	7342.71	14368.4	7413.46	9	9	9	49442	63319.5	51499.5	43760.9	24326.3	47534.4	-	-
Lmhp008801	C23H42NO7P	LysoPE 18:3*	Lipids	LPE	-	2	TRUE	TRUE	TRUE	729069	886993	1.20796e+06	1.26235e+06	1.5232e+06	1.43707e+06	1.37201e+06	1.64317e+06	1.65763e+06	2.87057e+06	2.82058e+06	2.85214e+06	1.40157e+07	1.45081e+07	1.46269e+07	1.70665e+07	1.71164e+07	1.90373e+07	-	-
Lmhp009034	C21H42NO7P	LysoPE 16:1*	Lipids	LPE	-	2	TRUE	TRUE	TRUE	196117	205710	238425	355880	391834	397074	350163	352778	411002	95768.6	91969.4	88242.1	2.63367e+06	2.66916e+06	2.95546e+06	2.66497e+06	3.01664e+06	3.2558e+06	-	-
Lmhp009526	C27H46O9	2-α-Linolenoyl-glycerol-1-O-glucoside*	Lipids	Glycerol ester	-	2	TRUE	TRUE	TRUE	1089.93	1501.17	3215.4	9	9	9	5332.97	4167.72	2849.11	9	9	9	10879.4	15132.4	10775	17745	21473.4	12319.7	-	-
Lmhp009769	C22H44NO7P	LysoPE 17:1*	Lipids	LPE	-	2	TRUE	TRUE	TRUE	13009.5	14985.8	18602.2	22168.8	20209.4	23516.7	16729.7	20601.1	17374.3	9	9	9	198555	188071	180891	146004	141521	152539	-	-
Lmhp009773	C27H46O9	1-α-Linolenoyl-glycerol-3-O-glucoside*	Lipids	Glycerol ester	-	2	TRUE	TRUE	TRUE	2782.3	1889.51	4610.67	2460.18	1406.62	1742.93	3998.91	1546.8	4874.05	9	9	9	9116.8	14232.6	12353.8	14584.5	11620.5	10390.8	-	-
Lmhp009890	C28H52NO7P	LysoPC 20:3	Lipids	LPC	1199257-41-4	3	TRUE	TRUE	TRUE	232661	267001	296513	305330	345130	333375	70235.6	88148.7	77508.8	113946	124671	121243	944148	827244	946084	710033	655211	676769	-	-
Lmhp010190	C26H52NO7P	LysoPC 18:1(2n isomer)*	Lipids	LPC	-	1	TRUE	TRUE	TRUE	782918	728423	1.19508e+06	1.4384e+06	1.5424e+06	1.45925e+06	2.0665e+06	1.86424e+06	2.0799e+06	1.57849e+07	1.5019e+07	1.41286e+07	8.06384e+06	7.53132e+06	7.90225e+06	9.60633e+06	1.03271e+07	1.08513e+07	-	-
Lmhp010394	C30H54NO7P	LysoPC 22:4	Lipids	LPC	-	3	TRUE	TRUE	TRUE	6591.05	5604.01	9629.93	8003.23	11919	8680.61	542.667	5120.1	634.075	9	9	9	28439.8	25168.2	28190.2	36273.5	19374.2	29554.3	-	-
Lmhp010514	C25H48NO7P	LysoPE 20:2(2n isomer)*	Lipids	LPE	-	2	TRUE	TRUE	TRUE	5589.98	9154.59	19517.5	9822.22	12983.4	14957.3	15509.4	12439.5	12395.3	9	9	9	55432.5	57194.2	60543.7	39732.6	36461.4	40314	-	-
Lmhp010515	C25H52NO7P	LysoPC 17:0(2n isomer)*	Lipids	LPC	-	1	TRUE	TRUE	TRUE	24756.3	16436.5	32945.4	29173.6	35174.1	27062	17451	23305.8	12245.8	9	9	9	74252.1	76611.4	71043.6	179956	71816.3	60484.9	-	-
Lmhp010757	C25H48NO7P	LysoPE 20:2*	Lipids	LPE	-	2	TRUE	TRUE	TRUE	6034.68	6322.91	19685.5	10121.3	12091.9	12111.5	12494.4	14073.6	12597.6	9	9	9	59632.1	66273.5	59858.5	39295.6	35328.9	37021.7	-	-
Lmjp001877	C26H29O15+	Cyanidin-3-O-sambubioside [Cyanidin-3-O-(2''-O-xylosyl)glucoside]	Flavonoids	Anthocyanidins	63535-17-1	1	TRUE	TRUE	TRUE	7.21066e+06	9.14494e+06	8.67498e+06	2.00491e+07	1.74067e+07	1.87363e+07	1.52885e+07	1.44656e+07	1.53444e+07	9	9	9	4.97231e+07	5.18628e+07	5.23515e+07	5.40486e+07	5.50187e+07	5.34421e+07	C20490	ko00942
Lmjp002596	C26H28O16	Quercetin-3-O-sambubioside*	Flavonoids	Flavonols	83048-35-5	1	TRUE	TRUE	TRUE	531529	637906	910947	1.79941e+06	1.36285e+06	1.73427e+06	1.31058e+06	1.27855e+06	1.19905e+06	273022	216442	236494	1.33713e+07	1.44272e+07	16134849	1.43513e+07	1.51556e+07	1.41991e+07	C12637	ko00944
Lmjp102216	C30H48O6	1β,2α,3β,19α-terahydroxyurs-12-en-28-oic acid	Terpenoids	Triterpene	-	2	TRUE	TRUE	TRUE	38007.3	48173.6	132826	43642.7	47654.6	81526.1	24605.1	9996.22	23335.4	9	9	9	310602	220217	243405	194206	181749	199230	-	-
Lmln001951	C26H28O16	Quercetin-3-O-(6''-O-arabinosyl)glucoside*	Flavonoids	Flavonols	-	3	TRUE	TRUE	TRUE	135953	115389	124404	319625	268756	341993	263260	158782	289300	46895.1	75036	54081.1	2.85133e+06	3.24754e+06	2.63229e+06	3.57389e+06	3.72217e+06	3.24053e+06	-	-
Lmlp005236	C21H22O11	Dihydrokaempferol-3-O-glucoside*	Flavonoids	Flavanonols	1049-08-8	3	TRUE	TRUE	TRUE	124026	101298	138036	195178	188974	259081	101203	197891	126874	9	9	9	1.18262e+06	946728	1.36371e+06	1.70642e+06	1.62016e+06	1.58881e+06	-	-
Lmlp006175	C21H22O10	Isosalipurposide (Phlorizin Chalcone)	Flavonoids	Chalcones	4547-85-7	2	TRUE	TRUE	TRUE	799266	927967	1.42989e+06	870108	826929	703298	1.04519e+06	1.15889e+06	943655	9	9	9	8.85986e+06	8.85317e+06	8.53588e+06	1.06248e+07	1.08986e+07	9.59285e+06	C16406	ko00941
Lmmp002560	C27H28O18	Quercetin-3-O-(2''-O-glucosyl)glucuronide	Flavonoids	Flavonols	-	2	TRUE	TRUE	TRUE	557773	725328	479907	1.531e+06	1.62609e+06	1.63031e+06	959070	859953	1.28982e+06	85364.6	65363.6	73951.6	5.13737e+06	5.43713e+06	5.04092e+06	7.06857e+06	6.9027e+06	7.26409e+06	-	-
Lmmp003266	C29H30O19	Quercetin-3-O-(2''-O-malonyl)glucoside-7-O-arabinoside	Flavonoids	Flavonols	-	2	TRUE	TRUE	TRUE	3490.68	10683.3	9247.98	12300.1	21936.4	8652.53	12218	9008.01	12978.8	9	9	9	118359	124571	155836	371953	374610	233656	-	-
Lmnn002886	C23H26O11	1'-O-(3,4-Dihydroxyphenethyl)-O-caffeoyl-glucoside	Phenolic acids	Phenolic acids	-	2	TRUE	TRUE	TRUE	285128	284302	467238	604651	554127	636711	1.15443e+06	718289	1.37927e+06	9	9	9	9.3831e+06	1.05955e+07	9.81472e+06	1.12179e+07	1.25414e+07	9.12795e+06	-	-
Lmqn000213	C24H42O21	Stachyose	Others	Saccharides	470-55-3	3	TRUE	TRUE	TRUE	42623.6	21687.7	39492.6	30430.6	21847.2	30728.9	34870.4	33004.1	29456.1	7424.31	7686.21	10432.9	105547	124101	67264.4	166435	119694	91666.1	C01613	ko00052,ko01100
Lmqp000873	C4H4O3	Succinic anhydride	Organic acids	Organic acids	108-30-5	1	TRUE	TRUE	TRUE	1.64777e+06	1.87633e+06	1.98429e+06	2.87879e+06	2.90738e+06	2.923e+06	3.77719e+06	4.28097e+06	2.87568e+06	9	9	9	1.4872e+06	1.45858e+06	1.37827e+06	987555	1.08617e+06	1.00098e+06	C19524	-
Lmrj001698	C9H18N2O4	L-Seryl-L-Isoleucine	Amino acids and derivatives	Amino acids and derivatives	91086-51-0	2	TRUE	TRUE	TRUE	226332	230344	1.2629e+06	174162	212353	190469	121254	104295	100830	9	9	9	1.64501e+06	1.48676e+06	1.58908e+06	550167	550066	577937	-	-
Lmsn000381	C12H22O11	D-Maltose	Others	Saccharides	69-79-4	1	TRUE	TRUE	TRUE	2.29886e+07	3.31668e+07	2.69193e+07	3.42014e+07	3.26737e+07	2.17487e+07	4.83859e+07	4.41636e+07	4.07513e+07	1.05282e+07	1.05029e+07	1.03078e+07	1.60846e+07	1.50718e+07	1.28964e+07	1.7285e+07	1.58235e+07	1.73018e+07	C01971	-
Lmsn006267	C30H30O13	Phloretin-4'-O-(6''-Caffeoyl)glucoside	Flavonoids	Chalcones	-	2	TRUE	TRUE	TRUE	4335.78	3261.2	24700.2	1716.45	3750.78	3200.34	10999.6	11144.8	7808.62	9	9	9	83881.3	95115.5	94807.2	75859	66041.9	68203.9	-	-
Lmsn008066	C30H48O7	1β,2α,3α,19α,23-Pentahydroxyurs-12-en-28-oic acid	Terpenoids	Triterpene	-	2	TRUE	TRUE	TRUE	31794	36007.9	37106.1	29943	28497	23618	6413.22	5503.33	8699.93	9	9	9	123384	126016	125158	112547	105647	120791	-	-
Lmsn009238	C30H48O6	1β,2α,3α,19α-Tetrahydroxyurs-12-en-28-oic acid	Terpenoids	Triterpene	120211-98-5	1	TRUE	TRUE	TRUE	56881.5	62980.4	123374	73397.9	64875.4	78902.5	39722.5	28763.9	46754.1	218353	257604	241260	543089	497535	516389	389679	388434	386311	-	-
Lmsn011015	C30H46O5	1-Oxo-Siaresinolic acid	Terpenoids	Triterpene	-	3	TRUE	TRUE	TRUE	6999.45	9692.76	15782.7	10138	11158.4	9826.86	8499.98	6194.53	10841.5	3342.88	4206.66	4562.59	34672.1	47473.5	42645	27747.3	22725.3	31084.4	-	-
Lmsn011201	C30H46O5	Swinhoeic acid	Terpenoids	Triterpene	-	3	TRUE	TRUE	TRUE	8325.44	11214	16414.9	10731.1	12314.9	10347.5	7768.32	7109.67	13037	4570.39	4296.45	3497.46	44382.3	45076	42758.9	31852.2	22299.5	27630.4	-	-
Lmsn011870	C36H58O11	Nigaichigoside F1	Terpenoids	Triterpene Saponin	95262-48-9	1	TRUE	TRUE	TRUE	156577	199069	339706	297853	267184	320138	214698	121317	246653	4752.18	5860.59	6328.31	1.83121e+06	1.77639e+06	1.54269e+06	1.303e+06	1.26035e+06	1.50894e+06	-	-
Lmsn012480	C30H44O5	Fupenzic acid	Terpenoids	Triterpene	119725-20-1	3	TRUE	TRUE	TRUE	7555.42	9322.15	17783.1	10149.9	21719.5	12078.8	7551.21	2450.69	7921.72	9	9	9	58876.6	50007.1	50779.8	50011.6	49548.1	102957	-	-
Lmsp003939	C28H32O16	Isorhamnetin-3-O-galactoide-7-O-rhamnoside*	Flavonoids	Flavonols	-	2	TRUE	TRUE	TRUE	5626.31	4101.74	5829.51	11963	10713.9	6043.96	55584.5	112039	72320	9	9	9	275453	193080	274171	284629	290559	290089	-	-
Lmsp004045	C28H32O16	Isorhamnetin-3-O-glucoside-7-O-rhamnoside*	Flavonoids	Flavonols	-	2	TRUE	TRUE	TRUE	5360.78	5686.83	7431	21681.9	17519	16654.7	64209.3	85896.7	33705.1	9	9	9	223670	222783	224206	238685	220232	262162	-	-
Lmsp004301	C21H22O11	3',5,5',7-Tetrahydroxyflavanone-7-O-glucoside	Flavonoids	Flavanones	-	1	TRUE	TRUE	TRUE	65668.8	109244	89783.3	153483	214121	210510	115133	167406	190579	305965	336870	314024	1.41729e+06	1.19571e+06	1.00469e+06	1.69249e+06	1.65535e+06	1.66207e+06	-	-
Lmsp013116	C20H32O3	Ent-16α,17-Dihydroxykauran-2-one	Terpenoids	Ditepenoids	-	3	TRUE	TRUE	TRUE	11140.9	6817.94	9785.8	8591.81	10376.1	9683.67	10927	8385.72	8360.82	9	9	9	22388.1	24730	28759.6	23247.3	26472	28417.6	-	-
Lmtn000940	C14H18O10	1-O-(3,4-Dihydroxy-5-methoxy-benzoyl)-glucoside	Phenolic acids	Phenolic acids	-	1	TRUE	TRUE	TRUE	116258	165281	220419	250495	300813	307502	360421	316868	552462	27601.1	19665	15875.8	1.32117e+06	1.19787e+06	1.28102e+06	1.73882e+06	1.64587e+06	1.6059e+06	-	-
Lmtn002324	C19H28O11	Benzyl-(2''-O-glucosyl)glucoside	Phenolic acids	Phenolic acids	-	2	TRUE	TRUE	TRUE	414181	421669	410847	625037	633418	669389	763019	845321	702129	9	9	9	1.85194e+06	1.84879e+06	1.99502e+06	2.01498e+06	2.14006e+06	2.02168e+06	C17564	-
Lmtn002916	C22H20O14	Mearnsetin-3-O-glucuronide	Flavonoids	Flavones	-	2	TRUE	TRUE	TRUE	7554.88	11866.9	29916.8	4076.82	9583.42	9235.75	13992.6	12432.3	14348.2	9	9	9	98177.5	88915.8	85274.9	92791.8	82621.2	84025.2	-	-
Lmtp003079	C28H33O15+	Peonidin-3-O-rutinoside	Flavonoids	Anthocyanidins	-	2	TRUE	TRUE	TRUE	3.03314e+06	3.32521e+06	4.04436e+06	8.8282e+06	8.38966e+06	8.501e+06	9.3798e+06	1.01807e+07	9.32024e+06	1.40787e+06	1.4064e+06	1.35959e+06	3.59608e+06	3.66622e+06	3.62677e+06	4.24061e+06	3.79768e+06	3.46312e+06	-	-
Lmtp004044	C26H28O16	Quercetin-3-O-apiosyl(1→2)galactoside*	Flavonoids	Flavonols	-	2	TRUE	TRUE	TRUE	706026	647556	948009	2.02098e+06	1.53502e+06	1.83668e+06	1.39447e+06	1.2105e+06	1.727e+06	215116	116480	242610	1.27417e+07	1.58215e+07	1.53066e+07	1.45393e+07	1.93289e+07	1.61345e+07	-	-
Lmxn006423	C7H5NOS	2(3H)-Benzothiazolone	Alkaloids	Alkaloids	934-34-9	2	TRUE	TRUE	TRUE	18895.5	40666.1	97063.9	19885.4	25783.9	27033.5	33409	29480.8	55593	9	9	9	4399.66	5066.22	3547.07	21113.5	12924.9	16106.7	-	-
Lmyn003028	C19H28O11	Benzyl-β-gentiobioside	Phenolic acids	Phenolic acids	56775-64-5	2	TRUE	TRUE	TRUE	490225	506021	380990	667454	736326	724797	721199	844225	702695	117559	125161	105316	2.06196e+06	2.14143e+06	2.07214e+06	2.33805e+06	2.36227e+06	2.15096e+06	-	-
Lmyp004052	C30H26O14	Quercetin-3-O-(6''-O-p-Coumaroyl)galactoside	Flavonoids	Flavonols	-	3	TRUE	TRUE	TRUE	1.03251e+06	1.12427e+06	1.33871e+06	1.42748e+06	1.55913e+06	1.42979e+06	1.46491e+06	1.5153e+06	2.161e+06	589600	554794	563796	4.64944e+06	4.35635e+06	4.32509e+06	4.59921e+06	4.06851e+06	4.49163e+06	-	-
Lmzn005892	C30H46O5	Isoceanothic acid	Terpenoids	Triterpene	-	2	TRUE	TRUE	TRUE	180470	259603	441344	287317	291739	345626	227477	111521	217461	102445	101477	111015	1.40585e+06	1.41328e+06	1.28974e+06	1.12762e+06	1.11428e+06	1.1546e+06	-	-
Lmzp002365	C22H24O11	Hesperetin-7-O-glucoside*	Flavonoids	Flavanones	31712-49-9	2	TRUE	TRUE	TRUE	666555	509486	394972	777405	380002	730310	579857	504718	889902	989758	1.23719e+06	1.21684e+06	2.82791e+06	3.15968e+06	2.77783e+06	4.39749e+06	4.40043e+06	4.41379e+06	C16422	ko00941
Lssp210094	C12H21N3O7	2''-hydroxynicotinamide	Others	Saccharides	-	3	TRUE	TRUE	TRUE	22585.2	35328.4	24330.7	18206.2	34964.6	18585.2	13090.2	12351.7	16081.7	9	9	9	110218	103975	102169	127059	118839	122450	-	-
MA10039492	C6H6O6	Dehydroascorbic acid	Others	Vitamin	490-83-5	2	TRUE	TRUE	TRUE	116744	95383.7	53817.8	51143.9	56710.7	91010	95319.8	32504.9	61390.1	9	9	9	280945	255955	300894	294200	271800	233666	C05422	ko00053,ko00480,ko01100
ML10180524	C9H13N3O5	Cytarabine	Nucleotides and derivatives	Nucleotides and derivatives	147-94-4	2	TRUE	TRUE	TRUE	2.91893e+06	4.12796e+06	4.20971e+06	2.16187e+06	3.38059e+06	2.34408e+06	1.7077e+06	1.18653e+06	1.67869e+06	1.45516e+06	1.50368e+06	1.30678e+06	8.50303e+06	5.41688e+06	6.19217e+06	3.7453e+06	4.64949e+06	4.36407e+06	C02961	-
ML10198895	C3H7NO2	N-Methylglycine	Amino acids and derivatives	Amino acids and derivatives	107-97-1	3	TRUE	TRUE	TRUE	45567.2	53550.1	61012.8	46139.8	44403.2	52927.5	65145.4	75383.8	51358.4	27198	20534.5	21177.1	11320.3	6210.39	5839.11	6045.46	6547.25	16337.4	C00213	ko00260,ko00330,ko01100
MWS00327g	C3H7NO3	L-Isoserine*	Amino acids and derivatives	Amino acids and derivatives	632-13-3	3	TRUE	TRUE	TRUE	2.00775e+07	1.81236e+07	1.43123e+07	1.50926e+07	1.54905e+07	1.44995e+07	1.13098e+07	1.19123e+07	1.15201e+07	9	9	9	5.38971e+06	4.50293e+06	4.64006e+06	5.45442e+06	5.27754e+06	5.44459e+06	-	-
mws0045	C21H20O11	Quercetin-3-O-rhamnoside(Quercitrin)	Flavonoids	Flavonols	522-12-3	3	TRUE	TRUE	TRUE	14908.1	18827.2	17778.9	19238.3	23181.9	11364.6	35776	34361.1	31293.2	55677.2	48255.6	61350.1	81823	97019.1	78566.6	100094	89178.2	84885.4	C01750	ko00944
mws0154	C7H10O5	Shikimic acid	Organic acids	Organic acids	138-59-0	3	TRUE	TRUE	TRUE	359459	370812	530989	386819	420396	350014	529281	374910	444930	169742	125548	141510	1.72145e+06	1.58339e+06	1.57321e+06	1.73684e+06	1.40132e+06	1.62884e+06	C00493	ko00400,ko00996,ko00999,ko01100,ko01110,ko01230,ko01240
mws0178	C16H18O9	Chlorogenic acid (3-O-Caffeoylquinic acid)*	Phenolic acids	Phenolic acids	327-97-9	2	TRUE	TRUE	TRUE	374690	420366	717640	685930	824093	828472	548617	629532	544567	209562	236419	237943	5.51786e+06	5.82123e+06	4.74711e+06	5.4543e+06	5.85953e+06	5.47028e+06	C00852	ko00940,ko00941,ko00945,ko01110
mws0183	C7H6O4	3,4-Dihydroxybenzoic acid (Protocatechuic acid)	Phenolic acids	Phenolic acids	99-50-3	3	TRUE	TRUE	TRUE	668565	811171	690678	675261	601922	646032	989987	965322	948586	282985	316096	270780	2.70248e+06	2.62955e+06	2.15077e+06	1.76112e+06	2.17245e+06	2.69894e+06	C00230	ko01100,ko01110
mws0192	C4H6O4	Succinic acid	Organic acids	Organic acids	110-15-6	1	TRUE	TRUE	TRUE	1.4606e+06	1.86218e+06	1.99499e+06	4.30959e+06	4.35693e+06	4.09246e+06	4.87811e+06	5.77184e+06	4.35258e+06	2.96056e+07	2.74052e+07	2.47955e+07	1.74442e+06	1.97642e+06	2.03196e+06	1.02577e+06	1.14782e+06	1.1974e+06	C00042	ko00020,ko00190,ko00250,ko00310,ko00350,ko00360,ko00620,ko00630,ko00640,ko00650,ko00760,ko00920,ko01100,ko01110,ko01200
mws0206	C4H8O3	2-Hydroxybutyric Acid	Organic acids	Organic acids	3347-90-8	3	TRUE	TRUE	TRUE	31925.7	41197.1	31872.5	92411.8	74619.3	92793.2	68735.2	84546.2	79661.4	9	9	9	25561.5	21962.8	22936.3	20575.3	17823	20790.6	C05984	ko00640
mws0214	C6H14O6	D-Sorbitol	Others	Saccharides	50-70-4	3	TRUE	TRUE	TRUE	320562	461151	444481	340315	313599	342652	585253	400520	396945	79601.8	82067.6	95694.2	1.02808e+06	1.01319e+06	1.04046e+06	854298	939953	990690	C00794	ko00051,ko00052,ko01100,ko02010
mws0366	C18H30O2	γ-Linolenic Acid*	Lipids	Free fatty acids	506-26-3	3	TRUE	TRUE	TRUE	1.67929e+07	1.87727e+07	32683404	1.97634e+07	2.18895e+07	2.19884e+07	1.97369e+07	1.90596e+07	1.91047e+07	9	9	9	5.9765e+07	5.96817e+07	6.06348e+07	4.50314e+07	4.44318e+07	4.41268e+07	C06426	ko00591,ko01040,ko01100
MWS04412	C8H18N2O2	N(6),N(6)-Dimethyl-L-lysine	Amino acids and derivatives	Amino acids and derivatives	2259-86-1	2	TRUE	TRUE	TRUE	2.41407e+07	2.53749e+07	2.2125e+07	2.50605e+07	2.46873e+07	2.53891e+07	1.21999e+07	1.67536e+07	1.4776e+07	9	9	9	4.1634e+06	3.46172e+06	3.50609e+06	4.25754e+06	4.33065e+06	4.19635e+06	-	-
MWS0559	C6H10O5	1,6-anhydro-β-D-glucose	Others	Saccharides	498-07-7	1	TRUE	TRUE	TRUE	1.26627e+06	1.89129e+06	1.90681e+06	1.86702e+06	1.90329e+06	1.91643e+06	2.57271e+06	2.77562e+06	2.69138e+06	314886	404939	327475	4.67584e+06	5.56115e+06	4.88434e+06	5.38312e+06	5.82589e+06	5.24354e+06	-	-
mws0576	C4H8O3	3-Hydroxybutyric acid	Organic acids	Organic acids	300-85-6	3	TRUE	TRUE	TRUE	849124	912748	1.01208e+06	1.45934e+06	1.51421e+06	1.59135e+06	1.09536e+06	1.30194e+06	1.72158e+06	268655	241481	237075	3.22265e+06	3.34545e+06	3.29531e+06	3.10394e+06	3.48482e+06	3.40657e+06	C01089	ko00650,ko01100
mws0639	C7H6O4	2,3-Dihydroxybenzoic Acid	Phenolic acids	Phenolic acids	303-38-8	3	TRUE	TRUE	TRUE	778166	844178	773989	870247	850881	859544	739366	681744	769570	304094	310412	243484	2.71374e+06	2.76329e+06	2.73003e+06	2.47305e+06	2.40821e+06	2.20754e+06	C00196	ko01110
mws0671	C4H9NO3	L-Homoserine	Amino acids and derivatives	Amino acids and derivatives	672-15-1	3	TRUE	TRUE	TRUE	1.51127e+07	1.28741e+07	1.10353e+07	1.06549e+07	1.12858e+07	1.0359e+07	8.96338e+06	9.39042e+06	8.27657e+06	6.3208e+06	5.99635e+06	6.85927e+06	3.38823e+06	2.87505e+06	2.91916e+06	3.04112e+06	3.08301e+06	3.01613e+06	C00263	ko00260,ko00270,ko00300,ko00920,ko01100,ko01110,ko01230
mws0675	C11H15N2O8P	β-Nicotinamide mononucleotide	Nucleotides and derivatives	Nucleotides and derivatives	1094-61-7	3	TRUE	TRUE	TRUE	5.17618e+06	5.26512e+06	4.10202e+06	1.65832e+06	1.85475e+06	1.48653e+06	1.37739e+06	1.05356e+06	1.34043e+06	1.03791e+06	1.13463e+06	1.06516e+06	1.15925e+07	1.06222e+07	1.0018e+07	1.1826e+07	1.29218e+07	1.19261e+07	C00455	ko00760,ko01100
mws0744	C15H12O8	Dihydromyricetin (Ampelopsin)	Flavonoids	Flavanonols	27200-12-0	2	TRUE	TRUE	TRUE	14836.6	22567.6	35247.8	38033.4	61135	44050.2	22805.1	33576.8	42142.7	9	9	9	104263	105817	99150.3	102445	115451	117372	C02906	ko00941,ko01110
mws0791	C28H34O14	Poncirin (Isosakuranetin-7-O-neohesperidoside)	Flavonoids	Flavanones	14941-08-3	2	TRUE	TRUE	TRUE	206970	182081	226720	212927	247615	272537	230858	329050	460956	9	9	9	1.6593e+06	1.49896e+06	1.5745e+06	1.83549e+06	1.53342e+06	1.79426e+06	C09830	-
mws0875	C5H10N2O3S	L-Cysteinyl-L-glycine	Amino acids and derivatives	Amino acids and derivatives	19246-18-5	2	TRUE	TRUE	TRUE	122977	112022	182856	145350	150401	159731	160962	153475	185021	79643.2	64245.1	61628.9	772179	686981	673426	455389	496164	483196	C01419	ko00480,ko01100
mws0884	C10H12N5O6P	Cyclic 3',5'-Adenylic acid	Nucleotides and derivatives	Nucleotides and derivatives	60-92-4	1	TRUE	TRUE	TRUE	123298	128692	242880	39002.1	44461.1	46030.1	39882.9	24799.5	26904.9	54062.2	48182.8	46961.7	201851	232937	273414	193959	214105	188833	C00575	ko00230,ko01100
mws0914	C15H12O5	3,5,7-Trihydroxyflavanone (Pinobanksin)	Flavonoids	Flavanonols	548-82-3	3	TRUE	TRUE	TRUE	183967	199896	184065	171391	198614	185744	151543	153459	144408	72344.1	83965.9	78275.6	529425	555424	477614	457567	400847	371638	C09826	ko00941
mws0972	C6H12O3	6-Hydroxyhexanoic acid	Organic acids	Organic acids	1191-25-9	3	TRUE	TRUE	TRUE	40073.2	39785.2	45727.4	63677.8	52444.5	42252	51595.5	22214.5	44870.5	9	9	9	254171	227616	282629	150788	204127	191069	C06103	-
mws1080	C12H22O11	Galactinol	Others	Saccharides	3687-64-7	1	TRUE	TRUE	TRUE	535145	697911	678255	815714	782681	901951	1.0579e+06	860580	844082	1.52153e+07	1.50438e+07	1.19382e+07	2.06865e+06	2.01939e+06	1.97105e+06	2.53446e+06	2.43352e+06	2.15637e+06	C01235	ko00052,ko01100
mws1090	C6H13O9P	Glucose-1-phosphate*	Others	Saccharides	59-56-3	1	TRUE	TRUE	TRUE	1.11167e+07	1.3411e+07	1.5287e+07	3.68393e+07	3.6378e+07	3.82352e+07	3.53408e+07	3.25828e+07	3.83952e+07	6.17625e+06	5.64834e+06	5.76096e+06	9.83043e+06	1.05545e+07	1.14678e+07	1.01787e+07	9.92365e+06	1.00147e+07	C00103	ko00010,ko00040,ko00052,ko00500,ko00520,ko00523,ko00561,ko01100,ko01110,ko01240,ko01250
mws1164	C6H12O6	D-Fructose*	Others	Saccharides	57-48-7	3	TRUE	TRUE	TRUE	1.81648e+06	2.11536e+06	2.10462e+06	2.06153e+06	1.89814e+06	2.39952e+06	2.38411e+06	2.42489e+06	2.69071e+06	1.16438e+07	1.23096e+07	1.07784e+07	5.38673e+06	5.30569e+06	5.50199e+06	5.58781e+06	5.02865e+06	4.69831e+06	C05003	-
mws1167	C4H4O5	Oxalacetic acid	Organic acids	Organic acids	328-42-7	3	TRUE	TRUE	TRUE	43465.8	80777.4	128567	44826.5	80243.1	63293.9	88701.5	69109.9	66443.5	9	9	9	137638	159933	164752	177088	150748	158407	C00036	ko00010,ko00020,ko00250,ko00470,ko00620,ko00630,ko00710,ko00999,ko01100,ko01110,ko01200,ko01210,ko01230,ko01240
mws1174	C17H14O6	3-O-Acetylpinobanksin	Flavonoids	Flavanonols	52117-69-8	1	TRUE	TRUE	TRUE	1851.29	8560.85	11863.8	5377.09	9414.92	9047.61	8971.42	7423.99	15055.6	9	9	9	977679	1.09727e+06	1.00585e+06	212376	199597	218234	C16418	ko00941
mws1189	C6H10O7	D-Galacturonic acid*	Others	Saccharides	685-73-4	3	TRUE	TRUE	TRUE	1.38886e+07	1.47258e+07	1.2261e+07	7.67407e+06	7.63848e+06	8.83554e+06	9.93717e+06	7.09913e+06	7.82304e+06	3.11466e+06	3.39944e+06	3.41275e+06	1.79886e+07	1.79904e+07	1.69245e+07	2.20685e+07	2.09137e+07	2.06189e+07	C00333	ko00040,ko00053,ko00520,ko01100,ko01240,ko01250,ko02010
mws1333	C12H22O11	Melibiose	Others	Saccharides	585-99-9	3	TRUE	TRUE	TRUE	9.04475e+06	9.42271e+06	9.292e+06	1.16322e+07	1.01239e+07	1.87755e+07	1.85259e+07	1.68021e+07	1.45394e+07	5.17127e+06	3.38727e+06	4.03938e+06	5.87116e+06	5.1525e+06	5.69419e+06	5.95965e+06	6.05181e+06	6.69566e+06	C05402	ko00052,ko01100,ko02010
mws1584	C25H24O12	1,3-O-Dicaffeoylquinic Acid (Cynarin)	Phenolic acids	Phenolic acids	30964-13-7	3	TRUE	TRUE	TRUE	7278.43	9293.54	2647.62	17317	9881.96	15282.1	11368.7	15651.7	13618.7	9	9	9	48528.4	61365.4	67155.4	61105.2	57556.8	66008	C10445	-
mws1593	C24H42O21	D-Maltotetraose	Others	Saccharides	34612-38-9	3	TRUE	TRUE	TRUE	8719.26	12684.9	15928.3	8007.01	9295.94	7859.81	8444.49	7458.03	15204.1	9	9	9	43671.9	51877.9	31834.8	28202.6	43249.9	45287.1	C02052	-
mws1595	C6H12O5	D-Fucose	Others	Saccharides	3615-37-0	3	TRUE	TRUE	TRUE	91228.6	110016	108091	43843.1	47589.3	52877.8	56776.3	71972.2	69521	9	9	9	194227	179658	211679	178024	197567	190600	C01018	-
mws1610	C30H48O4	Maslinic acid	Terpenoids	Triterpene	4373-41-5	2	TRUE	TRUE	TRUE	1.93572e+07	2.26533e+07	3.43862e+07	2.27454e+07	2.49107e+07	2.41448e+07	2.82468e+07	2.63965e+07	3.07788e+07	4.55403e+06	2.84964e+06	3.29376e+06	8.55773e+07	7.64918e+07	3.95863e+07	7.11705e+07	7.11727e+07	7.39875e+07	C16939	-
MWS1839	C9H10O3	Ethylparaben	Phenolic acids	Phenolic acids	120-47-8	3	TRUE	TRUE	TRUE	5933.25	4958.54	4390.93	4164.97	3782.77	8340.11	9787.37	9612.62	5771.61	9	9	9	41320.7	40365.2	36247.3	23858.5	32445.1	23876.9	-	-
MWS201399	C9H17N3O4S	Met-Asn	Amino acids and derivatives	Amino acids and derivatives	36261-61-7	3	TRUE	TRUE	TRUE	12982.5	36283.7	48430.9	15002	23513.1	6947.79	8019.99	10562	11013.5	9	9	9	101607	80489.5	94990.9	28534.9	37841.4	27463.9	-	-
MWS20194	C9H8O2	Cinnamic acid	Phenolic acids	Phenolic acids	140-10-3	3	TRUE	TRUE	TRUE	742451	780249	754080	763435	714943	754686	274522	174209	174021	175520	206256	193388	1.81376e+06	1.78206e+06	1.72081e+06	1.82522e+06	1.74413e+06	1.36051e+06	C00423	ko00130,ko00360,ko00940,ko00996,ko00999,ko01100,ko01110
MWS2040	CH4O3S	Methanesulfonic acid	Organic acids	Organic acids	75-75-2	3	TRUE	TRUE	TRUE	90486.1	39607.6	46471.8	11396.2	32979.3	5950.28	30519.1	33376.6	34095.1	9	9	9	313852	385044	314529	331304	354247	354184	C11145	ko00920,ko01100
MWS20966	C7H15N3O2S	S-methyl-L-thiocitrulline	Amino acids and derivatives	Amino acids and derivatives	209589-59-3	3	TRUE	TRUE	TRUE	367229	457651	373973	685495	628839	539502	444119	339755	454219	154296	149580	150264	1.43828e+06	1.48512e+06	1.66875e+06	1.89825e+06	1.85228e+06	1.96731e+06	-	-
mws2184	C11H12O4	Ethyl caffeate	Phenolic acids	Phenolic acids	102-37-4	3	TRUE	TRUE	TRUE	21566.1	20115.5	22011.1	6395.41	9465.01	17774.9	8709.7	10656.1	7374.55	9	9	9	62866.9	57849.6	50158.1	34493.9	35613	40438.9	-	-
mws2186	C20H18O11	Avicularin(Quercetin-3-O-α-L-arabinofuranoside)	Flavonoids	Flavonols	572-30-5	1	TRUE	TRUE	TRUE	397394	373861	853038	565091	471428	484145	753727	851227	1.0725e+06	7.61522e+06	7.93652e+06	6.83433e+06	8.47123e+06	8.04976e+06	8.40953e+06	9.42277e+06	8.63223e+06	9.5848e+06	-	-
MWS3149	C8H8O3	3-Methoxybenzoic acid	Phenolic acids	Phenolic acids	586-38-9	3	TRUE	TRUE	TRUE	13927.7	21552.1	22750.5	58934.8	58191.3	71298.4	55962	68641.3	54586.7	9	9	9	182262	182407	198024	216568	203646	204764	-	-
mws4134	C20H32N6O12S2	Oxiglutatione	Amino acids and derivatives	Amino acids and derivatives	27025-41-8	3	TRUE	TRUE	TRUE	17266.5	23358.8	41819.5	38722.2	34014.5	38590.8	145960	107708	93892.5	9	9	9	653162	643716	595283	739499	719504	839616	C00127	ko00480,ko01100,ko01240
mws4170	C6H12O6	D-Glucose*	Others	Saccharides	50-99-7	3	TRUE	TRUE	TRUE	1.90856e+06	2.04965e+06	2.05374e+06	2.174e+06	1.86954e+06	2.16088e+06	2.44569e+06	2.34387e+06	2.74906e+06	1.19473e+07	11223286	1.15549e+07	5.36466e+06	5.49214e+06	6.23123e+06	5.0582e+06	5.07865e+06	5.71197e+06	C00031	ko00010,ko00030,ko00052,ko00500,ko00520,ko00524,ko00901,ko01100,ko01110,ko02010
mws4174	C8H15NO6	N-Acetyl-D-mannosamine*	Others	Saccharides	7772-94-3	3	TRUE	TRUE	TRUE	609310	569550	804193	290799	326717	366560	324953	258327	231355	103548	111724	137516	847559	659774	616782	588078	638228	664027	C00645	ko00520,ko01100,ko01250
MWS4305	C4H8O4	Erythrose	Others	Saccharides	583-50-6	3	TRUE	TRUE	TRUE	273592	508205	546579	381719	331590	452860	614647	571640	437807	131860	89703.8	155971	1.30787e+06	1.14071e+06	1.14733e+06	1.49727e+06	1.14197e+06	1.09571e+06	C01796	-
MWS4312	C4H6O3	Butanone acid	Organic acids	Organic acids	600-18-0	3	TRUE	TRUE	TRUE	28350.7	20695.7	20242.5	35245.2	39584.2	31017.3	39102.5	46253.6	30943.2	9	9	9	12453	15762	12437.6	13873.7	14915.7	7927.75	-	-
mws5038	C12H22O11	Isomaltulose	Others	Saccharides	13718-94-0	3	TRUE	TRUE	TRUE	2.55733e+07	1.98706e+07	2.14038e+07	3.13363e+07	4.02938e+07	3.3412e+07	3.84471e+07	3.9896e+07	3.43812e+07	9.14463e+06	9.29328e+06	1.25268e+07	1.24876e+07	1.31097e+07	1.24327e+07	1.14204e+07	1.49553e+07	1.74687e+07	C01742	-
MWSHY0008	C21H20O10	Apigenin-6-C-glucoside (Isovitexin)	Flavonoids	Flavones	38953-85-4	3	TRUE	TRUE	TRUE	7562.34	10477.6	1269.57	7906	12065.8	13539.3	20397.4	15652.8	8741.2	9	9	9	91097	90874.2	61173.7	96105.8	122349	86943.7	C01714	ko00944
MWSHY0009	C16H12O6	Diosmetin (5,7,3'-Trihydroxy-4'-methoxyflavone)	Flavonoids	Flavones	520-34-3	3	TRUE	TRUE	TRUE	9	9	9	3973.52	5143.57	2730.37	9	9	9	4955.22	10452.8	10659.5	173914	135835	154188	25361.9	21773.1	21774.6	C10038	-
MWSmce165	C6H14O5	L-Fucitol	Others	Saccharides	13074-06-1	2	TRUE	TRUE	TRUE	1.61323e+06	1.54264e+06	1.46653e+06	913648	894651	964453	870714	729277	853083	485644	374961	421610	2.23832e+06	1.68736e+06	1.95211e+06	2.78699e+06	2.59383e+06	3.29442e+06	-	-
MWSmce295	C9H12N2O6	1-beta-D-Arabinofuranosyluracil	Nucleotides and derivatives	Nucleotides and derivatives	3083-77-0	2	TRUE	TRUE	TRUE	2.66738e+06	2.95746e+06	3.92849e+06	695420	714930	747909	816217	532560	588618	915760	1.01212e+06	845045	1.02434e+07	9.58006e+06	9.79542e+06	8.83048e+06	9.80234e+06	8.71641e+06	C16908	-
MWSmce333	C10H13N5O5	Crotonoside; 2-Hydroxyadenosine	Nucleotides and derivatives	Nucleotides and derivatives	1818-71-9	3	TRUE	TRUE	TRUE	6.44477e+06	4.72146e+06	1.57406e+07	2.19813e+06	2.38075e+06	2.16722e+06	1.65479e+06	1.05199e+06	961875	1.10607e+06	1.14344e+06	1.02621e+06	1.29171e+07	1.17024e+07	1.25378e+07	7.04931e+06	6.19422e+06	6.59339e+06	C08432	-
MWSmce499	C32H46O16	Secoisolariciresinol diglucoside	Lignans and Coumarins	Lignans	158932-33-3	3	TRUE	TRUE	TRUE	92664.4	148882	91851.5	218769	217013	266901	182699	243005	198875	9	9	9	72371.9	95627.1	73742	133086	63079	99282.8	-	-
MWSmce584	C8H11NO	L-Tyramine	Alkaloids	Alkaloids	51-67-2	2	TRUE	TRUE	TRUE	5.65763e+06	5.7794e+06	5.09424e+06	6.86641e+06	7.48459e+06	6.79056e+06	5.90617e+06	5.63518e+06	5.39625e+06	415528	393426	485476	2.69717e+07	2.6039e+07	2.25936e+07	2.24941e+07	2.06581e+07	2.0016e+07	C00483	ko00350,ko00950,ko01100,ko01110,ko01240
MWSmce607	C4H9NO3	DL-Threonine	Amino acids and derivatives	Amino acids and derivatives	80-68-2	3	TRUE	TRUE	TRUE	7.84622e+06	7.01973e+06	5.79259e+06	5.31441e+06	5.4293e+06	4.84681e+06	4.4163e+06	4.86255e+06	4.51067e+06	3.00998e+06	2.58595e+06	3.01639e+06	1.75397e+06	1.48767e+06	1.56775e+06	1.50154e+06	1.57444e+06	1.59985e+06	-	-
MWSslk080	C10H20O3	10-Hydroxydecanoic acid	Lipids	Free fatty acids	1679-53-4	2	TRUE	TRUE	TRUE	5556.1	11019	10934	6462.54	10201	7315.95	23251.7	17558.4	16627.2	9	9	9	182315	177191	179641	133866	151881	151373	C02774	-
MWSslk140	C7H13NO3S	N-Acetyl-L-Methionine	Amino acids and derivatives	Amino acids and derivatives	65-82-7	3	TRUE	TRUE	TRUE	240858	286483	367986	1.26809e+06	1.24593e+06	1.41142e+06	399798	650291	466073	172410	133294	134735	390378	404631	436310	87936.5	91864.4	108633	C02712	-
MWSslk181	C21H22O9	Isoliquiritin	Flavonoids	Chalcones	5041-81-6	2	TRUE	TRUE	TRUE	67774.2	76059.1	53731.1	186465	161418	158351	126578	101944	135989	9	9	9	2.10654e+06	1.91255e+06	2.24993e+06	2.68249e+06	2.76211e+06	2.7766e+06	C16978	-
pma1751	C12H15NO7	N-(beta-D-Glucosyl)nicotinate	Others	Vitamin	-	3	TRUE	TRUE	TRUE	1.01975e+07	1.1793e+07	1.19767e+07	3.59933e+07	3.58369e+07	3.68677e+07	3.32612e+07	3.28186e+07	3.62845e+07	4.0994e+06	4.81531e+06	3.95341e+06	3.61275e+06	3.86303e+06	5.7412e+06	4.26073e+06	4.31034e+06	4.15767e+06	-	-
pmb0492	C34H37N3O6	N',N'',N'''-p-Coumaroyl-cinnamoyl-caffeoyl spermidine	Alkaloids	Phenolamine	-	3	TRUE	TRUE	TRUE	2087.28	5130.5	12320	4312.34	8118.93	9294.83	25937.7	10261.7	13508.5	9	9	9	231633	187707	198979	147337	138479	157254	-	-
pmb0618	C28H34O16	Hesperetin-8-C-glucoside-3'-O-glucoside*	Flavonoids	Flavonols	-	3	TRUE	TRUE	TRUE	84205.1	173028	175617	84364.6	53555.9	219211	243897	105082	130618	24846.8	26872.5	18180.3	635344	530224	564924	734260	772589	706802	-	-
pmb0709	C30H32O20	Quercetin-7-O-(6''-malonyl)glucosyl-5-O-glucoside*	Flavonoids	Flavonols	-	1	TRUE	TRUE	TRUE	3150.51	8510.47	3136.03	12485.8	12684.8	8844.4	9366.98	9707.51	26092.6	9	9	9	111305	157799	133127	180018	209077	209991	-	-
pmb0758	C24H26O11	Anisic acid-O-feruloyl glucoside	Phenolic acids	Phenolic acids	-	3	TRUE	TRUE	TRUE	26375.2	24959.4	16870.5	34274.1	35686.5	45569.2	46746	54720	54164.2	9	9	9	936909	730811	879359	486673	552758	516857	-	-
pmb0854	C26H48NO7P	LysoPC 18:3*	Lipids	LPC	-	2	TRUE	TRUE	TRUE	4.2214e+06	4.91369e+06	6.80723e+06	6.15162e+06	7.05721e+06	6.79235e+06	1.79148e+06	1.83897e+06	1.65167e+06	2.82238e+07	2.86252e+07	2.97415e+07	14840337	1.40788e+07	1.44799e+07	1.40228e+07	1.446e+07	1.42483e+07	-	-
pmb0864	C19H40NO7P	LysoPE 14:0	Lipids	LPE	-	1	TRUE	TRUE	TRUE	133093	161440	186496	384544	499539	440495	243275	241919	263866	9	9	9	1.83978e+06	2.40256e+06	2.34027e+06	1.02694e+06	1.03225e+06	1.04341e+06	-	-
pmb0865	C26H48NO7P	LysoPC 18:3(2n isomer)*	Lipids	LPC	-	2	TRUE	TRUE	TRUE	2.14119e+06	2.1255e+06	5.32723e+06	3.73142e+06	3.92303e+06	4.65919e+06	9.46624e+06	8.21421e+06	9.81583e+06	2.70124e+07	2.98084e+07	2.92034e+07	1.40281e+07	1.44411e+07	1.6053e+07	3.32387e+07	3.16275e+07	3.17079e+07	-	-
pmb0876	C21H44NO7P	LysoPE 16:0	Lipids	LPE	53862-35-4	2	TRUE	TRUE	TRUE	3.17279e+06	3.42232e+06	4.9631e+06	9.34542e+06	1.04e+07	8.67102e+06	4.90791e+06	4.32941e+06	4.95312e+06	1.75161e+06	1.95542e+06	1.8342e+06	2.73626e+07	2.91142e+07	3.01911e+07	1.99991e+07	2.17974e+07	2.31023e+07	-	-
pmb0880	C23H48NO7P	LysoPE 18:0(2n isomer)	Lipids	LPE	-	2	TRUE	TRUE	TRUE	16767.3	19916.9	22439.8	37434	27167.2	36247.8	34089	39068.9	41038.7	7616.58	8414.21	8533.29	286071	288409	253974	291827	319179	312604	-	-
pmb2653	C24H42O20	DMelezitose O-rhamnoside	Others	Saccharides	-	3	TRUE	TRUE	TRUE	282115	255748	267098	177753	174762	135631	120091	105368	136936	96047.9	96803.8	113457	32606.5	15396.1	30386.5	25719.1	23163.1	30570.5	-	-
pmb2673	C9H9NO5	6-Hydroxydopaquinone	Amino acids and derivatives	Amino acids and derivatives	135791-48-9	3	TRUE	TRUE	TRUE	31308.3	31049.4	37187.8	56274.1	87009.9	68783.2	46114.9	45186	46213.2	9	9	9	6835.27	3871.13	6762.81	11014	10562.5	7825.08	-	-
pmb2871	C13H16O9	1-O-Gentisoyl-β-D-glucoside	Phenolic acids	Phenolic acids	23445-11-6	2	TRUE	TRUE	TRUE	557104	475576	1.01387e+06	936398	850785	1.51779e+06	1.05639e+06	1.53322e+06	1.2036e+06	9	9	9	4.59211e+06	3.01423e+06	4.5964e+06	2.95197e+06	5.73318e+06	5.56135e+06	-	-
pmb2922	C15H24N2O17P2	Uridine 5'-diphospho-D-glucose	Nucleotides and derivatives	Nucleotides and derivatives	133-89-1	1	TRUE	TRUE	TRUE	4.28919e+06	3.8162e+06	4.07068e+06	4.87777e+06	5.0788e+06	5.68466e+06	8.10727e+06	8.03743e+06	9.15961e+06	802458	729712	786635	1.28477e+06	1.47481e+06	1.40576e+06	1.00116e+06	1.15341e+06	1.10344e+06	C00029	ko00040,ko00052,ko00053,ko00500,ko00520,ko00524,ko00561,ko00908,ko01100,ko01110,ko01240,ko01250
pmb2979	C25H26O14	Hesperetin-7-O-(6''-malonyl)glucoside	Flavonoids	Flavanones	-	3	TRUE	TRUE	TRUE	230463	429040	207044	746471	645233	811968	419856	524053	393234	77721.3	60744.1	71520	103542	237999	136694	187538	262078	172028	-	-
pmb3068	C16H18O8	1-O-p-Coumaroylquinic acid*	Phenolic acids	Phenolic acids	-	3	TRUE	TRUE	TRUE	40836.8	35169	48298.2	67011.1	97642.9	78912.5	107053	90425	70065.9	9	9	9	242213	224508	282283	257067	240980	230580	-	-
pmb3074	C16H18O8	5-O-p-Coumaroylquinic acid*	Phenolic acids	Phenolic acids	1899-30-5	2	TRUE	TRUE	TRUE	385668	566741	672899	1.33262e+06	1.39115e+06	2.04895e+06	1.29309e+06	1.71495e+06	1.70063e+06	194739	243245	264899	5.75072e+06	5.9168e+06	5.59306e+06	6.39453e+06	6.33893e+06	6.65629e+06	C12208	ko00940,ko00941,ko00945,ko01110
pmb3081	C6H11PO11	Glucarate O-Phosphoric acid	Others	Saccharides	-	3	TRUE	TRUE	TRUE	3.67252e+07	3.9934e+07	3.232e+07	2.38474e+07	2.06741e+07	2.10723e+07	2.6364e+07	2.95313e+07	2.32479e+07	7.75363e+06	6.05195e+06	5.74504e+06	5.37932e+07	5.44737e+07	5.27851e+07	6.40199e+07	5.67197e+07	6.8542e+07	-	-
pmc0066	C10H13N4O7P	2'-Deoxyinosine-5'-monophosphate	Nucleotides and derivatives	Nucleotides and derivatives	3393-18-8	3	TRUE	TRUE	TRUE	3.33317e+07	2.03625e+07	1.1514e+07	466555	539777	358902	3.31934e+06	3.08621e+06	2.94398e+06	3.47201e+06	4.03945e+06	3.78024e+06	1.50364e+07	1.45815e+07	1.45892e+07	9.87847e+06	9.87282e+06	1.03123e+07	C06196	ko00230,ko01232
pme0026	C6H14N2O2	L-Lysine	Amino acids and derivatives	Amino acids and derivatives	56-87-1	2	TRUE	TRUE	TRUE	2.8172e+06	2.61767e+06	1.87262e+06	1.90083e+06	1.86852e+06	1.81089e+06	1.12388e+06	1.33431e+06	1.30078e+06	1.28285e+08	1.30589e+08	1.35662e+08	120610	105018	153093	158141	140542	159792	C00047	ko00300,ko00310,ko00470,ko00780,ko00960,ko00970,ko01100,ko01110,ko01210,ko01230,ko02010
pme0057	C4H9NO2S	L-Homocysteine	Amino acids and derivatives	Amino acids and derivatives	6027-13-0	3	TRUE	TRUE	TRUE	44974	60368.5	53379.6	48396	50805.9	49157.4	19805.3	34753.8	24865.8	12542.5	25063.6	26941.3	109955	116080	116139	151349	140678	191476	C00155	ko00270,ko00920,ko01100,ko01110,ko01230
pme0170	C8H16N4O3	N-Acetyl-L-Arginine	Amino acids and derivatives	Amino acids and derivatives	155-84-0	3	TRUE	TRUE	TRUE	77575	73866.4	102253	164188	204308	170946	142130	140055	121010	268141	225605	246695	924921	728563	782626	1.1786e+06	1.23795e+06	1.27672e+06	-	-
pme0193	C5H10N2O3	L-Glutamine	Amino acids and derivatives	Amino acids and derivatives	56-85-9	2	TRUE	TRUE	TRUE	2.87049e+06	2.60635e+06	1.85157e+06	1.85662e+06	1.81168e+06	1.73888e+06	1.1618e+06	1.15494e+06	1.27015e+06	1.25042e+08	1.36063e+08	1.35211e+08	140244	116704	127247	154830	158273	116736	C00064	ko00220,ko00230,ko00240,ko00250,ko00470,ko00630,ko00750,ko00910,ko00970,ko01100,ko01230,ko01232,ko01240,ko02010
pme0432	C30H24O12	Procyanidin A2*	Tannins	Proanthocyanidins	41743-41-3	3	TRUE	TRUE	TRUE	41919.8	47331.1	77380.6	24094.2	19539.7	35293.3	67043.9	55794.6	41363.4	9	9	9	120029	184747	181271	131484	91959.7	139524	C10237	-
pme0519	C12H22O11	D-Sucrose	Others	Saccharides	57-50-1	1	TRUE	TRUE	TRUE	2.36405e+07	2.38873e+07	2.20243e+07	2.78236e+07	3.5838e+07	3.26062e+07	4.0747e+07	3.75274e+07	4.2592e+07	6.33299e+06	4.50825e+06	4.22798e+06	1.00672e+07	1.06285e+07	6.75718e+06	8.58939e+06	1.06917e+07	1.04307e+07	C00089	ko00052,ko00500,ko01100,ko01110,ko02010
pme0534	C6H12O7	Gluconic acid	Others	Saccharides	526-95-4	1	TRUE	TRUE	TRUE	9.46404e+06	8.30083e+06	8.85256e+06	4.08301e+06	4.44741e+06	4.49157e+06	6.83449e+06	4.91288e+06	6.38704e+06	1.92488e+06	1.47544e+06	1.78956e+06	1.74995e+07	1.83651e+07	1.4796e+07	1.55685e+07	1.67951e+07	1.60388e+07	C00257	ko00030,ko01100,ko01110,ko01200
pme1021	C6H10O6	D-Glucono-1,5-lactone	Others	Saccharides	90-80-2	3	TRUE	TRUE	TRUE	423779	527415	444794	435286	453060	519127	760980	538203	679103	65679.1	84081.4	85265.5	1.5015e+06	1.18243e+06	1.32515e+06	1.29957e+06	1.45877e+06	1.31297e+06	C00198	ko00030,ko01100,ko01110,ko01200
pme1086	C10H17N3O6S	Glutathione reduced form	Amino acids and derivatives	Amino acids and derivatives	70-18-8	3	TRUE	TRUE	TRUE	478720	447856	440228	1.1057e+06	1.25526e+06	880926	1.60278e+06	2.05414e+06	1.7626e+06	138914	89049.3	130264	292002	358100	211089	384358	525951	384644	C00051	ko00270,ko00480,ko01100,ko01240,ko02010
pme1119	C10H12N4O5	Inosine	Nucleotides and derivatives	Nucleotides and derivatives	58-63-9	3	TRUE	TRUE	TRUE	1.18844e+06	915702	1.46571e+06	387799	321133	354353	259511	246105	249699	514228	522315	425315	3.30392e+06	3.31274e+06	3.20194e+06	3.29833e+06	2.77997e+06	2.8682e+06	C00294	ko00230,ko01100,ko01232,ko02010
pme1292	C8H8O4	Homogentisic acid	Phenolic acids	Phenolic acids	451-13-8	3	TRUE	TRUE	TRUE	1.52042e+06	2.00176e+06	2.02286e+06	5.80538e+06	6.29176e+06	6.8164e+06	6.11665e+06	8.17167e+06	6.14797e+06	378222	423649	346702	2.21887e+06	2.16554e+06	2.10741e+06	1.34455e+06	1.43978e+06	1.59999e+06	C00544	ko00130,ko00350,ko01100,ko01240
pme1540	C28H32O16	Isorhamnetin-3-O-neohesperidoside*	Flavonoids	Flavonols	55033-90-4	3	TRUE	TRUE	TRUE	5360.78	5686.83	7431	21681.9	17519	16654.7	64209.3	85896.7	33705.1	9	9	9	223670	222783	224206	238685	220232	262162	-	-
pme1598	C22H24O11	Hesperetin-5-O-glucoside*	Flavonoids	Flavanones	69651-80-5	2	TRUE	TRUE	TRUE	2.19992e+06	2.50676e+06	5.20408e+06	3.97934e+06	4.12768e+06	4.5363e+06	7.8005e+06	8.61734e+06	1.00228e+07	47481.9	101586	64168.3	1.0134e+07	1.3092e+07	1.28746e+07	2.15509e+07	1.39044e+07	1.75173e+07	-	-
pme1611	C21H22O10	Isohemiphloin	Flavonoids	Flavanones	3682-02-8	3	TRUE	TRUE	TRUE	9095.26	47591.2	96559.3	38926.6	53252.4	32106.3	50997.3	59010.8	74030.1	9	9	9	139470	154652	153892	191924	172425	173563	-	-
pme1816	C16H18O9	Neochlorogenic acid (5-O-Caffeoylquinic acid)*	Phenolic acids	Phenolic acids	906-33-2	2	TRUE	TRUE	TRUE	374690	420366	717640	685930	824093	828472	548617	629532	544567	60692.5	51733.1	57207.3	5.51786e+06	5.82123e+06	4.74711e+06	5.4543e+06	5.85953e+06	5.47028e+06	C17147	-
pme2117	C10H15N5O10P2	Adenosine 5'-diphosphate	Nucleotides and derivatives	Nucleotides and derivatives	58-64-0	3	TRUE	TRUE	TRUE	22597	20917.7	21645.3	326188	571699	585141	1.04203e+06	1.1577e+06	1.15484e+06	9	9	9	17356.3	30001.4	12227.8	41740.9	55071.8	27417.4	C00008	ko00190,ko00195,ko00230,ko00908,ko01100,ko01110,ko01232,ko01240
pme2527	C5H12N2O2	L-Ornithine	Amino acids and derivatives	Amino acids and derivatives	70-26-8	3	TRUE	TRUE	TRUE	8.15696e+06	7.09954e+06	5.08252e+06	6.08909e+06	6.22447e+06	5.63994e+06	3.02244e+06	3.91909e+06	3.1658e+06	9	9	9	256928	240312	268064	192772	167986	246680	C00077	ko00220,ko00330,ko00470,ko00480,ko01100,ko01110,ko01210,ko01230,ko02010
pme2529	C6H12O5	1,5-Anhydro-D-glucitol	Others	Saccharides	154-58-5	3	TRUE	TRUE	TRUE	1.07037e+06	1.10931e+06	888786	390152	481594	553433	502914	523555	534634	17678.6	28003	22980.8	1.76311e+06	1.6046e+06	1.3926e+06	1.60064e+06	1.52294e+06	1.52083e+06	C07326	-
pme2598	C8H8O4	3,4-Dihydroxybenzeneacetic acid	Phenolic acids	Phenolic acids	102-32-9	3	TRUE	TRUE	TRUE	1.53797e+06	1.79653e+06	2.00279e+06	5.9034e+06	5.47815e+06	6.64596e+06	5.93616e+06	7.96255e+06	6.12254e+06	546695	532143	581079	2.23456e+06	2.06056e+06	1.87812e+06	1.33316e+06	1.36979e+06	1.35534e+06	C01161	ko00350,ko01100
pme2651	C21H28N7O17P3	NADP (Nicotinamide adenine dinucleotide phosphate)	Nucleotides and derivatives	Nucleotides and derivatives	53-59-8	3	TRUE	TRUE	TRUE	136218	64708	75150.6	148790	281468	151059	193799	195266	216846	9	9	9	62921.5	77423	75911	82517.5	47345.9	52650	C00006	ko00195,ko00480,ko00760,ko01100,ko01240
pme2761	C5H6O6	4-Hydroxy-2-oxoglutaric acid	Organic acids	Organic acids	1187-99-1	3	TRUE	TRUE	TRUE	1.22758e+06	1.26247e+06	1.70457e+06	1.00168e+06	1.0381e+06	1.6443e+06	1.89953e+06	1.89063e+06	1.81307e+06	9	9	9	5.59052e+06	7.12386e+06	4.1549e+06	4.47558e+06	5.10397e+06	6.27508e+06	C01127	ko00630,ko01100
pme2890	C8H16N2O4S2	L-Homocystine	Amino acids and derivatives	Amino acids and derivatives	626-72-2	3	TRUE	TRUE	TRUE	871670	798275	1.06403e+06	351125	336075	301835	207691	159630	171468	416224	404610	355067	2.33398e+06	2.25905e+06	2.20808e+06	2.37246e+06	2.03607e+06	2.0782e+06	C01817	ko00270
pme2960	C15H12O5	Naringenin chalcone; 2',4,4',6'-Tetrahydroxychalcone	Flavonoids	Chalcones	73692-50-9	3	TRUE	TRUE	TRUE	272344	249627	269654	240881	271041	258503	176160	172621	173475	9	9	9	700825	671501	583719	495688	528303	474181	C06561	ko00941,ko01100,ko01110
pme3007	C9H14N2O12P2	Uridine 5'-diphosphate	Nucleotides and derivatives	Nucleotides and derivatives	27821-45-0	3	TRUE	TRUE	TRUE	80255.7	66461.6	99041.3	434186	450857	511449	838778	863802	850205	27425.9	12590.6	30934	115720	111530	93488.1	94877.1	108328	104209	C00015	ko00240,ko00908,ko01100,ko01232,ko01240
pme3154	C6H12O4	Mevalonic acid	Organic acids	Organic acids	150-97-0	3	TRUE	TRUE	TRUE	35921.7	67017	126165	110130	119328	123299	133670	159513	143766	9	9	9	308148	315460	317722	304795	351798	314193	C00418	ko00900,ko01100,ko01110
pme3443	C11H12O4	Sinapinaldehyde	Phenolic acids	Phenolic acids	4206-58-0	3	TRUE	TRUE	TRUE	32906.8	44632.1	39671.5	46218.2	39053	38487.5	42797.1	29225.5	43755.5	9	9	9	142840	140003	181276	111834	76500.2	94942.5	C05610	ko00940,ko01100,ko01110
pme3475	C15H12O5	Butin; 7,3',4'-Trihydroxyflavanone	Flavonoids	Flavanones	492-14-8	3	TRUE	TRUE	TRUE	276198	264989	285907	232352	257235	241195	199370	165704	167029	70312.6	89211	76284.4	680903	703654	606724	532814	522754	457658	C09614	ko00941
pme3705	C6H10O7	D-Glucoronic acid*	Others	Saccharides	6556-12-3	1	TRUE	TRUE	TRUE	15510775	1.295e+07	9.97106e+06	8.01348e+06	1.01336e+07	9.25305e+06	8.72028e+06	6.58014e+06	7.84696e+06	4.08837e+06	3.02181e+06	3.06206e+06	1.90189e+07	1.90539e+07	1.77182e+07	2.04946e+07	2.27413e+07	2.00971e+07	C00191	ko00040,ko00053,ko00520,ko00562,ko01100,ko01240,ko01250
pme3732	C9H13N3O5	Cytidine	Nucleotides and derivatives	Nucleotides and derivatives	65-46-3	3	TRUE	TRUE	TRUE	1.62531e+07	1.66721e+07	2.05739e+07	4.62378e+06	4.64098e+06	3.62055e+06	2.80047e+06	2.64401e+06	3.17794e+06	7.42422e+06	7.90112e+06	7.31339e+06	2.65784e+07	2.50706e+07	2.65447e+07	1.61651e+07	1.6438e+07	1.59411e+07	C00475	ko00240,ko01100,ko01232,ko02010
pmf0138	C6H12O6	D-Mannose*	Others	Saccharides	3458-28-4	3	TRUE	TRUE	TRUE	1.71837e+06	2.07827e+06	2.23812e+06	2.12824e+06	1.91773e+06	2.52235e+06	2.35629e+06	2.40492e+06	3.02399e+06	1.26014e+07	1.05386e+07	1.12091e+07	5.03433e+06	5.59763e+06	6.08017e+06	6.25767e+06	5.22096e+06	5.76602e+06	C00159	ko00051,ko00052,ko00520,ko01100,ko01250,ko02010
pmf0139	C6H12O6	D-Galactose*	Others	Saccharides	59-23-4	3	TRUE	TRUE	TRUE	1.62679e+06	2.05184e+06	2.05328e+06	2.01446e+06	1.81013e+06	2.4032e+06	2.64081e+06	2.2292e+06	2.92573e+06	1.37267e+07	1.21572e+07	1.44206e+07	5.07849e+06	5.66108e+06	5.60809e+06	5.23659e+06	5.93335e+06	5.14054e+06	C00124	ko00052,ko01100
pmf0348	C10H20O3	2,6-Dimethyl-7-octene-2,3,6-triol	Others	Saccharides	73815-21-1	3	TRUE	TRUE	TRUE	228703	207804	276095	306804	232031	173500	244372	171503	239977	71735.6	89763.5	63675	569745	543086	531563	408926	539087	440195	-	-
pmn001367	C13H16O9	Protocatechuic acid-4-O-glucoside	Phenolic acids	Phenolic acids	-	3	TRUE	TRUE	TRUE	557104	475576	1.01387e+06	936398	850785	1.51779e+06	1.05639e+06	1.53322e+06	1.2036e+06	9	9	9	4.59211e+06	3.01423e+06	4.5964e+06	2.95197e+06	5.73318e+06	5.56135e+06	-	-
pmn001370	C32H42O16	Pinoresinol-4,4'-O-di-O-glucoside	Lignans and Coumarins	Lignans	63902-38-5	3	TRUE	TRUE	TRUE	69806.4	98926.4	142937	73943.5	80428.2	70948.7	60587.1	112033	85669.6	38499.2	22246.9	35572.3	318633	270886	172228	295950	287304	289086	-	-
pmn001378	C26H32O11	Pinoresinol-4-O-glucoside	Lignans and Coumarins	Lignans	41607-20-9	1	TRUE	TRUE	TRUE	4.09186e+06	4.60944e+06	7.48978e+06	5.75332e+06	5.5062e+06	5.88129e+06	5.59546e+06	6.02444e+06	6.54328e+06	2.56567e+06	2.21739e+06	2.48387e+06	1.3967e+07	1.42864e+07	1.40828e+07	1.47839e+07	1.43995e+07	1.45307e+07	C17529	-
pmn001426	C30H48O5	Euscaphic acid	Terpenoids	Triterpene	53155-25-2	3	TRUE	TRUE	TRUE	2.6346e+06	2.80703e+06	3.71107e+06	2.88733e+06	2.79828e+06	2.88771e+06	2.11404e+06	1.86746e+06	2.33785e+06	9	9	9	5.8317e+06	5.92873e+06	5.62778e+06	5.13374e+06	4.78107e+06	4.95414e+06	C17890	-
pmn001492	C11H8O3	Ayapin	Lignans and Coumarins	Coumarins	494-56-4	3	TRUE	TRUE	TRUE	128474	154323	121494	181763	119181	126297	170625	97933.6	122585	61868.2	45541.3	59711.3	311478	296172	303380	263997	315846	228308	C18078	-
pmn001587	C18H24O12	Asperulosidic acid	Terpenoids	Monoterpenoids	25368-11-0	3	TRUE	TRUE	TRUE	298784	371900	352504	457136	498411	596558	555933	589428	456028	9	9	9	1.61575e+06	1.65248e+06	1.59808e+06	1.68294e+06	1.794e+06	1.61082e+06	-	-
pmn001706	C30H48O4	2-Hydroxyoleanolic acid	Terpenoids	Triterpene	26707-60-8	3	TRUE	TRUE	TRUE	1.93572e+07	2.26533e+07	3.43862e+07	2.27454e+07	2.49107e+07	2.41448e+07	2.82468e+07	2.63965e+07	3.07788e+07	4.55403e+06	2.84964e+06	3.29376e+06	8.55773e+07	7.64918e+07	3.95863e+07	7.11705e+07	7.11727e+07	7.39875e+07	-	-
pmn001716	C21H20O11	Carthamone	Flavonoids	Chalcones	86579-00-2	1	TRUE	TRUE	TRUE	499584	430667	705765	407368	372144	344956	831681	606325	1.08833e+06	9	9	9	1.90342e+06	1.7879e+06	1.55442e+06	2.78256e+06	2.29601e+06	2.32856e+06	C08598	-
pmp000120	C22H22O11	Diosmetin-6-C-glucoside	Flavonoids	Flavones	-	3	TRUE	TRUE	TRUE	4201.23	1443.28	8798.36	7731.38	1888.96	3988.71	15008.7	13714.4	12225.9	9	9	9	60228.5	51366	53646.1	70032.9	64251.9	70848	-	-
pmp000589	C24H22O15	Quercetin-7-O-(6''-malonyl)glucoside	Flavonoids	Flavonols	-	2	TRUE	TRUE	TRUE	200856	285474	304235	439820	488703	397151	448986	382885	853704	109653	116598	103437	3.57785e+06	3.43375e+06	3.24959e+06	5.43268e+06	5.2221e+06	5.35719e+06	-	-
pmp000780	C40H56O8	3-O-Trans-feruloyl euscaphic acid	Terpenoids	Triterpene	-	2	TRUE	TRUE	TRUE	2913.64	10155.1	6828.85	3030.95	2246.17	757.205	4285.94	4017.12	4854.21	9	9	9	54782.8	41697.7	34681.5	33659.3	22113.9	19375.1	-	-
pmp000782	C39H54O7	Caffeoylhawthorn acid	Terpenoids	Triterpene	-	2	TRUE	TRUE	TRUE	124876	127575	181208	125534	122991	79830.9	108368	93043	115622	8634.03	13430.7	7109.9	647523	568595	476873	425058	383776	399114	-	-
pmp001135	C30H26O13	Biondnoid I	Flavonoids	Flavonols	142750-32-1	3	TRUE	TRUE	TRUE	393184	379019	524377	412561	476914	464446	512257	636517	865374	213528	216103	210472	2.31075e+06	2.22764e+06	2.44164e+06	2.4948e+06	2.3212e+06	2.63206e+06	-	-
pmp001281	C26H52NO7P	LysoPC 18:1*	Lipids	LPC	-	2	TRUE	TRUE	TRUE	1.54925e+06	1.82139e+06	2.20204e+06	2.66965e+06	3.13341e+06	2.74119e+06	835989	756825	946261	1.9909e+07	2.12109e+07	1.97572e+07	8.42661e+06	8.7171e+06	8.60796e+06	7.76929e+06	7.58567e+06	7.14591e+06	-	-
pmp001311	C27H30O17	6-Hydroxykaempferol-7,6-O-Diglucoside*	Flavonoids	Flavonols	-	2	TRUE	TRUE	TRUE	460955	429147	284560	819640	545805	452829	334345	246001	340823	72702.8	50342.8	44002.8	1.7157e+06	1.38856e+06	1.60862e+06	1.37922e+06	1.04133e+06	1.23534e+06	-	-
Qmfp110503	C22H33NO3	Spiramine N	Alkaloids	Terpenoid alkaloids	-	2	TRUE	TRUE	TRUE	782498	1.07434e+06	1.09439e+06	2.00672e+06	2.2533e+06	2.00066e+06	1.54045e+06	1.64416e+06	1.4939e+06	431048	383605	404486	1.05008e+07	1.11987e+07	1.24339e+07	9.50444e+06	1.19572e+07	1.0831e+07	-	-
Sacn001940	C16H24O10	8-Epiloganic acid	Terpenoids	Monoterpenoids	82509-41-9	2	TRUE	TRUE	TRUE	74000.9	78127	79966.6	119654	132143	138961	125288	133239	154091	9	9	9	44227.5	34470.8	33432.2	64527.7	55141.2	47059.4	-	-
Sacn004878	C29H36O16	Orobanchoside	Phenolic acids	Phenolic acids	-	2	TRUE	TRUE	TRUE	5706.65	5003.26	8840.46	3756.36	5729.89	10870.5	5516.36	6011.92	15962.9	9	9	9	123277	144466	139456	154790	171221	177416	-	-
Smnp002454	C21H22O9	Aloin B	Quinones	Anthraquinone	28371-16-6	2	TRUE	TRUE	TRUE	56417.8	68797.3	66995.2	217738	124428	148872	87630.5	89143	119927	9	9	9	2.66731e+06	2.2312e+06	2.77266e+06	2.20822e+06	2.97205e+06	2.71668e+06	C17778	-
Smnp010489	C39H54O7	3-O-cis-Coumaroyltormentic acid	Terpenoids	Triterpene	-	3	TRUE	TRUE	TRUE	36250.1	64866.8	97377.4	60248.1	46457.4	44301	48669.8	34049	50558.5	6410.96	5024.15	2864.56	246675	215814	209555	115165	145509	202770	-	-
Smpn009074	C30H48O6	2α,3α,19α,23-tetrahydroxy-12-ursen-28-oic acid	Terpenoids	Triterpene	-	1	TRUE	TRUE	TRUE	4.98218e+06	5.42466e+06	1.11111e+07	5.84117e+06	6.60098e+06	6.49932e+06	1.86941e+06	984257	1.90508e+06	9	9	9	2.18905e+07	2.21982e+07	2.21801e+07	1.82681e+07	1.62124e+07	1.84972e+07	-	-
Smpn011792	C30H48O4	2,3-Dihydroxy-12-ursen-28-oic acid	Terpenoids	Triterpene	-	2	TRUE	TRUE	TRUE	6.76292e+06	5.94706e+06	1.39039e+07	7.3178e+06	5.72208e+06	6.77662e+06	7.51695e+06	8.2205e+06	8.72414e+06	2.53116e+06	2.54401e+06	2.89159e+06	1.75408e+07	1.90727e+07	1.77015e+07	1.53692e+07	1.73989e+07	1.64612e+07	-	-
Wacn005438	C21H38O8	Hydroxypentadecenoic acid glucoside	Lipids	Free fatty acids	-	2	TRUE	TRUE	TRUE	7304.07	7414.11	9026.23	21473.3	36485.7	24090.9	22440.5	35941.1	12872.8	9	9	9	471035	544892	469928	565358	459199	520395	-	-
Wafn001957	C15H16O11	2-O-Caffeoylglucaric Acid	Phenolic acids	Phenolic acids	-	1	TRUE	TRUE	TRUE	350038	407471	429860	1.00016e+06	876011	1.02555e+06	749375	562016	826256	174799	191563	199788	2.90387e+06	3.11444e+06	3.07933e+06	2.89087e+06	4.71142e+06	3.94425e+06	C03062	-
Wafn002874	C22H28O14	4-O-(4'-O-alpha-D-Glucopyranosyl)caffeoylquinic acid	Phenolic acids	Phenolic acids	1401352-62-2	3	TRUE	TRUE	TRUE	2287.98	5070.43	5386.46	4579.02	6104.08	6071.32	5249.44	10278.3	8399.07	9	9	9	41088.8	53701.1	44322.5	29705	43678.7	38360.1	-	-
Wbmn009545	C34H50O7	2,3-Diacetoxy-18-hydroxyoleana-5,12-dien-28-oic acid	Terpenoids	Triterpene	-	2	TRUE	TRUE	TRUE	5008.31	5289.26	12257.9	10582.5	6842.35	8325.03	4112.14	3104.63	5125.52	9	9	9	41363.1	44902.5	37179.4	31702.5	32443.2	37469.8	-	-
Wmmn000117	C18H24O14	mudanoside B	Phenolic acids	Phenolic acids	203511-37-9	2	TRUE	TRUE	TRUE	16841.4	24359.7	29539.5	52781.9	36911	44437.9	50624	35841.5	48407.3	9	9	9	101714	109059	88188.4	127479	105535	90565.8	-	-
Wmqn000814	C16H16O10	6,7-Dihydroxycoumarin-7-O-(6'-acetyl)glucoside	Lignans and Coumarins	Coumarins	-	3	TRUE	TRUE	TRUE	758.429	3293.86	13347.6	11402	5210.01	8424.57	2462.73	18285	6451.55	9	9	9	96124.7	103982	120259	63866	100473	76926	-	-
Wmzn000227	C6H10O4	2,2-Dimethylsuccinic acid	Organic acids	Organic acids	597-43-3	2	TRUE	TRUE	TRUE	1.12445e+06	1.05528e+06	948818	602351	677358	779585	497023	714727	658941	600560	454455	499588	25575	26644.4	42974.4	30071.5	49533.3	63505.9	-	-
Xmgp006913	C20H20O5	2,4,2',4'-tetrahydroxy-3'-prenylchalcone	Flavonoids	Chalcones	-	3	TRUE	TRUE	TRUE	605994	657850	3.6843e+06	185935	157577	164290	1.10249e+06	1.0167e+06	1.07384e+06	9	9	9	1.36536e+06	1.47244e+06	1.29345e+06	473029	376688	406632	-	-
Xmyn008071	C16H12O6	Gnetifolin B	Flavonoids	Flavones	140671-06-3	2	TRUE	TRUE	TRUE	11215.9	16941.7	18613.9	54729.4	48287.9	61332.2	13643.6	14707.8	27079.6	9	9	9	26560.2	15806.9	14919.4	5366.11	5062.1	8280.03	-	-
Xmyp004945	C33H40O20	Kaempferol-3-O-(6''-Rhamnosyl-2''-Glucosyl)Glucoside (Camelliaside A)	Flavonoids	Flavonols	135095-52-2	3	TRUE	TRUE	TRUE	1.10862e+06	1.43573e+06	1.09985e+06	3.23251e+06	4.70412e+06	4.98314e+06	1.39869e+06	860409	1.13962e+06	264939	196259	255547	396666	293511	553079	429072	690446	479659	-	-
Ymjm000096	C32H50O6	Viburnenone B1 methyl ester	Terpenoids	Triterpene	-	2	TRUE	TRUE	TRUE	8067.29	16927.1	22053.1	20772.9	19670.5	18042.4	13470.5	9560.59	11658.7	9	9	9	231482	180348	190048	189836	196254	180904	-	-
Ymjm000147	C21H22O10	p-Hydroxyphenyl 6-O-(E)-caffeoyl-β-D-allopyranoside	Phenolic acids	Phenolic acids	-	3	TRUE	TRUE	TRUE	19107	18846.8	30524.7	22009.6	26282.6	13302.6	6638.07	22245.1	14760.2	9	9	9	79897.1	100725	53896.6	77566.9	67871.5	84406	-	-
Ymmg000006	C15H22O5	Rugosic acid A	Others	Others	-	1	TRUE	TRUE	TRUE	203891	285886	212325	733048	702154	704718	357405	438780	609779	79953.6	58346.7	68767	117282	116275	117586	148278	165658	162423	-	-
Zahp003766	C26H28O16	Quercetin 3-O-glucoside 7-O-xyloside*	Flavonoids	Flavonols	-	1	TRUE	TRUE	TRUE	533867	935040	935961	1.55203e+06	1.50639e+06	1.57908e+06	1.17822e+06	1.00501e+06	1.3728e+06	164929	222702	261697	1.28808e+07	1.25491e+07	1.35883e+07	1.3577e+07	1.73151e+07	1.31938e+07	-	-
Zbn004415	C26H28O16	5,6-Dihydroxylucidin-3β-primeveroside	Quinones	Anthraquinone	-	1	TRUE	TRUE	TRUE	119042	123187	124131	317431	292556	329176	288023	203457	308177	51424.4	64683.9	60823.3	2.82273e+06	2.98688e+06	2.37597e+06	3.54438e+06	3.9547e+06	2.92724e+06	-	-
Zbn004863	C26H28O15	3-Hydroxymorindone-6β-primeveroside	Quinones	Anthraquinone	-	2	TRUE	TRUE	TRUE	8952.45	15842.9	141369	8916.81	9276.47	17100.2	23022.4	18992.7	17874	9	9	9	145875	104230	87814.5	208576	145578	183148	-	-
Zbn006783	C15H10O7	5,6-Dihydroxylucidin	Quinones	Anthraquinone	-	1	TRUE	TRUE	TRUE	75216.7	56586.1	82710.4	63108.1	79474.5	61135.8	14508.6	33195.8	18329.6	9	9	9	152605	162745	151430	72656.3	90239.2	83445.4	-	-
Zbqn006094	C15H8O7	Pseudopurpurin(1,2,4-trihydroxy-3-carboxyanthraquinone)	Quinones	Anthraquinone	476-41-5	1	TRUE	TRUE	TRUE	59681	74013.4	67188.5	64450	66221.9	74909.4	13070.7	16374.3	17992.7	14453.9	11616.1	16359.3	156409	171315	152869	97682.8	92780.6	90070.1	C10394	-
zjbp110804	C20H20O6	6,7-dimethoxy-2-[2-(4'-hydroxy-3'-methoxyphenyl)ethyl]chromone	Others	Others	-	3	TRUE	TRUE	TRUE	172182	165505	769067	37921.8	27918.8	37902.6	304198	244798	280633	9	9	9	439223	465697	396048	107536	100783	127007	-	-
zjgp122326	C12H15NO7	Pyridine-4-formyl-O-β-D-glucopyranoside	Others	Others	-	1	TRUE	TRUE	TRUE	9.07631e+06	1.17363e+07	1.07786e+07	3.49297e+07	3.48365e+07	3.74728e+07	3.23454e+07	2.77795e+07	3.42031e+07	3.61767e+06	4.04481e+06	3.86053e+06	3.39849e+06	3.62521e+06	3.52152e+06	3.8875e+06	3.72032e+06	4.23684e+06	-	-
Zmcp002924	C27H31O16+	Cyanidin-3-O-(2''-O-glucosyl)glucoside	Flavonoids	Anthocyanidins	38820-68-7	1	TRUE	TRUE	TRUE	1.2108e+06	1.46024e+06	1.54474e+06	3.39763e+06	3.32114e+06	3.54014e+06	1.98173e+06	1.79309e+06	1.40074e+06	9	9	9	1.02835e+07	1.07767e+07	9.38608e+06	1.02275e+07	1.02156e+07	1.02466e+07	C16306	ko00942
Zmfn000481	C14H22N2O16P2	Uridine-5'-Diphosphate-D-Xylose	Nucleotides and derivatives	Nucleotides and derivatives	3616-06-6	3	TRUE	TRUE	TRUE	441123	404848	327472	535366	587988	592425	731016	784161	928118	65180.1	62164.8	37425.5	250535	281508	206259	216867	250905	220470	C00190	ko00520,ko00908,ko01100,ko01250
Zmgn000216	C2H7O4P	2-Hydroxyethylphosphonic acid	Organic acids	Organic acids	22987-21-9	3	TRUE	TRUE	TRUE	56497.1	55111.4	34982.4	8115.77	7455.69	9197.61	22004.2	16375.8	9142.81	9	9	9	482453	492598	458307	176655	216564	213070	C06451	ko00440,ko01100,ko01110
Zmgn000447	C3H7O7P	3-Phospho-D-glyceric acid	Others	Saccharides	820-11-1	3	TRUE	TRUE	TRUE	198876	169197	133711	528647	519866	635525	1.07096e+06	1.30651e+06	1.12372e+06	9	9	9	319950	195906	317066	311352	367747	320502	C00197	ko00010,ko00030,ko00260,ko00270,ko00561,ko00630,ko00710,ko01100,ko01110,ko01200,ko01230,ko01240
Zmhn002227	C17H22O10	4-O-Glucosyl-sinapate	Phenolic acids	Phenolic acids	-	2	TRUE	TRUE	TRUE	1.40308e+06	1.67398e+06	1.60102e+06	2.20072e+06	2.54564e+06	2.59465e+06	2.4001e+06	2.13205e+06	2.32028e+06	9	9	9	717899	545025	659772	760011	939056	794234	C02919	-
Zmjp000966	C10H13N5O4	Vidarabine	Nucleotides and derivatives	Nucleotides and derivatives	5536-17-4	2	TRUE	TRUE	TRUE	2.49198e+06	3.04364e+06	5.33651e+06	2.00315e+06	1.85954e+06	1.68766e+06	1.08389e+06	920318	860613	9	9	9	6.6791e+06	6.42389e+06	6.26353e+06	6.27762e+06	5.86791e+06	5.59218e+06	-	-
Zmpn000095	C6H15O9P	Sorbitol-6-phosphate	Others	Saccharides	20479-58-7	3	TRUE	TRUE	TRUE	135787	111373	145025	235218	261618	248334	304853	263240	284687	56013.2	54208.3	55200.7	74497	119633	127254	99104.5	120491	93574.4	C01096	ko00051,ko01100
Zmzn000078	C3H7O6P	Dihydroxyacetone phosphate	Others	Saccharides	57-04-5	3	TRUE	TRUE	TRUE	232386	382474	415139	2.16301e+06	2.11129e+06	2.98977e+06	4.34686e+06	5.41806e+06	4.44119e+06	98005.9	104258	97389.9	468240	532780	476905	376389	424912	449578	C00111	ko00010,ko00040,ko00051,ko00052,ko00561,ko00562,ko00564,ko00640,ko00710,ko00760,ko01100,ko01110,ko01200,ko01230
Zmzn000113	C5H9NO4	L-threo-3-Methylaspartate	Amino acids and derivatives	Amino acids and derivatives	6061-13-8	2	TRUE	TRUE	TRUE	5.73866e+06	4.27866e+06	3.63358e+06	3.41064e+06	3.43364e+06	3.38183e+06	3.72701e+06	4.92103e+06	4.55936e+06	1.3592e+06	1.42854e+06	1.54386e+06	1.85299e+06	1.43815e+06	1.7825e+06	1.57867e+06	1.53078e+06	1.52613e+06	C03618	ko00630,ko00660,ko01100,ko01200
MWS20201	C13H16O10	1-O-Galloyl-β-D-glucose	Phenolic acids	Phenolic acids	58511-73-2	3	TRUE	TRUE	TRUE	82208.2	186661	44701.9	52141.2	94539.9	138813	207783	121091	248391	1.71743e+06	1.68496e+06	1.58554e+06	342312	354480	374769	594480	468479	506439	C01158	ko00999
mws1075	C10H8O3	7-Methoxycoumarin	Lignans and Coumarins	Coumarins	531-59-9	3	TRUE	TRUE	TRUE	73433.3	99666.4	69704.5	97579.8	97089.3	36972.6	156773	110784	107411	1.60099e+06	1.6231e+06	1.39239e+06	1.15381e+06	984692	1.23747e+06	897296	982400	1.1653e+06	C09268	-
MWSmce548	C5H11NO2	Betaine	Alkaloids	Alkaloids	107-43-7	2	TRUE	TRUE	TRUE	4.34418e+06	3.54551e+06	2.58332e+06	2.33123e+06	2.07707e+06	1.88973e+06	2.18132e+06	1.70993e+06	1.97637e+06	348171	375336	329957	7.78729e+06	6.69357e+06	6.01207e+06	7.98932e+06	8.39496e+06	7.88383e+06	C00719	ko00260,ko01100,ko02010
mws1012	C9H6O2	Coumarin	Lignans and Coumarins	Coumarins	91-64-5	3	TRUE	TRUE	TRUE	9235.04	18945.7	29125.2	25393.3	21042.5	12039.9	17714.4	20617.4	26758.6	3.00704e+06	2.65124e+06	2.61631e+06	118886	120542	107535	76770.9	79239.8	73759.2	C05851	ko00999,ko01110
pmb0550	C21H21O11+	Cyanidin-3-O-glucoside (Kuromanin)	Flavonoids	Anthocyanidins	47705-70-4	1	TRUE	TRUE	TRUE	1.53337e+06	1.55503e+06	1.97364e+06	2.98158e+06	3.10262e+06	3.11425e+06	2.96537e+06	3.14219e+06	3.2714e+06	1.2659e+08	1.22607e+08	1.27306e+08	1.0157e+07	9.34719e+06	9.01131e+06	9.26843e+06	9.87619e+06	9.50809e+06	C08604	ko00942,ko01110
MWSslk252	C28H34O14	Didymin (Isosakuranetin-7-O-rutinoside)	Flavonoids	Flavanones	14259-47-3	2	TRUE	TRUE	TRUE	81856.8	52110.3	84973.7	83476.1	85494.8	90602	95416.5	120200	147272	387541	321129	368591	546326	493574	574366	523102	529257	549045	-	-
MWSHY0190	C28H32O15	Diosmetin-7-O-rutinoside (Diosmin)	Flavonoids	Flavones	520-27-4	3	TRUE	TRUE	TRUE	54838.8	81859	73943.6	148204	91947.7	112320	97992.4	114248	88645.9	163448	179502	222347	261531	268930	320310	283148	262856	315711	C10039	-
MWSHY0017	C15H12O5	Naringenin (5,7,4'-Trihydroxyflavanone)	Flavonoids	Flavanones	480-41-1	3	TRUE	TRUE	TRUE	271328	248858	263609	260699	259540	235131	198292	182719	165334	86052	84929.6	76191.8	708866	638797	612042	541880	518835	445507	C00509	ko00941,ko00943,ko01100,ko01110

## Sheet: Qinghai raspberry
Key 41 significantly differential metabolites among Q-R vs Q-RP, Q-R vs Q-RS, and Q-RP vs Q-RS
Index	Formula	Compounds	Class I	Class II	CAS	Level	Q-R vs Q-RP	Q-R vs Q-RS	Q-RP vs Q-RS	Q-RS-1	Q-RS-2	Q-RS-3	Q-RP-1	Q-RP-2	Q-RP-3	Q-R-1	Q-R-2	Q-R-3	cpd_ID	kegg_map
Happ001819	C31H29O14+	Peonidin-3-O-(6''-O-caffeoyl)glucoside	Flavonoids	Anthocyanidins	-	2	TRUE	TRUE	TRUE	9	9	9	343469	365068	276133	121017	163075	87410.4	-	-
HJN086	C21H22O11	Eriodictyol-3'-O-glucoside*	Flavonoids	Flavanones	-	1	TRUE	TRUE	TRUE	84852.9	83857.9	128072	1.16339e+06	671214	1.37272e+06	2.44344e+06	1.77776e+06	2.61737e+06	-	-
Hmjp003008	C27H28O16	Luteolin-7-O-glucuronide-5-O-rhamnoside	Flavonoids	Flavones	-	3	TRUE	TRUE	TRUE	9	9	9	273375	302687	303011	590036	576482	745609	-	-
HX1196	C17H24O11	6-methoxygeniposidic acid	Others	Others	-	3	TRUE	TRUE	TRUE	9	9	9	74028.6	98291.7	80667.8	13348.7	19943.4	21058.4	-	-
HX1372	C20H24O7	guaiacylglycerol-β-coniferyl ether	Lignans and Coumarins	Lignans	-	3	TRUE	TRUE	TRUE	241823	270234	269260	82622.4	93028.2	90874	34094.6	29798.5	38181	-	-
Lmbn005172	C9H10O3	2,6-Dimethoxybenzaldehyde	Phenolic acids	Phenolic acids	3392-97-0	3	TRUE	TRUE	TRUE	33399.3	35308.1	28186.6	388815	443227	378435	110489	133284	121606	-	-
Lmbn005662	C18H32O3	9(10)-EpOME;(9R,10S)-(12Z)-9,10-Epoxyoctadecenoic acid	Lipids	Free fatty acids	16833-56-0	2	TRUE	TRUE	TRUE	186438	179600	183747	74610.5	70124.4	69623.2	36822.8	29258.5	34363.9	C14825	ko00591,ko01100
Lmgp000796	C8H7NO2	4-Hydroxymandelonitrile	Alkaloids	Phenolamine	13093-65-7	3	TRUE	TRUE	TRUE	1.0124e+07	1.03945e+07	1.0948e+07	4.17675e+06	3.80061e+06	4.0288e+06	1.09207e+06	1.35689e+06	1.00978e+06	C00650	-
Lmmp003266	C29H30O19	Quercetin-3-O-(2''-O-malonyl)glucoside-7-O-arabinoside	Flavonoids	Flavonols	-	2	TRUE	TRUE	TRUE	9	9	9	118359	124571	155836	371953	374610	233656	-	-
Lmrj001698	C9H18N2O4	L-Seryl-L-Isoleucine	Amino acids and derivatives	Amino acids and derivatives	91086-51-0	2	TRUE	TRUE	TRUE	9	9	9	1.64501e+06	1.48676e+06	1.58908e+06	550167	550066	577937	-	-
Lmrn001951	C9H10O4	(S)-2-Hydroxy-3-(4-Hydroxyphenyl)Propanoic Acid	Phenolic acids	Phenolic acids	23508-35-2	3	TRUE	TRUE	TRUE	9	9	9	236927	252584	263155	64138.8	54534.4	60517.7	-	-
Lmrn002746	C6H12O3	2-Hydroxy-4-methylpentanoic acid	Organic acids	Organic acids	498-36-2	3	TRUE	TRUE	TRUE	9	9	9	200587	191749	200897	95801.2	71227	80289.2	-	-
Lmsn012627	C30H46O4	2α,3α-Dihydroxyurs-12,18-dien-28-oic acid	Terpenoids	Triterpene	-	3	TRUE	TRUE	TRUE	53750.8	53665	42799.3	413925	384920	376749	192970	178682	212021	-	-
Lmxn006423	C7H5NOS	2(3H)-Benzothiazolone	Alkaloids	Alkaloids	934-34-9	2	TRUE	TRUE	TRUE	9	9	9	4399.66	5066.22	3547.07	21113.5	12924.9	16106.7	-	-
mws0034	C22H18O11	Epigallocatechin-3-gallate*	Flavonoids	Flavanols	989-51-5	1	TRUE	TRUE	TRUE	9	9	9	156084	202070	144545	12452.1	89826.1	8155.04	C09731	-
MWS0274	C9H10O3	DL-3-Phenyllactic acid	Organic acids	Organic acids	828-01-3	3	TRUE	TRUE	TRUE	15637	27874.2	15283.5	436069	420398	406872	135408	122873	128508	-	-
mws0467	C9H10O3	3-(4-Hydroxyphenyl)-propionic acid	Phenolic acids	Phenolic acids	501-97-3	3	TRUE	TRUE	TRUE	27983	28725.4	18215.9	412147	467209	435584	106559	131992	117281	C01744	-
mws0628	C7H6O2	4-Hydroxybenzaldehyde	Phenolic acids	Phenolic acids	123-08-0	1	TRUE	TRUE	TRUE	2.52436e+06	2.3475e+06	2.55032e+06	1.29779e+07	1.20564e+07	1.19107e+07	6.03766e+06	5.60304e+06	6.35714e+06	C00633	ko01100
MWS1113	C11H21NO4	Isobutyryl carnitine	Alkaloids	Alkaloids	25518-49-4	1	TRUE	TRUE	TRUE	9	9	9	13532.7	4487.2	8285.76	28238.8	17286.8	30248	-	-
mws1174	C17H14O6	3-O-Acetylpinobanksin	Flavonoids	Flavanonols	52117-69-8	1	TRUE	TRUE	TRUE	9	9	9	977679	1.09727e+06	1.00585e+06	212376	199597	218234	C16418	ko00941
MWS201399	C9H17N3O4S	Met-Asn	Amino acids and derivatives	Amino acids and derivatives	36261-61-7	3	TRUE	TRUE	TRUE	9	9	9	101607	80489.5	94990.9	28534.9	37841.4	27463.9	-	-
MWS201458	C15H22N2O3	Phe-Ile	Amino acids and derivatives	Amino acids and derivatives	22951-94-6	2	TRUE	TRUE	TRUE	9	9	9	751443	583721	443925	349810	181910	247987	-	-
MWSmce052	C30H48O3	3-Epiursolic acid	Terpenoids	Triterpene	989-30-0	2	TRUE	TRUE	TRUE	167384	218776	198589	1.79874e+06	2.28816e+06	2.24892e+06	1.00298e+06	875321	1.05261e+06	-	-
MWSmce577	C12H14O3	(E)-Ethyl p-methoxycinnamate	Phenolic acids	Phenolic acids	24393-56-4	3	TRUE	TRUE	TRUE	9	9	9	756534	698339	710301	5180.89	7141.9	5894.4	-	-
pmb0532	C10H13N4O8P	Inosine 5'-monophosphate	Nucleotides and derivatives	Nucleotides and derivatives	131-99-7	3	TRUE	TRUE	TRUE	90912.9	97431.9	99754	559307	447024	459381	894976	1.04135e+06	1.10694e+06	C00130	ko00230,ko01100,ko01110,ko01232,ko01240
pmb0864	C19H40NO7P	LysoPE 14:0	Lipids	LPE	-	1	TRUE	TRUE	TRUE	9	9	9	1.83978e+06	2.40256e+06	2.34027e+06	1.02694e+06	1.03225e+06	1.04341e+06	-	-
pmb0952	C12H17N4OS+	Thiamine (Vitamin B1)	Others	Vitamin	70-16-6	3	TRUE	TRUE	TRUE	223917	222613	249720	1.8548e+06	1.64784e+06	1.87647e+06	843776	808627	870806	C00378	ko00730,ko01100,ko01240,ko02010,ko04122
pme1173	C5H4N4O	Allopurinol	Nucleotides and derivatives	Nucleotides and derivatives	315-30-0	3	TRUE	TRUE	TRUE	49008.7	61514.1	48720.3	344704	299415	333293	131127	145574	148839	-	-
pme1210	C5H11NO2S	L-Methionine	Amino acids and derivatives	Amino acids and derivatives	63-68-3	1	TRUE	TRUE	TRUE	1.0124e+07	1.03945e+07	1.0948e+07	4.17675e+06	3.80061e+06	4.0288e+06	1.09207e+06	1.35689e+06	1.00978e+06	C00073	ko00270,ko00470,ko00966,ko00970,ko00999,ko01100,ko01110,ko01210,ko01230,ko01240
pme2117	C10H15N5O10P2	Adenosine 5'-diphosphate	Nucleotides and derivatives	Nucleotides and derivatives	58-64-0	3	TRUE	TRUE	TRUE	9	9	9	17356.3	30001.4	12227.8	41740.9	55071.8	27417.4	C00008	ko00190,ko00195,ko00230,ko00908,ko01100,ko01110,ko01232,ko01240
pmn001406	C37H60O12	3-O-Glucosyl platycodigenin methylester	Terpenoids	Triterpene	-	2	TRUE	TRUE	TRUE	9	9	9	187296	209017	196493	108805	83921.3	99767.5	-	-
pmn001526	C20H20O14	1,6-Di-O-galloyl-β-D-glucose	Phenolic acids	Phenolic acids	-	2	TRUE	TRUE	TRUE	9	9	9	929495	747329	740324	366269	322345	423223	C04101	-
pmn001704	C30H46O4	2,3-Dihydroxy-5(6),12(13)-diene-ursolic acid	Terpenoids	Triterpene	-	2	TRUE	TRUE	TRUE	42884.5	53682.2	46298.8	396038	379536	408290	209376	158780	198667	-	-
Wafn003429	C16H30O10	3-Methylbutyl 6-O-(alpha-L-arabinopyranosyl)-beta-D-glucopyranoside	Others	Others	-	2	TRUE	TRUE	TRUE	26217.7	40327.7	30381	1.24883e+06	1.27166e+06	1.20121e+06	405638	480948	386214	-	-
Xmgp006913	C20H20O5	2,4,2',4'-tetrahydroxy-3'-prenylchalcone	Flavonoids	Chalcones	-	3	TRUE	TRUE	TRUE	9	9	9	1.36536e+06	1.47244e+06	1.29345e+06	473029	376688	406632	-	-
Xmyn008071	C16H12O6	Gnetifolin B	Flavonoids	Flavones	140671-06-3	2	TRUE	TRUE	TRUE	9	9	9	26560.2	15806.9	14919.4	5366.11	5062.1	8280.03	-	-
zjbp110804	C20H20O6	6,7-dimethoxy-2-[2-(4'-hydroxy-3'-methoxyphenyl)ethyl]chromone	Others	Others	-	3	TRUE	TRUE	TRUE	9	9	9	439223	465697	396048	107536	100783	127007	-	-
Zmdp002216	C11H20N2O5	L-γ-Glutamyl-L-leucine	Amino acids and derivatives	Amino acids and derivatives	2566-39-4	1	TRUE	TRUE	TRUE	2.5929e+06	2.63581e+06	2.53639e+06	589104	710255	756629	224438	194965	279856	-	-
Zmgn000216	C2H7O4P	2-Hydroxyethylphosphonic acid	Organic acids	Organic acids	22987-21-9	3	TRUE	TRUE	TRUE	9	9	9	482453	492598	458307	176655	216564	213070	C06451	ko00440,ko01100,ko01110
Zmhn002783	C14H14O9	5-O-Galloylshikimic acid	Phenolic acids	Phenolic acids	-	2	TRUE	TRUE	TRUE	9	9	9	377007	400231	415949	156956	204199	225526	-	-
Lmcp007240	C19H18O6	5,6,7,4'-Tetramethoxyflavone	Flavonoids	Flavones	1168-42-9	3	TRUE	TRUE	TRUE	108009	40587	54528.2	7469.61	5650.72	7714.51	1623.85	2736.47	1569.57	C14472	-

## Sheet: Yunnan raspberry
Key 20 significantly differential metabolites among Y-R vs Y-RP, Y-R vs Y-RS, Y-RP vs Y-RS
Index	Formula	Compounds	Class I	Class II	CAS	Level	Y-RP vs Y-RS	Y-R vs Y-RP	Y-R vs Y-RS	Y-RS-1	Y-RS-2	Y-RS-3	Y-RP-1	Y-RP-2	Y-RP-3	Y-R-1	Y-R-2	cpd_ID	kegg_map
HJN074	C31H28O12	Procyanidin A6	Tannins	Proanthocyanidins	-	2	TRUE	TRUE	TRUE	16625.2	32908.1	53144.6	7751.6	13999.6	11316.1	79428.2	92367	-	-
Hmsn002272	C15H20O8	Demethyl coniferin	Phenolic acids	Phenolic acids	-	1	TRUE	TRUE	TRUE	833365	1.1016e+06	2.40614e+06	224586	187873	230239	796640	610094	-	-
Lmhp009526	C27H46O9	2-α-Linolenoyl-glycerol-1-O-glucoside*	Lipids	Glycerol ester	-	2	TRUE	TRUE	TRUE	1089.93	1501.17	3215.4	9	9	9	5332.97	4167.72	-	-
Lmmp003672	C31H28O12	8,8'-Methylenebiscatechin	Flavonoids	Flavanols	81555-08-0	2	TRUE	TRUE	TRUE	32436.8	35446	44770.7	20312.8	15915.8	12824.9	88078	117717	-	-
Lmsp004045	C28H32O16	Isorhamnetin-3-O-glucoside-7-O-rhamnoside*	Flavonoids	Flavonols	-	2	TRUE	TRUE	TRUE	5360.78	5686.83	7431	21681.9	17519	16654.7	64209.3	85896.7	-	-
Lmsp102911	C30H46O5	3-Hydroxy-12-ursene-27,28-dioic acid	Terpenoids	Triterpene	465-74-7	2	TRUE	TRUE	TRUE	13131.2	39486.5	59523.8	136177	68706.2	74391.5	221953	192627	-	-
mws0017	C7H19N3	Spermidine	Alkaloids	Alkaloids	124-20-9	3	TRUE	TRUE	TRUE	1.46687e+06	2.102e+06	1.2023e+06	6.97254e+06	9.90266e+06	6.91106e+06	3.30126e+06	3.86748e+06	C00315	ko00330,ko00410,ko00480,ko00940,ko01100,ko02010
mws0133	C6H6N2O	Nicotinamide	Others	Vitamin	98-92-0	2	TRUE	TRUE	TRUE	200945	258876	373871	709874	480091	509257	3.03703e+06	2.35395e+06	C00153	ko00760,ko01100,ko01240
mws0458	C8H8O3	Vanillin; 4-Hydroxy-3-Methoxybenzaldehyde	Phenolic acids	Phenolic acids	121-33-5	3	TRUE	TRUE	TRUE	5.66805e+06	5.88248e+06	5.53937e+06	745026	683448	772602	3.54129e+06	2.01832e+06	C00755	ko00996,ko01100,ko01110
mws0832	C10H16N4O3	2-(4-Aminobutanamido)-3-(1-methyl-1H-imidazol-5-yl)propanoic acid	Organic acids	Organic acids	584-85-0	3	TRUE	TRUE	TRUE	16419.6	19943.1	27630.1	3481.95	14566.3	4178.17	9	9	C01262	ko00340,ko00410,ko01100
MWSmce040	C8H8O3	Isovanillin	Phenolic acids	Phenolic acids	621-59-0	3	TRUE	TRUE	TRUE	2.35756e+06	2.2311e+06	2.79583e+06	229880	274775	272277	1.22137e+06	898702	-	-
pmb0998	C10H14N5O8P	Guanosine 5'-monophosphate	Nucleotides and derivatives	Nucleotides and derivatives	85-32-5	2	TRUE	TRUE	TRUE	350201	344171	339772	1.93085e+06	2.27828e+06	1.86923e+06	868698	757396	C00144	ko00230,ko01100,ko01232
pmc0066	C10H13N4O7P	2'-Deoxyinosine-5'-monophosphate	Nucleotides and derivatives	Nucleotides and derivatives	3393-18-8	3	TRUE	TRUE	TRUE	3.33317e+07	2.03625e+07	1.1514e+07	466555	539777	358902	3.31934e+06	3.08621e+06	C06196	ko00230,ko01232
pme0040	C5H5N5	Adenine	Nucleotides and derivatives	Nucleotides and derivatives	73-24-5	2	TRUE	TRUE	TRUE	1.77587e+07	2.1662e+07	1.87129e+07	9.31198e+06	1.02832e+07	9.25553e+06	1.9104e+06	1.40444e+06	C00147	ko00230,ko00908,ko01100,ko01110,ko01232
pme1109	C5H5N5O	Guanine	Nucleotides and derivatives	Nucleotides and derivatives	73-40-5	2	TRUE	TRUE	TRUE	739434	913318	947240	402559	475874	398887	99515.1	79658.7	C00242	ko00230,ko01100,ko01232
pme1540	C28H32O16	Isorhamnetin-3-O-neohesperidoside*	Flavonoids	Flavonols	55033-90-4	3	TRUE	TRUE	TRUE	5360.78	5686.83	7431	21681.9	17519	16654.7	64209.3	85896.7	-	-
pme2117	C10H15N5O10P2	Adenosine 5'-diphosphate	Nucleotides and derivatives	Nucleotides and derivatives	58-64-0	3	TRUE	TRUE	TRUE	22597	20917.7	21645.3	326188	571699	585141	1.04203e+06	1.1577e+06	C00008	ko00190,ko00195,ko00230,ko00908,ko01100,ko01110,ko01232,ko01240
pme3207	C6H6O4	Muconic acid	Organic acids	Organic acids	1119-72-8	3	TRUE	TRUE	TRUE	2.73656e+06	1.77304e+06	1.04324e+06	189783	259879	100860	658115	582712	C02480	ko01100
Zmgn000447	C3H7O7P	3-Phospho-D-glyceric acid	Others	Saccharides	820-11-1	3	TRUE	TRUE	TRUE	198876	169197	133711	528647	519866	635525	1.07096e+06	1.30651e+06	C00197	ko00010,ko00030,ko00260,ko00270,ko00561,ko00630,ko00710,ko01100,ko01110,ko01200,ko01230,ko01240
Zmgn004894	C8H8O3	Methyl 4-hydroxybenzoate	Phenolic acids	Phenolic acids	99-76-3	3	TRUE	TRUE	TRUE	1.24634e+06	1.10696e+06	1.05171e+06	117671	100804	139223	639848	388291	-	-
